# Supplementary material for: Targeting GSTZ1 Sensitizes KRASG12C-Mutant Lung Cancer Cells by Overcoming Glutathione and Glycolysis Pathway Rewiring
Source: Cancer Res Commun. 2026 Jun 11;6(6):1376–87. doi: 10.1158/2767-9764.CRC-25-0698 (PMC13254912; doi:10.1158/2767-9764.CRC-25-0698)
Supplement: Table S2 — shows the metabolomic changes for H1792 cells upon treatment with siGSTZ1, sotorasib, and their combination. [file crc-25-0698_table_s2_suppst2.xlsx]

## Sheet: H1792_metabolomics
Table S2. Metabolomic analysis of H1792 treated with siGSTZ1, sotorasib, and their combination
row ID	row identity (all IDs)	NT-1	NT-2	NT-3	NT-4	siGSTZ1-1	siGSTZ1-2	siGSTZ1-3	siGSTZ1-4	Sotorasib-1	Sotorasib-2	Sotorasib-3	Sotorasib-4	siGSTZ1+Soto-1	siGSTZ1+Soto-2	siGSTZ1+Soto-3	siGSTZ1+Soto-4	siGSTZ1 vs NT_log diff	siGSTZ1 vs NT_p value	-logp	Soto vs NT_log diff	Soto vs NT_p value	-logp	Combo vs NT_log diff	Combo vs NT_p value	-logp
neg_00001		28.72	28.5659	28.9591	28.4723	28.9057	29.0454	29.0311	29.017	28.3793	27.7035	28.8673	28.5003	28.8243	28.9709	29.0751	29.4095	0.320468	0.0518299	1.28542	-0.316765	0.296704	0.527677	0.390601	0.0551873	1.25816
neg_04662	3-Ureidopropionate	17.723	18.3101	17.9537	18.6077	20.2836	21.1507	20.3347	20.6371	18.7958	19.4222	17.4588	19.6182	21.3098	21.0279	20.1028	20.4254	2.45288	0.000119321	3.92328	0.675092	0.269037	0.570187	2.56785	0.000438854	3.35768
pos_05666	Alpha-D-Galactose 1-phosphate;D-Fructose 6-Phosphate;Alpha-D-Glucose 1-phosphate	14.2693	14.0294	13.6121	13.7817	15.6358	15.9477	15.9599	15.7046	15.0881	15.6912	15.3253	15.6408	16.8392	15.915	16.7914	16.7906	1.88883	0.000117553	3.92977	1.5132	0.000290455	3.53692	2.66091	0.000147706	3.8306
neg_00005		21.8008	22.155	21.7604	21.9433	21.9588	22.2873	22.3794	22.0899	22.0943	22.2502	22.0005	22.2437	22.2577	22.0615	22.1773	22.2838	0.263968	0.0893245	1.04903	0.232271	0.0808493	1.09232	0.280189	0.0433241	1.36327
neg_00006		23.7574	24.0505	24.2449	23.4492	23.3852	23.9496	23.853	23.7517	23.8713	23.8046	23.1121	23.6638	23.9129	23.6752	22.9506	23.6546	-0.14063	0.53655	0.27039	-0.262557	0.324898	0.488253	-0.327186	0.273863	0.562467
neg_00007		23.7834	23.6082	24.2568	23.4952	23.8593	23.9752	23.9055	23.7791	23.9105	23.7973	23.1971	23.5927	23.9263	23.6621	23.4048	23.6147	0.0938812	0.620858	0.207008	-0.161471	0.508535	0.29368	-0.133887	0.530564	0.275262
neg_00008		23.0793	23.6072	23.1998	23.3039	23.1508	23.4968	23.0768	23.0345	24.5461	23.0966	22.8283	22.7967	23.1561	22.8839	22.7175	22.4181	-0.107797	0.511136	0.291464	0.0193781	0.966569	0.0147673	-0.503627	0.0423553	1.37309
neg_00009		22.8163	23.3748	23.5189	23.7296	23.0699	22.8504	24.582	24.1387	24.2012	23.9038	24.1818	24.4171	23.5383	23.892	23.7589	24.6414	0.30035	0.547481	0.261631	0.816086	0.0165558	1.78105	0.597764	0.103052	0.986943
neg_02592	Arachidonic acid	17.162	17.9806	18.4397	19.5268	18.9908	19.5559	20.6093	20.0877	17.9261	19.3247	19.2862	18.8479	19.1786	19.9095	20.6314	20.7904	1.53365	0.0483915	1.31523	0.568924	0.37823	0.422244	1.85018	0.0263134	1.57982
neg_00011		25.3467	25.0236	25.3806	24.9833	25.4071	25.654	25.6868	25.563	24.9858	24.1624	25.2883	25.0736	25.3464	25.5318	25.6467	25.8789	0.394192	0.0237233	1.62483	-0.306023	0.316498	0.49963	0.417391	0.0342346	1.46553
neg_02369	D-Ribose 5-phosphate	18.4704	19.1035	19.3279	19.7955	19.7328	19.8676	21.2367	21.1968	19.8633	20.3632	20.8472	20.7738	20.2549	21.1852	20.4062	20.9186	1.33414	0.0406157	1.39131	1.28756	0.0119245	1.92356	1.51688	0.00560421	2.25149
neg_00016		25.8799	26.0835	26.0636	25.935	26.1079	26.0462	26.1561	26.1011	26.1932	26.0542	26.1103	25.8352	25.9948	25.9306	25.5548	22.7373	0.112303	0.104215	0.982071	0.0577084	0.553591	0.256811	-0.936138	0.315589	0.500877
neg_00022		22.308	22.6713	23.3604	22.5767	22.5706	22.5199	22.3784	22.2998	22.4429	22.689	22.2097	22.661	22.6684	22.4029	22.3311	22.5082	-0.286922	0.294456	0.53098	-0.228442	0.408562	0.388742	-0.251411	0.351829	0.453669
neg_00024		22.8664	23.2108	23.7324	23.0623	23.1884	23.163	22.9775	22.9539	22.9579	22.9886	22.8804	22.785	23.08	22.7337	22.6407	22.7381	-0.147271	0.496364	0.3042	-0.315007	0.187658	0.726634	-0.419874	0.106918	0.970947
neg_00025		20.3135	20.7345	20.3245	20.5086	20.5781	20.836	20.9582	20.6388	20.5883	20.8554	20.6135	20.8449	20.8024	20.6431	20.7104	20.8603	0.282494	0.077115	1.11286	0.25525	0.0863131	1.06392	0.283791	0.0563571	1.24905
neg_00028		22.298	22.4897	22.4798	22.8008	22.491	21.8769	23.2665	23.1802	23.0265	22.5819	22.9727	24.1974	22.9556	22.9029	23.3515	23.839	0.186573	0.617296	0.209506	0.677544	0.145504	0.837124	0.745169	0.0327423	1.48489
neg_00029		20.7841	21.1455	22.3551	21.3198	21.3815	21.5388	20.9993	21.3332	21.2788	21.6745	20.6739	21.0761	20.7082	21.423	19.7439	20.0404	-0.0879359	0.817882	0.0873095	-0.225296	0.594207	0.226063	-0.922258	0.117097	0.931453
neg_00031		20.6905	21.5324	22.1975	21.0586	20.8389	20.9192	20.4676	20.6295	21.1088	21.0908	20.5693	20.7751	20.8394	20.7193	19.8685	20.0907	-0.655926	0.134887	0.87003	-0.48375	0.240626	0.618658	-0.990286	0.0528016	1.27735
neg_00032		21.5731	21.6221	21.7024	21.258	21.7623	21.7663	21.5583	21.3349	21.3395	20.8484	21.2214	21.0114	21.4988	21.3332	20.9286	21.243	0.0665403	0.654419	0.184144	-0.433751	0.0255306	1.59294	-0.288004	0.113389	0.945427
neg_00033		21.367	21.6245	22.3619	21.4826	22.0022	21.2272	21.9759	21.3345	21.9903	21.9412	21.1822	21.098	21.4983	21.809	21.551	21.7421	-0.0740617	0.815719	0.0884594	-0.156135	0.650598	0.186687	-0.0589423	0.816152	0.0882288
neg_00034		20.3496	20.7786	21.6198	20.3554	20.5994	20.5483	20.4038	20.1596	20.2819	20.0914	20.1921	20.0635	20.4772	19.9982	20.1779	20.1606	-0.348087	0.336062	0.473581	-0.618648	0.128853	0.889907	-0.572392	0.149883	0.824247
neg_00036		21.9146	22.0007	22.0867	22.4148	22.0657	21.4992	22.8858	22.7438	22.5359	22.2555	22.5832	23.8075	22.6166	22.5207	23.0123	23.4546	0.194447	0.599483	0.222223	0.691342	0.136652	0.864384	0.796864	0.0245775	1.60946
neg_00037		20.3309	20.5483	22.1262	20.666	20.4235	20.3487	19.4973	19.7167	20.6991	20.8875	20.0298	20.2173	20.2612	20.3262	18.9711	19.7225	-0.921285	0.10998	0.958686	-0.459466	0.365575	0.437024	-1.09762	0.0802495	1.09556
neg_00038		20.2354	20.8152	21.8109	21.1206	20.8817	21.21	20.6679	20.7151	20.7133	21.2398	20.0545	21.3261	20.8126	20.8964	20.1395	20.3323	-0.126834	0.73633	0.132927	-0.162078	0.725228	0.139525	-0.450324	0.287683	0.541086
neg_00039		20.5888	21.0199	22.1325	20.5943	20.7666	20.3266	20.5832	20.2199	20.3969	20.4061	20.2676	20.2886	20.3936	20.0886	20.1411	20.3602	-0.609818	0.193758	0.71274	-0.744073	0.132927	0.876386	-0.838007	0.102322	0.99003
neg_00040		20.984	21.4162	22.0838	21.5107	21.2255	21.4099	21.0708	21.3177	21.2974	21.4709	20.9856	21.3881	21.4333	21.2113	20.7295	20.9906	-0.242739	0.370366	0.431369	-0.213198	0.43887	0.357664	-0.407528	0.191638	0.717517
neg_00043		21.5959	21.4283	21.8325	21.2819	21.2421	21.7852	21.6359	21.5808	21.6721	21.1578	21.037	21.4626	21.2801	21.5272	20.8128	21.4393	0.0263624	0.878113	0.0564496	-0.20224	0.321556	0.492743	-0.269775	0.226303	0.64531
neg_00045		20.3387	20.9648	22.3535	20.8185	20.9658	20.3378	20.2638	20.0568	20.2418	20.6359	20.1479	20.6337	20.5456	20.341	20.0907	20.6029	-0.712843	0.2048	0.68867	-0.704096	0.203194	0.69209	-0.72386	0.193125	0.714162
neg_00046		20.7096	21.0335	21.5738	20.8937	20.8119	20.8454	20.8276	20.7101	20.8177	20.9677	20.6102	21.0386	21.0079	20.5687	20.6091	20.9147	-0.253901	0.266271	0.574676	-0.194102	0.399878	0.398072	-0.277547	0.256261	0.591317
neg_03430	Suberic acid	17.2515	18.0067	16.5781	18.6145	19.0095	18.6807	19.0214	18.9964	18.4867	18.0114	17.8266	18.4403	18.8223	18.8279	18.6356	18.7997	1.31431	0.0569784	1.24429	0.578565	0.291097	0.535962	1.15867	0.0787298	1.10386
neg_00051		20.626	21.0339	21.6861	21.224	20.8809	21.2421	20.5144	20.5866	20.5005	20.8952	20.545	20.9193	21.4454	20.5393	20.9694	20.7298	-0.336497	0.270764	0.567409	-0.427506	0.15079	0.821626	-0.221534	0.480616	0.318202
neg_00055		20.0234	20.5921	21.2043	20.4433	20.4619	20.3391	20.1889	20.1035	20.1192	20.3462	20.0082	20.8217	20.6815	20.3276	20.3225	20.6711	-0.292423	0.324924	0.488219	-0.241945	0.458646	0.338522	-0.0651115	0.817813	0.0873462
neg_00056		25.0313	25.318	25.738	25.1277	25.2057	25.2612	25.1856	25.1597	25.1692	25.168	25.0082	24.9211	25.3263	24.9197	24.9845	24.9176	-0.100679	0.567759	0.245836	-0.237125	0.232994	0.632654	-0.266724	0.20756	0.682856
neg_00057		19.9774	20.4614	21.2189	20.3447	20.3266	20.3106	20.0044	20.0431	20.1504	20.4945	19.8878	20.8856	20.6155	20.2353	20.257	20.6312	-0.329416	0.302195	0.519713	-0.146046	0.681901	0.166278	-0.0658566	0.827112	0.0824356
neg_00059		19.7616	19.8952	21.8494	20.9993	19.7481	19.2229	21.5757	21.4183	21.4952	20.5587	20.9512	21.8861	21.2227	21.1321	20.2711	21.7675	-0.135127	0.86664	0.0621613	0.596424	0.34707	0.459584	0.471974	0.454009	0.342935
neg_00060		21.0898	21.1881	21.2735	21.6171	21.1467	20.5358	22.1554	22.0361	21.8686	21.2681	21.6559	22.9407	21.7698	21.6434	22.0607	22.6791	0.176369	0.685302	0.164118	0.641199	0.171008	0.766984	0.746119	0.0395832	1.40249
neg_00061		20.3594	20.6527	20.8348	20.9827	20.5415	20.3322	22.1358	21.5306	21.5734	21.5142	21.688	21.6964	21.0477	21.3093	21.3077	22.022	0.427662	0.396127	0.402166	0.910604	0.00406446	2.391	0.714277	0.0340266	1.46818
pos_10934	D-Mannose 6-phosphate	16.7648	16.5063	16.2165	16.4076	17.4305	17.8232	17.9543	17.8484	17.3344	17.7934	17.5279	17.7225	18.2455	17.9989	17.9751	18.1254	1.29029	0.000207573	3.68283	1.12077	0.000357525	3.44669	1.6124	9.72313e-05	4.01219
neg_00069		20.9363	20.9307	21.1109	21.3879	21.0896	20.574	21.9647	21.6333	21.5178	21.2048	21.5725	22.7929	21.6007	21.5333	22.0328	22.526	0.223937	0.530355	0.275433	0.680538	0.145194	0.838053	0.83174	0.0277442	1.55683
neg_00078		19.9076	20.2886	20.9754	20.1445	20.1979	20.1644	19.9992	19.8871	19.9684	20.3978	19.7735	20.2938	20.3061	20.0751	20.0111	20.1315	-0.266878	0.335916	0.473769	-0.220667	0.452069	0.344795	-0.198046	0.458827	0.338351
neg_00095		19.9029	20.2922	21.005	20.0449	20.2338	20.0948	19.9812	19.9348	20.056	20.3663	19.7872	20.2359	20.2877	20.0543	20.0395	20.1656	-0.250092	0.388426	0.410692	-0.199881	0.50366	0.297863	-0.174465	0.533196	0.273113
neg_00097		20.2605	20.4196	21.0003	20.3985	20.3931	20.3967	20.2677	20.1049	20.3241	20.4156	20.0687	20.0942	20.2815	20.0385	20.0056	20.0789	-0.22914	0.266727	0.573934	-0.294098	0.178862	0.747483	-0.418595	0.0780812	1.10745
neg_00099		20.2118	20.6353	20.9732	20.2958	20.5433	20.3545	20.4587	20.2271	20.4503	20.2448	20.0652	20.3082	20.3445	20.1802	19.9514	20.1049	-0.133098	0.516788	0.286688	-0.26191	0.239908	0.619955	-0.383748	0.112361	0.949384
neg_00114		19.3383	19.6708	20.2731	19.5086	19.4302	19.4502	19.478	19.3281	19.4777	19.5426	19.2433	19.7594	19.6662	19.2242	19.2135	19.5238	-0.276077	0.268669	0.570783	-0.191959	0.444868	0.351769	-0.290785	0.269912	0.568778
neg_00119		19.7531	20.0287	20.0787	19.862	19.9666	19.7985	19.5273	19.6502	19.7081	19.9648	19.5055	19.9615	20.0667	19.758	19.6093	19.9205	-0.194983	0.160875	0.793511	-0.14563	0.324105	0.489314	-0.0919785	0.489413	0.310324
neg_00121		19.4197	20.2051	20.083	19.9977	19.5175	20.1441	20.0876	19.3507	19.5142	19.9978	19.8438	19.7602	20.1655	19.0974	19.0569	19.1706	-0.151387	0.589276	0.229681	-0.147389	0.49824	0.302561	-0.553786	0.139429	0.855647
neg_00123		21.9675	17.8153	17.2911	17.2166	18.0092	19.8554	18.7392	17.9497	17.323	18.0217	19.321	19.4327	18.1563	17.8324	18.1247	18.2728	0.0657627	0.959757	0.0178388	-0.0480309	0.971108	0.0127323	-0.476081	0.704755	0.151962
neg_00124		19.9605	20.1976	20.4434	20.0241	20.1717	20.3277	20.1854	20.1429	19.9934	19.7146	19.9794	19.8467	20.1456	19.9333	20.1996	20.2251	0.0505503	0.685226	0.164166	-0.272873	0.0836572	1.0775	-0.0304842	0.819472	0.0864659
neg_00128		19.5541	19.8373	20.499	19.7022	19.6035	19.6498	19.6959	19.4907	19.642	19.6088	19.5433	19.4162	19.5267	19.2684	19.0234	18.9014	-0.288175	0.262184	0.581394	-0.345589	0.195941	0.707876	-0.71816	0.0333376	1.47707
neg_02149	L-Glutamine	21.2549	21.5232	21.6123	21.6582	22.349	22.5794	23.0383	22.9538	21.619	21.7018	22.243	22.1453	22.7139	22.7162	22.5511	22.7788	1.21798	0.00152715	2.81612	0.415099	0.0719368	1.14305	1.17786	0.000144125	3.84126
neg_00137		19.4504	19.7223	20.4576	19.6064	19.4369	19.361	19.5615	19.3848	19.4708	19.6275	19.4096	19.1728	19.2534	19.2707	18.6971	18.6286	-0.373143	0.192957	0.714539	-0.389022	0.183024	0.737493	-0.846734	0.025988	1.58523
neg_00138		19.3868	19.2961	20.3355	19.2138	19.3727	19.557	19.5121	19.6349	19.767	19.2231	19.462	19.2041	19.2305	19.1523	18.7792	19.5455	-0.0388884	0.892835	0.0492289	-0.144015	0.646144	0.189671	-0.381141	0.267936	0.57197
neg_00739	Sucrose;D-(+)-Cellobiose;Palatinose	13.4384	12.7907	14.6497	14.6307	16.6908	13.1853	15.4223	15.0035	14.8772	14.9304	15.1935	14.2565	15.5179	15.0974	15.5428	15.2171	1.19808	0.220825	0.655953	0.936997	0.133292	0.875196	1.46642	0.0460377	1.33689
neg_00143		19.773	19.2961	20.5134	19.4582	20.1017	19.5021	19.7177	19.4356	19.6408	18.9108	19.4222	19.2572	19.2551	19.6974	18.7792	19.2406	-0.0709152	0.828036	0.0819506	-0.452431	0.20787	0.682208	-0.517087	0.172604	0.76295
neg_07093	Lyxose	15.1222	15.5135	16.3093	15.7166	16.678	16.6796	16.8576	17.1536	16.1946	16.4189	16.6117	16.4932	16.8138	16.8395	16.0389	16.4714	1.1768	0.0112087	1.95044	0.764199	0.04738	1.3244	0.875491	0.0327826	1.48436
neg_00145		17.872	17.8128	18.0457	18.38	17.9529	17.581	18.6923	18.4956	17.8093	17.7881	18.1945	18.883	18.4548	18.2949	18.8888	18.7759	0.152831	0.61631	0.210201	0.141122	0.645025	0.190424	0.575991	0.0222199	1.65326
neg_00147		18.6382	19.0389	19.5305	18.8757	18.6971	18.8158	18.6363	18.5168	18.7278	18.9167	18.4254	18.9896	18.6759	18.5129	18.3372	18.4808	-0.354347	0.156125	0.806526	-0.255907	0.308425	0.510851	-0.519131	0.0644722	1.19063
neg_00149		17.3852	17.6548	17.4015	17.5888	17.4951	17.9846	17.745	17.6888	17.524	17.7181	17.5575	17.7627	17.8389	17.5466	17.7048	17.9201	0.220816	0.125583	0.90107	0.132986	0.188304	0.725141	0.245042	0.0615915	1.21048
neg_00150		18.4386	18.7906	19.3374	18.6465	18.4873	18.6608	18.5033	18.4356	18.5445	18.7444	18.2601	18.8266	18.4937	18.2816	18.2038	18.5046	-0.281529	0.240752	0.61843	-0.20937	0.402692	0.395027	-0.432324	0.106055	0.97447
neg_00158		15.8224	15.4933	16.1018	15.3833	15.4128	15.5877	14.3567	14.0322	16.2447	14.5601	14.4365	14.3683	15.4968	13.8215	13.5521	13.4981	-0.852827	0.109837	0.959249	-0.797806	0.174546	0.758089	-1.60806	0.0363585	1.43939
neg_00162		19.0702	19.27	19.4905	19.1399	19.124	19.3704	19.1073	19.0646	19.1835	18.9601	18.8172	18.7691	19.205	18.9023	18.8762	18.547	-0.0760836	0.536019	0.27082	-0.310151	0.0558597	1.2529	-0.360028	0.075242	1.12354
neg_00163		22.032	22.3672	23.0473	23.3147	22.1405	23.4607	22.1106	23.2427	23.2374	23.3963	22.0259	22.1536	23.3338	23.0425	21.9584	22.0901	0.048326	0.92054	0.0359573	0.0129964	0.978584	0.00940184	-0.0841047	0.858899	0.0660578
neg_00166		19.2236	19.5197	20.2067	18.9817	19.3358	19.437	19.2509	18.9213	19.4256	18.8286	18.7476	19.1882	19.4344	18.1468	18.3702	19.1849	-0.246656	0.439234	0.357304	-0.435427	0.218754	0.660044	-0.698837	0.139402	0.855732
neg_00167		18.8979	19.0455	19.9981	19.1253	19.1257	19.2899	19.396	19.2094	19.1206	18.9492	18.9713	19.0806	19.2886	19.4375	19.2282	19.6563	-0.0114523	0.96673	0.0146947	-0.236277	0.413856	0.38315	0.135945	0.63705	0.195826
neg_00168		19.4504	18.8255	19.5524	18.6539	18.6246	19.6803	18.4781	19.4403	19.5856	19.378	18.3492	19.2972	19.6328	19.3764	18.1745	18.1879	-0.064734	0.867882	0.0615396	0.0319208	0.931226	0.0309451	-0.277656	0.561683	0.250509
neg_00170		18.4655	19.0757	19.0941	18.8634	18.8325	18.9583	18.3994	18.6503	18.59	19.1563	18.2666	18.8699	19.0145	18.6401	18.6549	18.4644	-0.164554	0.42058	0.376152	-0.153995	0.546414	0.262478	-0.18121	0.369909	0.431905
neg_00174		19.3394	19.6905	19.7811	19.4092	19.4612	19.5595	18.7417	19.4259	19.5165	19.4171	19.3173	19.1881	18.8403	19.2645	18.4386	19.1753	-0.257953	0.28769	0.541075	-0.195303	0.185317	0.732085	-0.625362	0.0358409	1.44562
neg_00178		18.3005	18.7118	19.1654	18.4645	18.3882	18.709	18.4308	18.424	18.6592	18.4959	18.2225	18.2567	18.4538	18.1723	17.8905	18.4603	-0.172561	0.443034	0.353563	-0.251954	0.297319	0.526777	-0.416322	0.127962	0.892917
neg_00181		16.0541	16.3	14.0929	15.687	15.4395	17.1805	16.8805	15.9208	16.0927	15.0634	16.023	16.0643	16.6799	15.5756	16.0372	16.7376	0.821841	0.249328	0.603229	0.277395	0.64143	0.192851	0.724091	0.262148	0.581454
neg_00184		17.6187	18.0077	19.2407	18.2499	18.1417	18.3202	17.8714	18.0673	18.0674	18.5192	17.4	18.0964	17.4755	18.1498	16.4207	16.6758	-0.179098	0.647325	0.188878	-0.258498	0.560418	0.251488	-1.09879	0.0815463	1.0886
neg_00186		17.3367	18.0568	19.0721	18.3974	18.0785	18.4651	17.8429	17.8827	17.9146	18.3957	17.34	18.5754	18.0539	18.1415	17.3896	17.5293	-0.148433	0.721973	0.141479	-0.159323	0.738858	0.131439	-0.437133	0.336654	0.472816
neg_00188		22.9121	23.2634	23.6164	23.0823	23.1308	23.2207	23.073	23.1526	23.0593	23.0905	22.9481	22.8851	23.3118	22.9353	22.9656	23.1373	-0.0742716	0.659931	0.180501	-0.22281	0.239233	0.621179	-0.131027	0.48688	0.312578
neg_00189		17.6653	17.7113	19.3873	17.8387	17.6379	17.617	16.6997	16.9995	17.8385	18.1637	17.1306	17.4164	17.4033	17.5584	16.1347	16.6543	-0.912132	0.116133	0.935043	-0.513322	0.330156	0.481281	-1.21298	0.064406	1.19107
neg_02353	D-Tryptophan	16.8816	18.4561	19.432	19.7775	19.6585	19.6315	19.8718	19.7949	19.8161	19.8696	20.0945	19.9777	19.1186	19.7827	17.4241	17.7027	1.10239	0.187576	0.726824	1.30268	0.137739	0.860943	-0.129767	0.885051	0.0530317
neg_00193		19.0765	19.4867	20.0212	19.3496	19.2801	19.3686	19.1892	19.2294	19.2379	19.3362	19.1384	19.0212	19.3077	19.0259	18.8707	18.9909	-0.216683	0.357426	0.446813	-0.300119	0.231316	0.635795	-0.434715	0.114016	0.943034
neg_00194		12.5646		12.5758													12.504	#DIV/0!	#DIV/0!	#DIV/0!	#DIV/0!	#DIV/0!	#DIV/0!	-0.0661208	#DIV/0!	#DIV/0!
neg_00198		18.2394	18.8692	18.969	19.0538	18.6126	18.2993	19.9736	19.6158	19.6579	19.3625	19.5626	19.9001	19.0158	19.3836	19.1306	20.0315	0.342499	0.476895	0.321577	0.837928	0.0120031	1.92071	0.607516	0.0853503	1.06879
neg_00200		20.9057	20.5511	21.0391	20.5811	20.9538	21.1285	21.1416	21.0212	20.3789	19.7152	20.9482	20.5244	20.8071	21.0478	21.1138	21.446	0.292004	0.0889565	1.05082	-0.377585	0.248515	0.604648	0.334422	0.110676	0.955945
neg_00202		20.8438	20.6463	20.8231	20.4061	21.0418	21.2328	21.0089	20.7127	20.4288	19.2015	20.9591	20.696	21.0144	20.5618	20.8665	21.6297	0.319232	0.0741698	1.12977	-0.3585	0.430664	0.365862	0.338265	0.23896	0.621675
neg_00204		26.0976	26.1317	26.5075	25.8952	25.8729	25.6776	25.5328	25.1702	24.3028	24.5111	25.5114	25.7665	25.6227	25.4506	24.7814	24.8845	-0.594633	0.0235289	1.6284	-1.13505	0.0453826	1.34311	-0.973195	0.0103796	1.98382
neg_00206		17.6921	18.1973	19.627	18.1068	18.1982	17.5862	17.5334	17.3396	17.513	17.9433	17.3356	17.8584	17.8334	17.8122	17.2171	17.8672	-0.74145	0.180741	0.742944	-0.743189	0.176567	0.753089	-0.723314	0.186498	0.729325
neg_00208		21.5826	21.7821	21.7941	21.6078	21.8308	21.7579	21.924	21.8185	21.9208	21.7821	21.8362	21.5815	21.6731	21.628	21.2477	18.174	0.141158	0.0845185	1.07305	0.0884894	0.372015	0.42944	-1.01092	0.315777	0.50062
neg_00209		17.4622	17.7329	19.033	17.8982	17.8147	17.6993	17.1884	17.5341	17.8758	17.9609	17.2541	17.4356	17.6384	17.6401	16.7025	16.8497	-0.472471	0.273934	0.562355	-0.399947	0.353348	0.451797	-0.823878	0.10668	0.971919
neg_00211		17.3461	16.9579	18.5747	17.8766	16.8003	16.7708	18.43	18.2616	18.6496	17.4497	17.6506	18.6796	15.479	15.2389	17.4385	19.0089	-0.123158	0.836973	0.0772884	0.418536	0.414509	0.382466	-0.897521	0.401578	0.39623
neg_04781	Cis-5,8,11,14,17-Eicosapentaenoic acid (EPA)	15.5554	16.0342	16.3788	16.9162	16.9787	17.1747	17.7922	17.3454	16.713	16.8852	16.8593	16.9637	17.2547	17.401	17.7755	17.7236	1.10162	0.0221771	1.65409	0.63416	0.112148	0.950209	1.31755	0.0128142	1.89231
neg_00214		20.8782	20.5318	20.8574	20.4524	20.09	21.1113	21.2679	21.2095	20.2754	19.9225	20.9734	20.5407	20.759	21.2107	21.2855	21.3334	0.23974	0.468954	0.32887	-0.251929	0.361058	0.442422	0.467205	0.0356196	1.44831
neg_00216		15.3465	15.6783	16.6393	15.3445	15.0179	15.2878	15.0635	15.0305	15.1929	15.2426	14.5883	15.4725	15.9516	15.318	15.8351	16.1526	-0.652231	0.120885	0.917628	-0.628038	0.141102	0.850468	0.0622066	0.867629	0.0616659
neg_00225		17.3259	17.467	18.3795	17.037	17.2674	17.4814	17.2416	17.0433	17.3139	17.0565	17.0543	16.9195	17.4722	16.8416	17.0284	16.8565	-0.293936	0.393641	0.404899	-0.466299	0.207037	0.683952	-0.502651	0.189798	0.721708
neg_00233		17.9182	18.3161	18.932	18.5536	18.2986	18.6274	17.8345	17.8188	17.9613	18.2318	18.0896	18.1642	18.1884	17.8535	18.2813	18.4765	-0.285147	0.36195	0.441352	-0.318233	0.233042	0.632566	-0.230058	0.398558	0.399509
neg_00234		20.9587	19.9447	18.8314	19.5171	20.2751	21.0673	19.7286	19.5928	19.7248	18.9487	20.0743	20.0847	19.8002	19.4406	19.942	20.1513	0.352986	0.551496	0.258458	-0.104843	0.848061	0.0715731	0.020557	0.96738	0.0144027
neg_00237		18.1097	18.506	19.2157	18.4018	18.3588	18.2747	18.1447	18.168	18.2736	18.5466	17.9876	18.4796	18.477	18.1777	18.1697	18.2924	-0.321751	0.265339	0.576199	-0.236469	0.418418	0.37839	-0.279104	0.32608	0.486675
neg_00240		18.8363	19.1042	19.4935	18.9202	18.948	18.8234	18.9705	18.7315	18.6406	18.6504	18.5071	18.4556	18.7157	18.5113	18.3317	18.6315	-0.220168	0.234583	0.629704	-0.525109	0.0311111	1.50708	-0.540958	0.0252522	1.5977
neg_00242		17.3367	17.8419	18.9692	17.4638	17.6158	17.1051	17.2864	17.0031	17.2334	17.1366	17.1206	17.1338	17.234	16.8504	16.9001	16.979	-0.650304	0.179191	0.746684	-0.746796	0.137563	0.861499	-0.912014	0.0881663	1.0547
neg_00243		14.8728	15.4816	14.5393	14.7945	14.8296	15.192	14.8286	14.4179	14.8818	14.9336	14.5743	15.2388	15.3372	14.6551	14.6129	14.5888	-0.105002	0.695199	0.157891	-0.014916	0.953034	0.0208917	-0.123504	0.66231	0.178938
neg_00244		19.3235	19.6199	19.9648	19.3725	19.3837	19.1943	19.2921	19.4431	19.3746	18.6464	19.3342	18.7162	19.3255	18.9382	18.7728	18.8071	-0.241864	0.200444	0.698007	-0.552311	0.0675905	1.17011	-0.609279	0.0205319	1.68757
neg_00246		17.9294	17.8925	17.8958	19.0294	18.4389	17.9323	18.9068	17.7899	18.3014	17.4818	17.7172	17.9436	18.5378	17.9055	18.1101	16.4113	0.0801803	0.839626	0.0759139	-0.325797	0.369732	0.432113	-0.4456	0.448077	0.348648
neg_00247		20.0166	17.6533	19.9021	19.3769	19.3184	20.8099	20.8713	21.1085	18.3743	19.4508	20.3659	19.1863	19.6713	20.3812	19.3751	20.1479	1.28978	0.11123	0.953779	0.107119	0.880913	0.0550669	0.656657	0.329026	0.48277
neg_00248		17.8537	18.2496	19.014	18.4448	18.1136	18.2944	17.9663	18.206	18.189	18.2635	17.8421	17.949	18.2702	18.0745	17.6503	17.8032	-0.24547	0.391457	0.407316	-0.32965	0.275497	0.559883	-0.440976	0.176587	0.75304
neg_00253		17.2315	18.3226	18.8445	17.5009	17.3527	17.3629	17.5465	17.4317	17.5873	17.4329	17.2149	17.3611	17.608	17.0124	17.0428	17.1797	-0.551441	0.234322	0.630188	-0.575807	0.219155	0.65925	-0.764167	0.129398	0.888072
neg_00258		14.4582	14.6087	15.1657	14.6458	14.2148	14.3431	14.5289	14.7442	15.1508	14.2292	14.5328	14.6327	14.5821	14.3466	13.8697	13.9832	-0.261848	0.226209	0.645491	-0.0832084	0.747227	0.126547	-0.524205	0.0589985	1.22916
neg_00264		24.5685	24.827	25.1802	24.6973	24.73	24.7422	24.7706	24.6659	24.7542	24.6622	24.5075	24.4731	24.8153	24.4582	24.3995	24.5806	-0.0910765	0.541706	0.266237	-0.218992	0.20469	0.688903	-0.254831	0.169581	0.770623
neg_00265		18.5171	18.1647	18.719	18.7247	18.635	18.7634	18.6711	18.6296	18.6093	17.9236	18.5275	18.4872	18.7891	18.5165	18.2236	18.4521	0.143423	0.358972	0.444939	-0.144441	0.507007	0.294986	-0.0360108	0.844326	0.0734901
neg_00268		21.0892	20.4341	20.7518	20.0702	21.2304	21.3622	20.9765	20.9939	20.6437	18.7605	20.8266	20.0111	20.8212	20.816	21.2594	21.432	0.55443	0.0784345	1.10549	-0.525827	0.36229	0.440943	0.495846	0.118921	0.924741
neg_00269		18.6059	18.7998	19.2427	18.6872	18.6379	18.7857	18.7491	18.7451	18.6755	18.5124	18.5822	18.2709	18.4379	18.4117	18.1557	18.3256	-0.104473	0.520175	0.283851	-0.323684	0.109541	0.960423	-0.501201	0.0304662	1.51618
neg_00271		16.8379	17.4081	18.0389	17.1357	16.8381	17.3988	17.0413	16.7997	16.9449	17.1672	16.5419	17.654	17.1975	16.9209	16.7478	16.9347	-0.335662	0.304242	0.516781	-0.278142	0.451549	0.345295	-0.404902	0.215239	0.66708
neg_00273		18.5773	18.3595	18.4402	18.6655	18.5547	18.8156	19.0275	19.0747	18.6593	17.8059	19.1369	19.1761	18.8328	19.0905	19.7202	19.9746	0.357498	0.0496904	1.30373	0.183908	0.608916	0.215442	0.893924	0.0396873	1.40135
neg_00279		21.5953	21.7815	22.096	21.5864	21.73	21.5069	21.3229	21.292	21.6697	21.9475	21.3522	21.8336	21.5848	21.5069	21.0521	21.3315	-0.301873	0.102732	0.988295	-0.0640618	0.728358	0.137655	-0.395963	0.0563374	1.2492
neg_00283		18.9031	19.451	19.0502	19.1986	19.4248	19.5276	19.2391	19.1976	19.0679	18.7068	19.6896	18.7257	19.2676	19.1216	19.6651	19.2846	0.196518	0.218077	0.66139	-0.103235	0.707062	0.150542	0.183989	0.306648	0.51336
neg_00293		16.45	16.724	18.3403	16.5692	16.1718	16.0443	15.2075	15.3633	16.5385	16.7982	15.2676	16.0847	16.0562	16.1554	15.0423	15.5214	-1.32418	0.0505433	1.29634	-0.848646	0.181408	0.741343	-1.32709	0.0507214	1.29481
neg_00299		17.0109	17.5509	18.7288	17.3231	17.5754	17.0114	16.8066	16.4624	16.8237	17.0307	16.6762	17.1938	17.1831	16.8171	16.46	17.2292	-0.68945	0.179108	0.746885	-0.722289	0.148272	0.82894	-0.731084	0.148496	0.828285
neg_00300		17.6665	18.0503	18.6888	17.9024	17.9582	17.8423	17.7135	17.678	17.7566	18.1023	17.564	18.0282	17.9557	17.7627	17.6354	17.8069	-0.279017	0.296545	0.52791	-0.214267	0.435092	0.361419	-0.286836	0.285704	0.544083
neg_00301		18.2655	18.6016	19.1329	18.3229	18.4235	18.5691	18.1375	18.2849	18.437	18.2306	18.2999	17.8004	18.4429	17.779	17.6877	17.9304	-0.226959	0.354771	0.450052	-0.388723	0.164096	0.784903	-0.620736	0.0553908	1.25656
neg_00302		17.703	17.9673	18.7241	17.8859	17.9072	17.7981	17.779	17.678	17.7263	18.1023	17.5601	17.9781	18.0233	17.7095	17.6816	17.768	-0.279504	0.304434	0.516507	-0.228386	0.416188	0.38071	-0.274445	0.317752	0.497912
neg_00303		14.8609	14.6418	15.1453	13.7449	13.9111	14.167	13.1121	13.4078	15.3553		12.3887	13.9994	13.9439	13.318	12.4752	12.8833	-0.948713	0.0511596	1.29107	-0.68378	0.516399	0.287015	-1.44312	0.0162714	1.78858
neg_00308		18.3885	18.6672	19.3207	18.6535	18.5284	18.4988	18.3097	18.6023	18.293	18.5717	18.4982	18.2739	18.3715	18.0831	18.2211	18.3992	-0.272667	0.267407	0.572827	-0.348256	0.178765	0.747718	-0.488738	0.0853517	1.06879
neg_00313		19.3504	19.9303	19.4016	19.8871	18.8936	19.1987	19.1434	19.0668	19.5905	19.1968	19.3616	18.9561	19.8154	18.8999	20.2515	19.409	-0.566768	0.0272097	1.56528	-0.366105	0.124319	0.905462	-0.0484157	0.888582	0.0513023
neg_00318		17.9119	18.0014	17.9236	17.6684	18.1701	18.3682	17.9832	18.0064	17.7874	17.2695	17.7566	17.5711	18.0521	18.1131	17.2011	17.8485	0.255638	0.0690824	1.16063	-0.280162	0.100678	0.997063	-0.0726183	0.75994	0.119221
neg_00323		24.7376	25.1222	25.365	24.9448	24.9905	25.0432	24.9623	24.982	24.904	24.9372	24.7731	24.7374	25.0963	24.7388	24.7645	24.9011	-0.0479004	0.744223	0.128297	-0.204454	0.226629	0.644684	-0.167209	0.333827	0.476479
neg_00326		18.5886	19.1212	19.133	18.6711	20.1349	18.6871	18.0886	19.6782	19.4824	18.2199	18.9032	18.4031	19.696	20.6144	19.9512	19.883	0.26874	0.613395	0.21226	-0.126294	0.709342	0.149144	1.1577	0.00430067	2.36646
neg_00328		18.6231	19.2849	19.3921	18.7707	20.065	19.2321	18.0974	19.5084	19.4902	17.9064	19.1666	18.2343	19.6832	20.637	20.0443	19.7761	0.208031	0.670277	0.173746	-0.318295	0.486903	0.312558	1.01743	0.0122934	1.91033
neg_00329		16.2438	16.6704	18.0129	16.9237	17.1918	17.1103	16.5138	16.7883	16.8735	17.3412	16.178	16.4488	16.0379	16.9462	15.2367	15.2132	-0.0616448	0.887236	0.051961	-0.252299	0.6019	0.220476	-1.10419	0.0951193	1.02173
neg_00337		14.5603	14.9823	15.8032	13.924	14.7999	14.8905	13.8722	13.5104	15.4404	13.8552	13.696	14.0811	15.2799	13.9103	13.854	14.361	-0.549215	0.333647	0.476713	-0.549317	0.364933	0.437787	-0.466176	0.400211	0.397711
neg_00339		16.7314	17.2017	17.957	17.1405	17.1121	16.9896	16.8692	16.8742	16.8421	17.1135	16.602	17.4982	17.3045	17.0329	17.0212	17.3364	-0.296343	0.333082	0.477449	-0.243688	0.476913	0.321561	-0.083906	0.772216	0.112261
neg_00348		19.9969	17.1409	19.7173	19.2424	19.1108	20.4361	20.3967	20.6063	18.1009	18.9634	20.0775	19.6893	18.9754	20.3078	18.9504	19.707	1.11309	0.194674	0.710692	0.183398	0.822924	0.0846404	0.460785	0.555992	0.254932
neg_00349		16.7135	16.6512	16.9633	16.7269	16.8219	16.2131	15.9623	16.4884	16.6826	17.1178	16.4358	16.3677	16.0835	16.8908	16.1375	15.9612	-0.392312	0.120677	0.918377	-0.112788	0.571389	0.243068	-0.495498	0.0959474	1.01797
neg_00356		15.8512	16.4526	15.5739	15.6276	16.1698	16.1123	16.1279	15.9212	16.117	15.7585	16.1604	16.0179	16.2648	15.7625	15.7552	15.9138	0.206469	0.386711	0.412613	0.137105	0.566548	0.246763	0.0477656	0.846472	0.0723875
neg_00360		16.7146	17.2084	17.987	17.0711	17.0436	17.0424	16.8508	16.7335	16.9114	17.0397	16.5822	17.4893	17.3264	16.916	16.9539	17.2969	-0.327658	0.31407	0.502973	-0.23959	0.495038	0.305361	-0.12195	0.695506	0.157699
neg_00363		20.9059	19.6475	18.6333	19.9722	22.7733	19.8835	20.92	20.5219	20.8633	19.4944	20.1296	20.5056	20.4859	20.3909	20.3122	21.4621	1.23494	0.167146	0.776904	0.458474	0.444266	0.352357	0.873018	0.169765	0.770153
neg_00366		17.7161	17.9325	17.8891	18.2339	17.8003	17.2411	18.6602	18.5404	18.3887	17.9821	18.2926	19.5865	18.3035	18.3127	18.7687	19.3291	0.117619	0.755254	0.121907	0.619597	0.176632	0.752931	0.735616	0.0483538	1.31557
neg_00368		15.7982	16.271	15.7587	15.8799	15.9103	16.5639	16.0825	15.8328	15.9595	16.141	16.0664	16.4482	16.1707	16.2076	16.0257	16.223	0.170407	0.433848	0.362663	0.226816	0.200533	0.697815	0.229799	0.144224	0.840963
neg_00370		17.0792	17.425	18.3038	17.3262	17.4854	17.2956	17.1313	17.0437	17.273	17.775	17.1125	17.7734	17.5468	17.3708	17.3034	17.4745	-0.294567	0.361368	0.442051	-0.0501044	0.88045	0.0552955	-0.109685	0.712128	0.147442
neg_00374		16.9838	17.3524	18.1808	17.2467	17.355	17.1453	17.0719	16.9553	17.0492	17.6389	16.8705	17.5977	17.3873	17.215	17.1466	17.3636	-0.309052	0.325023	0.488086	-0.151864	0.656125	0.183013	-0.16282	0.578625	0.237603
neg_00376		13.291	13.3826	14.0248	13.5665	13.3042	13.722	14.1544	13.3163	13.399	13.0773	12.5762	13.7582	14.0228	13.3776	12.8036	13.7371	0.0579626	0.830932	0.0804347	-0.363558	0.277215	0.557183	-0.0809818	0.803906	0.0947948
neg_00377		17.0568	17.29	17.714	17.1398	16.9084	17.163	17.0376	16.8267	17.219	17.148	16.7232	17.1725	17.0996	16.7614	17.0205	17.1907	-0.316221	0.118615	0.925859	-0.234491	0.256755	0.590481	-0.282105	0.162914	0.788042
neg_00380		17.7397	17.5069	18.2001	17.5419	17.9267	17.6578	17.3371	17.5383	17.4026	17.3456	17.2875	17.5612	17.5607	18.0196	17.1081	17.3373	-0.132184	0.537635	0.269512	-0.347925	0.113699	0.944243	-0.240716	0.37669	0.424016
neg_02284	Gulose;Sorbose;Alpha-D-Glucose;Allose	18.5619	18.9278	19.9046	19.597	20.1051	20.0919	20.5425	20.6286	19.8856	19.8879	20.4437	20.0875	20.6394	20.5554	19.8112	20.5008	1.09421	0.0291897	1.53477	0.828373	0.0668082	1.17517	1.12887	0.0258569	1.58742
neg_00385		20.3473	21.4508	22.0229	21.7123	21.4177	21.7805	21.2467	21.5571	21.6053	21.7472	20.3091	21.5185	21.0918	21.5072	20.8837	20.9733	0.117137	0.775969	0.110156	-0.0883221	0.863795	0.0635895	-0.269338	0.529058	0.276496
neg_00389		17.071	17.425	18.3038	17.3728	17.4854	17.2781	17.1079	17.0389	17.1692	17.7178	16.936	17.6633	17.5162	17.2973	17.2524	17.4532	-0.315578	0.330369	0.481	-0.171579	0.620047	0.207575	-0.163392	0.58719	0.231222
neg_00391		17.5888	17.9536	18.5155	17.7662	17.7581	17.8549	17.6597	17.6794	17.7786	17.6764	17.5715	17.3729	17.857	17.4253	17.2658	17.368	-0.218004	0.360661	0.4429	-0.356158	0.177403	0.751038	-0.476981	0.101297	0.994403
neg_00396		17.5635	17.9653	18.2978	18.11	18.0948	17.4224	17.6698	17.3792	16.9801	17.3113	17.2555	17.0149	17.9027	16.9981	17.071	16.8849	-0.342598	0.180985	0.742356	-0.843666	0.00623997	2.20482	-0.769968	0.0383752	1.41595
neg_00399		16.2875	16.4425	17.8432	16.4853	16.4039	16.4295	15.9073	16.3309	16.8052	16.6738	16.1866	16.2813	16.2699	16.2083	15.417	15.6172	-0.496705	0.269131	0.570036	-0.277898	0.517277	0.286277	-0.886514	0.0901973	1.04481
neg_00403		17.4719	16.9373	17.3333	17.0765	17.0177	16.8318	16.4712	16.7184	17.7435	16.8428	17.21	16.7337	16.5889	17.1405	15.9899	16.3878	-0.444924	0.0370191	1.43157	-0.0722347	0.791639	0.101473	-0.677952	0.0588407	1.23032
neg_00405		15.38	15.8223	16.1581	15.5569	15.606	15.2383	15.2538	15.1734	15.6186	15.2447	14.9949	15.1268	15.383	15.0578	14.5321	15.0308	-0.411475	0.091586	1.03817	-0.483109	0.0690596	1.16078	-0.72842	0.0244885	1.61104
neg_00406		16.2982	16.6846	17.1281	16.4066	16.2177	16.3928	15.7475	16.6171	16.2717	16.7777	16.6069	17.1549	16.8449	16.8906	16.8388	15.8665	-0.38561	0.190538	0.720019	0.0734466	0.787692	0.103644	-0.019167	0.952801	0.0209978
neg_00408		16.1117	16.3405	17.2766	16.2017	16.3357	16.2135	16.139	15.9036	16.0568	15.9053	16.0553	16.0265	16.4246	15.7584	15.9786	15.7464	-0.33473	0.308825	0.510287	-0.471692	0.177207	0.751519	-0.50568	0.167715	0.775429
neg_00409		18.2458	18.5458	20.3642	24.5254	18.445	18.7505	18.3764	21.3739	18.4327	18.3194	22.2332	18.1292	20.2135	18.2718	19.4128	19.929	-1.18382	0.500575	0.300531	-1.14168	0.541586	0.266332	-0.963493	0.562102	0.250185
neg_00411		17.4303	18.0154	18.491	17.555	17.5751	17.7241	17.1884	16.8553	17.7131	17.1794	16.6405	16.5537	17.6328	16.3433	16.3124	16.0777	-0.537226	0.136825	0.863836	-0.851235	0.0570772	1.24354	-1.28137	0.027871	1.55485
neg_00412		15.9862	16.5117	17.3462	16.5566	16.3866	16.8832	16.396	16.2932	16.3964	16.7316	15.7666	17.0311	16.4087	16.4428	15.6811	16.0475	-0.110421	0.738846	0.131446	-0.118758	0.771099	0.11289	-0.455145	0.228282	0.641529
neg_00413		16.405	16.9932	17.6467	16.7094	16.8446	16.8531	16.6195	16.6324	16.6111	16.789	16.4885	16.7353	16.6204	16.3537	16.3439	16.5106	-0.201177	0.508718	0.293523	-0.282641	0.369073	0.432887	-0.481452	0.165726	0.780609
neg_00414		16.0045	17.0944	16.6774	16.1116	16.2818	16.1826	15.9384	16.514	16.5277	16.724	16.443	17.2257	16.9828	16.9157	16.8379	16.0332	-0.242761	0.433866	0.362645	0.258124	0.439628	0.356914	0.220409	0.538521	0.268798
neg_00416		16.1067	16.5083	17.3767	16.5673	16.5687	16.4597	16.1992	16.1945	16.2211	16.5869	16.0213	17.2061	16.8936	16.5048	16.6701	16.9027	-0.284226	0.374649	0.426375	-0.13088	0.737145	0.132447	0.103051	0.735139	0.133631
neg_00417		24.0846	24.4042	24.9888	24.3792	24.3929	24.3807	24.3173	24.3458	24.3415	24.362	24.1027	24.0788	24.4099	24.0805	24.2459	24.3327	-0.104991	0.618668	0.208542	-0.24292	0.300351	0.522372	-0.196963	0.387354	0.411892
neg_00419		15.8267	15.9988	16.6994	16.6983	16.5137	15.9852	16.998	16.7632	17.6245	15.7975	16.5863	16.951	17.0716	16.4522	16.4695	16.6932	0.259258	0.443447	0.353158	0.434026	0.374357	0.426714	0.365863	0.234596	0.62968
neg_00422		17.5092	17.9078	18.3584	17.7434	17.3957	17.762	17.1415	17.5079	17.3019	17.0538	17.5401	17.3389	17.7451	17.3852	17.1064	17.1376	-0.427936	0.105558	0.976508	-0.571036	0.0415495	1.38143	-0.536125	0.0620161	1.2075
neg_00423		18.5498	18.5699	18.2159	18.9236	18.4726	18.6264	18.7632	18.3746	18.3864	18.2491	18.0956	18.0212	18.7562	18.2586	18.4824	18.2915	-0.00560057	0.974718	0.0111209	-0.376718	0.0753753	1.12277	-0.117638	0.547888	0.261308
neg_00430		16.1156	16.5717	17.4223	16.3539	16.2981	16.1438	15.8393	15.9411	15.9054	16.5674	15.8976	16.6346	16.2427	16.2092	15.9058	15.8344	-0.560289	0.141967	0.847812	-0.364627	0.340662	0.467677	-0.567832	0.138098	0.859813
neg_00431		16.537	18.6372	17.6504	17.3817	17.8899	17.3102	16.6041	16.3077	17.5094	16.5327	17.0623	16.3866	16.9083	16.1318	16.8188	17.5961	-0.523664	0.387357	0.411889	-0.678858	0.236568	0.626045	-0.687856	0.244622	0.611504
neg_00432		16.9216	16.8092	16.7151	18.2096	17.211	17.0037	17.6931	17.015	17.1232	16.1998	16.1556	16.1415	17.4138	16.6436	16.5202	16.3179	0.0668079	0.870721	0.0601209	-0.758843	0.131043	0.882586	-0.440018	0.345509	0.46154
neg_00433		23.9761	24.3069	24.6174	24.1948	24.1894	24.073	24.0523	23.9216	24.1799	23.9437	23.9864	24.0476	24.3514	23.9997	23.9894	24.1679	-0.214695	0.211533	0.674622	-0.234386	0.179228	0.746593	-0.14671	0.396201	0.402084
neg_00444		15.8039	15.7138	15.4505	15.7754	15.6883	15.9279	15.7638	15.6754	15.9264	16.2205	15.8661	15.7246	15.7651	15.6241	15.9617	16.2134	0.0779132	0.465889	0.331718	0.248521	0.111591	0.952369	0.205165	0.232026	0.634463
neg_00445		16.197	17.1666	17.3258	16.8053	16.8806	16.4821	16.0884	16.1915	16.3621	16.8207	16.065	16.4916	16.3243	16.5614	15.6131	16.2834	-0.463048	0.187456	0.7271	-0.43881	0.197119	0.705271	-0.678125	0.0822975	1.08461
neg_00448		18.8198	18.0854	18.91	18.605	18.2103	19.0959	18.5895	19.6516	19.1489	18.2491	19.0095	19.4297	19.2555	18.0937	19.212	19.1081	0.281743	0.474043	0.324182	0.354217	0.304295	0.516705	0.312238	0.388734	0.410347
neg_00450		24.0313	24.3291	24.6437	24.2057	24.2111	24.2818	24.2274	24.1702	24.2012	24.1282	23.9973	24.0788	24.311	23.9997	23.9501	24.1021	-0.0798014	0.583473	0.23398	-0.201069	0.219951	0.657675	-0.211714	0.221979	0.653687
neg_00452		18.9857	18.1359	19.4307	17.7867	18.5667	19.2329	18.7523	19.63	19.3482	18.34	19.1762	19.1183	18.738	19.4297	18.3029	19.0929	0.460715	0.350055	0.455864	0.410929	0.393643	0.404898	0.306144	0.524729	0.280065
pos_01816	D-Tryptophan	18.4291	20.0805	20.895	21.3331	21.1819	21.1504	21.3327	21.3722	21.3744	21.1987	21.6783	21.6028	20.2985	21.1828	21.2902	21.4837	1.07488	0.191567	0.717679	1.2791	0.138396	0.858875	0.879365	0.272885	0.56402
neg_00468		17.2316	16.8472	17.651	17.3746	17.3882	17.4963	16.1906	17.2988	17.3632	17.2814	17.1643	17.243	17.3858	15.8875	16.978	17.0671	-0.182638	0.622424	0.205914	-0.0131373	0.943575	0.0252237	-0.446521	0.28331	0.547739
neg_00472		18.2785	18.5311	22.8131	18.3707	18.552	18.432	18.5627	18.2089	18.2556	18.5125	18.5211	18.006	18.6586	17.9317	18.9558	20.0106	-1.05946	0.409266	0.387994	-1.17452	0.367062	0.435261	-0.609158	0.635643	0.196787
neg_00475		16.9299	16.7281	17.6198	16.2743	16.7089	16.4658	16.917	16.3146	16.5649	16.239	15.9984	16.0629	16.5688	16.3319	15.6882	16.0899	-0.286435	0.404148	0.39346	-0.671694	0.0910884	1.04054	-0.718304	0.0836633	1.07747
neg_00476		16.0702	16.7079	17.9758	16.5712	16.674	16.0242	15.8986	15.8448	15.9327	16.2142	15.7851	16.3075	16.3521	16.0499	15.922	16.2689	-0.720847	0.178571	0.748189	-0.771373	0.151779	0.818787	-0.68305	0.190449	0.72022
neg_00477		16.1338	16.4893	17.2238	16.4782	16.4102	16.3509	16.1301	16.1505	16.2085	16.3638	16.0889	16.8413	16.6619	16.2128	16.302	16.6248	-0.320845	0.260477	0.584231	-0.205666	0.497043	0.303606	-0.130916	0.63369	0.198123
pos_05671	Inosine 5'-phosphate	13.9654	13.6256	14.3447	13.8488	15.0849	14.1817	15.1026	15.6846	15.9616	15.2857	16.2848	16.5193	17.0152	16.4836	17.1074	17.0387	1.06735	0.0326495	1.48612	2.06673	0.00137865	2.86055	2.9651	7.60053e-06	5.11916
neg_00493		16.2306	16.7883	17.376	16.4976	16.4631	16.4724	16.0653	16.2226	16.2267	16.3215	16.0454	16.7646	16.6939	16.2425	16.5394	16.6252	-0.417293	0.191059	0.718831	-0.38355	0.241992	0.616199	-0.197894	0.49706	0.303591
neg_00496		18.2064	23.1672	19.1511	18.1479	18.3483	23.9625	23.4677	23.8456	18.5472	17.9902	24.5677	24.3674	24.2267	23.5673	23.7244	24.2911	2.7379	0.180697	0.743049	1.69997	0.463929	0.333549	4.28422	0.0350924	1.45479
neg_00500		14.8308	14.355	13.2388	13.8809	13.635	14.0948	13.898	14.0943	14.4923		13.9977	13.6355	13.6195	13.97	13.0559	13.6872	-0.145857	0.705868	0.151276	-0.0345523	0.937805	0.0278877	-0.493243	0.264839	0.577018
neg_00501		16.912	16.5944	16.8722	16.8549	16.2451	16.7095	17.5236	16.5072	16.8051	16.3295	16.4779	17.4276	16.8532	16.689	16.4928	16.8523	-0.0620323	0.840234	0.0755998	-0.0483673	0.859535	0.0657363	-0.0865324	0.469951	0.327948
neg_00505		17.4109	17.7558	17.8277	17.236	17.5141	17.6616	17.6954	17.1139	17.3772	17.4374	17.3147	17.2425	17.5142	17.3238	17.0526	17.2497	-0.0613565	0.762294	0.117878	-0.214633	0.226355	0.645211	-0.272519	0.166553	0.778448
neg_00512		17.386	17.4515	17.6048	17.7944	17.4942	16.9454	18.2964	18.1565	18.0131	17.5878	17.9339	19.1768	18.0349	18.0915	18.3437	18.8253	0.163987	0.644578	0.190724	0.618742	0.170529	0.768203	0.764705	0.0159423	1.79745
neg_00518		15.9768	16.6023	16.8893	16.3657	16.7592	16.614	16.2146	16.374	16.0961	16.2322	15.8923	16.0152	16.2946	16.1292	15.7805	15.5396	0.0319451	0.894005	0.0486599	-0.399566	0.127725	0.893724	-0.522535	0.089264	1.04932
neg_00521		22.3776	22.2486	22.3447	21.8035	22.8634	23.0133	22.6994	22.7032	21.8703	21.0574	22.3393	21.8854	22.766	23.0001	23.2386	23.205	0.626191	0.0104487	1.98094	-0.405512	0.239139	0.62135	0.858802	0.00274093	2.5621
neg_00527		14.6967	15.2927	16.6009	15.295	15.0888	14.8313	14.977	14.8556	14.9975	14.7629	14.5121	14.715	14.8748	14.6841	14.1868	14.4384	-0.533139	0.277413	0.556873	-0.724432	0.168471	0.773476	-0.925268	0.100503	0.99782
neg_00533		16.1737	15.7915	17.1464	15.6658	17.4866	16.307	16.4272	17.2455	16.9311	16.3203	16.8195	16.3741	15.7909	16.1174	15.5556	16.3554	0.67223	0.182979	0.7376	0.416907	0.31878	0.496509	-0.239487	0.55765	0.253638
neg_00535		18.5863	18.6481	16.9256	18.5867	18.6973	19.0045	18.8317	18.9505	18.8253	18.3816	18.8182	18.8767	18.8819	18.8459	18.1133	19.2119	0.684333	0.202098	0.694438	0.53878	0.294183	0.531382	0.576605	0.287247	0.541744
neg_00537		16.8799	17.0358	16.5382	17.5529	16.9027	17.068	17.3053	17.1197	15.3834	16.7571	17.1474	17.1618	17.0746	16.8353	17.1862	15.676	0.0972286	0.690707	0.160706	-0.389264	0.450156	0.346637	-0.308676	0.481688	0.317234
neg_00541		16.6089	17.3048	17.4407	17.1916	16.8403	17.3132	16.5675	17.0357	17.1376	16.7725	16.4712	16.9673	16.8184	16.5037	16.2671	17.0298	-0.19734	0.445619	0.351036	-0.299309	0.247705	0.606065	-0.48172	0.10131	0.99435
neg_00545		16.6305	16.9394	17.3293	16.6927	16.7583	16.8727	16.5574	16.5436	16.626	16.7388	16.336	16.6968	16.8913	16.7208	16.4293	16.6964	-0.214971	0.286552	0.542797	-0.298566	0.165817	0.780371	-0.21353	0.301417	0.520833
neg_00547		17.8349	18.1728	18.7479	17.9551	17.9591	17.9455	17.8981	17.7956	17.9937	17.6561	17.7875	17.7463	17.9503	17.6871	17.4441	17.6146	-0.278065	0.264396	0.577746	-0.381779	0.155141	0.809273	-0.503652	0.0843048	1.07415
neg_00551		14.7181	15.1635	16.2955	15.0946	14.8993	14.7689	14.9543	14.8152	15.1567	14.9535	14.52	14.6324	14.7422	14.5015	14.162	14.4321	-0.458552	0.270924	0.567153	-0.502334	0.245287	0.610325	-0.858519	0.080639	1.09345
neg_00557		15.646	16.1149	17.0446	16.2612	16.0752	16.2681	15.7054	16.0768	15.7526	16.2214	15.5018	15.7265	15.6169	15.9924	14.4523	14.6463	-0.23532	0.49511	0.305298	-0.466092	0.220082	0.657415	-1.08971	0.0631091	1.19991
neg_00558		16.5106	16.9659	17.6455	17.2431	17.3142	17.3982	17.4079	17.1585	17.1228	17.1068	16.992	16.6259	17.249	16.9679	16.7423	16.9524	0.22843	0.41411	0.382884	-0.129391	0.64921	0.187615	-0.113364	0.685082	0.164258
neg_00563		16.2493	16.6725	17.806	16.619	16.8171	16.8405	16.4323	16.8147	16.8174	16.72	16.3131	16.8349	16.6378	16.6675	16.2288	16.4476	-0.110568	0.770297	0.113342	-0.165357	0.669482	0.174261	-0.341233	0.393145	0.405447
neg_00565		22.3193	22.8067	23.1699	22.6203	22.6172	22.604	22.5076	22.5188	22.5042	22.5552	22.3731	22.2136	22.729	22.3455	22.1229	22.4614	-0.167184	0.419023	0.377763	-0.317527	0.17526	0.756318	-0.314359	0.204895	0.688469
neg_00568		18.0397	18.1303	18.1107	18.9093	18.2075	18.1106	19.2614	19.1538	18.0522	17.798	18.7004	18.7603	18.5764	19.2792	19.451	19.553	0.38583	0.338665	0.47023	0.0302092	0.926649	0.0330846	0.917411	0.0226524	1.64489
neg_00569		17.1146	16.9079	17.2714	17.1264	16.7633	16.8597	16.8225	17.0881	17.2455	16.8116	17.0412	16.6085	16.6741	16.5535	16.6598	17.021	-0.221672	0.075352	1.12291	-0.178387	0.311782	0.506149	-0.378003	0.0267507	1.57266
neg_00573		20.2107	20.3487	20.7593	20.1787	20.3021	20.1621	19.8892	19.9384	20.2378	20.6555	19.9469	20.5204	20.2186	20.1318	19.725	20.0033	-0.301379	0.122078	0.913364	-0.034188	0.873981	0.0584978	-0.354665	0.0862673	1.06415
neg_04338	Docosapentaenoic acid	15.5899	16.0799	16.3929	17.1046	16.9175	17.1298	17.7594	17.5531	16.0248	16.7148	16.9171	16.8818	16.7223	17.1994	17.6111	17.6341	1.04808	0.0374012	1.42711	0.342788	0.40638	0.391068	0.999881	0.0453068	1.34384
neg_00578		17.2557	17.692	18.186	17.4217	16.0735	17.545	17.4937	17.3755	17.4725	17.5293	16.014	17.3371	16.851	17.0681	17.4255	17.7967	-0.516955	0.260889	0.583545	-0.550627	0.243724	0.613102	-0.353533	0.269431	0.569552
neg_00579		13.4569	13.6718	12.783	14.3428	13.2895	14.1006	13.8329	14.1793	13.7573	14.592	13.9524	13.622	13.6084	14.1032	15.1087	14.8131	0.286953	0.483039	0.316018	0.417321	0.327502	0.484786	0.844734	0.121187	0.916543
neg_00581		16.2007	15.092	15.0977	14.9545	18.2422	15.1479	15.6435	15.1854	16.0328	14.6107	14.9653	15.274	15.2968	15.0245	14.6885	15.6936	0.718507	0.417172	0.379685	-0.11551	0.792181	0.101176	-0.160391	0.672691	0.172185
neg_00583		14.4665	15.2093	16.9696	14.4506	14.8279	15.0433	14.3895	14.8501	15.0078	15.0648	14.3165	14.4638	15.0553	14.7116	14.3821	14.8742	-0.496314	0.468835	0.32898	-0.560754	0.423277	0.373375	-0.518216	0.451536	0.345307
neg_00584		14.9772	14.9723	16.3479	15.0382	15.0906	14.8179	14.6522	14.6535	14.8554	14.4231	14.7761	14.6239	14.5801	14.8451	14.1803	14.6212	-0.530323	0.216832	0.663877	-0.664272	0.142527	0.846104	-0.777205	0.101045	0.995484
neg_00588		17.8321	18.279	18.5932	17.9672	17.956	18.1244	18.1815	17.8984	18.0934	18.0906	17.8393	17.4822	23.6058	18.3476	23.4127	23.7559	-0.127794	0.52354	0.28105	-0.291483	0.239956	0.619869	4.11261	0.0507325	1.29471
neg_00593		16.5793	16.1657	16.3566	16.2373	16.4941	18.4866	16.9056	16.2804	16.0245	16.1243	16.3765	16.3306	16.7194	16.0227	16.5694	16.5695	0.706951	0.252202	0.598252	-0.120761	0.36532	0.437327	0.135495	0.481871	0.317069
neg_00602		17.1667	17.4597	17.7937	17.3849	17.1822	17.1596	17.1696	17.2587	17.1725	17.1575	17.2041	17.153	17.2111	16.9883	16.9393	17.124	-0.25869	0.139482	0.855481	-0.279468	0.120248	0.919922	-0.385554	0.0513588	1.28939
neg_00608		14.9373	15.4185	16.0689	15.3272	15.2383	15.1918	15.0872	15.2863	15.0753	15.7314	15.0138	18.106	15.4914	15.2352	15.1938	15.6117	-0.237088	0.389529	0.40946	0.543644	0.519628	0.284308	-0.0549732	0.839979	0.0757315
neg_00615		16.4089	16.6347	17.2707	16.4966	16.4412	17.0913	17.1473	16.9368	16.4828	16.8928	16.3885	16.7193	16.5505	16.8152	16.0744	16.7343	0.20148	0.456537	0.340524	-0.0818221	0.732531	0.135174	-0.15908	0.557728	0.253578
neg_00618		15.5275	15.8722	16.9174	15.9825	15.4236	15.6472	15.2264	15.4943	15.8529	15.8067	15.2382	15.4207	15.6137	15.4114	14.7073	15.2354	-0.627043	0.122505	0.911846	-0.495284	0.203903	0.690576	-0.832948	0.06415	1.1928
neg_00621		16.6406	17.0072	18.3273	16.8916	16.8325	16.5934	16.4185	16.5001	16.671	16.8234	16.4295	16.4618	16.5906	16.3836	16.1724	16.4366	-0.630548	0.193853	0.712528	-0.620276	0.199557	0.699933	-0.820891	0.115971	0.935651
neg_00624		16.7924	15.747	18.608	16.4616	16.7714	16.4495	18.737	18.5944	18.7982	17.5578	16.681	19.222	18.3661	16.2079	17.5494	19.1852	0.735794	0.421634	0.375064	1.16246	0.216539	0.664463	0.924883	0.333594	0.476782
neg_00628		16.5777	16.8731	17.414	16.9936	17.1318	17.1226	16.3844	16.9313	16.5931	17.0146	16.9864	16.7005	17.0351	16.9254	16.5755	16.262	-0.0720768	0.780075	0.107863	-0.140939	0.51793	0.285729	-0.265105	0.324148	0.489256
neg_00630		15.8746	17.0434	16.2499	16.8337	16.7856	15.7854	16.7938	15.6105	16.7306	15.8117	15.8212	16.4912	16.7068	16.5868	16.32	16.3591	-0.256587	0.559806	0.251962	-0.286695	0.451788	0.345065	-0.00723198	0.980946	0.00835498
neg_02973	Docosahexaenoic acid (DHA)	16.8103	17.4163	17.4219	18.1931	18.2002	18.2071	18.9015	18.7213	17.6324	18.1899	18.0334	18.1261	18.3138	18.6829	18.8844	19.0137	1.04712	0.0256496	1.59092	0.535038	0.156873	0.804453	1.26329	0.01305	1.88439
neg_00645		15.3834	15.727	16.5171	15.5287	15.5598	15.614	15.3877	15.2806	15.3394	15.0212	15.0743	15.2349	15.5468	14.9381	14.9336	15.1083	-0.328524	0.289401	0.5385	-0.621603	0.0867419	1.06177	-0.657358	0.0760203	1.11907
neg_00648		15.2167	14.5201	14.4589	13.5868	15.4312	15.0504	14.3008	13.9356	14.9153		14.0863	13.3514	14.8848	13.8887	12.8881	12.8638	0.233913	0.641698	0.19267	-0.327934	0.590789	0.228568	-0.81428	0.219579	0.658409
neg_00650		15.4008	15.9105	16.1986	15.7815	15.8118	15.5846	15.3634	15.3137	15.7027	15.4286	15.5014	15.4593	15.9003	15.236	15.0901	15.2213	-0.304483	0.18684	0.728531	-0.299838	0.16826	0.774018	-0.460922	0.110944	0.954898
neg_02779	Dihomo-gamma-Linolenic acid	16.5425	17.636	17.885	18.6546	18.0136	18.6198	19.2115	18.8073	17.1528	18.431	18.2592	18.0322	18.0876	18.7044	18.839	18.9476	0.983528	0.110602	0.956237	0.289279	0.601886	0.220486	0.965127	0.111048	0.95449
neg_00653		16.5582	16.7173	17.4156	16.4912	16.6335	16.49	16.4882	16.3554	16.4301	16.7739	16.4249	16.53	16.6945	16.4881	16.3453	16.3844	-0.303832	0.249594	0.602765	-0.255855	0.325125	0.48795	-0.317508	0.236277	0.626579
neg_00656		16.78	17.1685	17.4618	16.9389	16.9834	16.8576	16.8114	16.8186	16.8293	16.9533	16.7591	16.657	17.0165	16.6142	16.5572	16.6275	-0.219526	0.236768	0.625678	-0.287581	0.147475	0.831282	-0.383434	0.0844009	1.07365
neg_00660		16.6334	16.9865	17.5709	16.8917	16.8433	16.7283	16.7885	16.9109	16.8307	16.9024	16.8261	16.6434	17.1161	16.5933	16.5224	16.637	-0.202882	0.383938	0.415738	-0.219994	0.35336	0.451782	-0.303426	0.258365	0.587767
neg_00661		16.5336	16.9092	17.6668	16.7052	16.7935	16.7459	16.7019	16.7429	16.7222	16.9077	16.564	16.9689	16.897	16.7967	16.6403	16.67	-0.207644	0.46732	0.330386	-0.162975	0.575115	0.240245	-0.20269	0.482108	0.316856
neg_00662		23.2117	23.3867	23.3049	23.4142	23.3433	23.6064	23.615	23.3781	23.3182	23.9038	23.6394	23.9719	23.9396	23.173	23.3691	23.7187	0.156308	0.127094	0.895876	0.378926	0.0791244	1.10169	0.220718	0.293186	0.532857
neg_00666		17.4939	17.6723	17.2164	17.3061	17.3403	17.7728	16.4371	17.4494	17.1369	16.8817	17.4095	17.3597	17.681	17.1284	16.9944	17.4067	-0.172246	0.602683	0.219911	-0.225171	0.204464	0.689384	-0.119516	0.541841	0.266128
neg_00672		16.2708	16.6475	17.4285	16.4477	16.4629	16.4938	16.4724	16.4127	16.4587	16.7346	16.2811	16.5584	16.5515	16.3669	16.2092	16.4874	-0.238159	0.419855	0.3769	-0.190394	0.524573	0.280194	-0.294869	0.337656	0.471525
neg_00676		16.0524	16.0584	16.2158	16.4084	16.1578	15.7161	17.5815	17.0256	17.04	17.0012	17.1462	17.1236	16.731	16.8281	16.6424	17.5541	0.436513	0.378381	0.422071	0.894005	0.000612522	3.21288	0.755202	0.0289057	1.53902
neg_00677		17.8724	18.1134	17.7331	18.3641	18.1486	18.1994	18.5592	18.4899	18.7753	17.7476	18.2059	18.4491	18.7388	18.4965	18.5207	19.1497	0.328545	0.109922	0.958916	0.273741	0.3347	0.475344	0.705697	0.0139988	1.85391
neg_00679		16.4	16.5816	17.4027	16.463	16.6456	16.5127	16.5146	16.3593	16.4017	16.6684	16.4105	16.5354	16.564	16.3206	16.2479	16.4172	-0.203782	0.452824	0.34407	-0.207848	0.445627	0.351028	-0.324417	0.262093	0.581545
neg_00685		16.5478	16.9092	17.5911	16.6637	16.7935	16.6705	16.6937	16.5704	16.7222	16.8076	16.564	16.6549	16.897	16.5388	16.3857	16.4383	-0.245922	0.372522	0.428849	-0.240756	0.382276	0.417623	-0.363022	0.229896	0.638469
neg_02214	Glyceraldehyde 3-phosphate	20.3756	20.5193	20.1242	20.9738	21.0425	21.0761	21.7567	21.9222	21.6592	20.8892	22.0644	21.8866	21.2491	22.1082	20.189	21.4131	0.95112	0.0180882	1.7426	1.12661	0.0141992	1.84774	0.741607	0.160534	0.794433
neg_00688		16.759	17.3102	18.0201	16.7819	17.0285	16.9658	16.7965	16.6144	17.0624	17.0314	16.5452	16.9469	16.9795	16.3403	16.4061	17.6401	-0.366496	0.310121	0.508469	-0.321303	0.372024	0.429429	-0.376309	0.408263	0.38906
neg_00690		15.0638	15.5532	16.2401	15.3965	15.268	15.0714	15.2534	14.972	15.153	14.9726	14.8815	15.1474	15.1529	14.5937	14.5263	14.8306	-0.422209	0.186843	0.728524	-0.524776	0.121593	0.915093	-0.787536	0.0418258	1.37856
neg_00693		16.2391	16.8039	17.5623	17.4481	16.7092	16.7036	17.9814	17.9191	16.6792	16.2546	17.6249	17.7209	17.3236	18.2596	18.2741	18.3641	0.31496	0.530668	0.275177	0.0565412	0.908809	0.0415273	1.04198	0.0397897	1.40023
neg_00697		15.4608	15.7608	16.2312	15.7422	15.7151	15.7879	15.7014	15.5946	15.718	15.7156	15.3465	15.7702	15.766	15.3812	15.4732	16.0611	-0.0989696	0.585584	0.232411	-0.16114	0.428985	0.367558	-0.128355	0.58381	0.233729
neg_00699		16.2063	16.604	17.1064	16.2639	16.204	16.3457	16.2528	16.2886	16.3896	16.2236	16.191	16.1194	16.3703	15.8165	15.713	15.6781	-0.272359	0.27985	0.553075	-0.314257	0.227323	0.643357	-0.650647	0.0500295	1.30077
neg_00703		16.7777	17.1525	17.4427	16.9249	16.8429	17.1877	16.8974	16.761	16.849	16.9269	16.8334	16.6661	16.9679	16.6356	16.61	16.7864	-0.152188	0.416244	0.380652	-0.255594	0.177349	0.751172	-0.324453	0.112171	0.950121
neg_00706		15.0059	14.812	15.0941	14.6294	14.9962	15.3309	14.3136	13.9641	14.4588	14.2532	14.3629	14.2909	14.6496	14.6196	14.153	13.6028	-0.23413	0.519011	0.284824	-0.543849	0.008069	2.09318	-0.629099	0.0771663	1.11257
neg_00707		16.8642	17.3555	18.0453	17.2995	17.0857	16.8417	16.9651	16.7814	16.5991	16.6383	16.5581	16.7937	17.2007	16.4988	16.7862	17.0139	-0.472688	0.146603	0.833857	-0.743833	0.0525854	1.27914	-0.516229	0.132127	0.879007
neg_00708		15.5209	16.643	17.1421	15.829	16.4017	16.6276	16.4223	15.6667	15.6905	15.5821	15.3375	16.2021	15.5985	15.5437	15.5257	15.7278	-0.00416646	0.992609	0.00322178	-0.580694	0.227266	0.643466	-0.684817	0.161881	0.790805
neg_00709		16.5993	16.8863	17.4556	16.8331	16.5724	17.0303	16.6648	16.7359	16.7492	16.4624	16.749	16.061	16.7795	16.4637	16.3073	16.542	-0.192715	0.397542	0.400617	-0.438156	0.123233	0.909273	-0.420444	0.102155	0.990742
neg_00710		16.1614	15.5014	14.7523	14.2714	14.9746	16.8193	14.9504	14.8769	14.107	14.5548	16.122	16.1509	14.1109	15.427	14.7783	15.0696	0.233655	0.723195	0.140744	0.0620395	0.929718	0.0316489	-0.32519	0.543336	0.264931
neg_00714		17.6573	17.8227	16.0705	17.8832	18.0428	17.9002	17.3812	17.2478	18.0622	17.0625	18.8636	17.2897	17.9404	18.1666	19.0268	17.8201	0.284545	0.579039	0.237292	0.461062	0.467589	0.330135	0.880006	0.14476	0.83935
neg_00715		16.1929	16.5984	16.5114	16.1377	16.3958	16.0806	16.1783	16.0298	15.8139	15.8401	15.6281	15.7015	16.1009	15.6559	15.7359	15.6454	-0.188963	0.231428	0.635583	-0.614167	0.00748397	2.12587	-0.575548	0.0105572	1.97645
neg_00716		14.9917	15.4926	16.6813	15.5956	15.4615	14.7714	14.1238	14.9109	14.9317	15.9744	14.4579	15.1692	15.1115	15.3639	14.0788	14.6024	-0.873421	0.103097	0.986752	-0.557027	0.287224	0.541779	-0.901139	0.097638	1.01038
neg_00719		16.7775	16.6377	15.2659	16.6368	16.7524	17.2651	17.3253	16.7319	16.3285	15.8117	16.0698	16.4068	16.7601	16.8465	15.7785	16.7256	0.68916	0.149438	0.825538	-0.175299	0.670092	0.173866	0.198199	0.666886	0.175948
neg_00721		16.2831	16.4816	17.0286	16.425	16.2819	16.166	16.2781	16.3196	16.2646	16.2834	16.1797	16.0495	16.1057	15.9303	15.5023	15.4747	-0.293181	0.169946	0.769689	-0.360261	0.111176	0.953988	-0.801323	0.0123238	1.90926
neg_00722		15.2273	15.6465	16.839	15.3313	15.6958	15.0861	15.3719	14.9196	15.0865	15.016	15.0178	15.148	15.0738	14.7214	15.0548	15.0803	-0.492686	0.290064	0.537506	-0.693947	0.157285	0.803313	-0.778455	0.12404	0.906439
neg_00724		14.851	15.3292	16.2756	15.4252	15.5178	15.5732	15.1589	15.0229	15.2852	15.9657	14.995	15.6443	14.9806	15.3864	14.701	14.7859	-0.152068	0.663654	0.178059	0.00227864	0.995229	0.00207697	-0.506784	0.195458	0.708947
neg_00726		18.3203	18.824	19.4254	19.1746	18.4554	20.0865	18.9819	19.0988	20.1269	19.1121	19.3544	18.4915	19.3581	18.5236	19.3261	19.6077	0.219568	0.618796	0.208453	0.335151	0.452752	0.34414	0.267783	0.455512	0.3415
neg_00730		17.4803	17.4007	16.6395	17.9049	17.5143	17.7271	18.4547	17.9909	19.8407	17.4451	18.8689	16.1141	17.8305	17.9173	18.1024	18.8098	0.565408	0.142963	0.844778	0.710864	0.458237	0.338909	0.808657	0.0585169	1.23272
neg_00737		16.3538	16.339	15.9303	16.2508	16.5714	16.7403	16.5508	16.4744	16.0399	16.0036	16.0812	16.0694	16.4535	16.3726	15.6038	16.0989	0.365763	0.0251708	1.5991	-0.169931	0.183223	0.73702	-0.0862642	0.707525	0.150258
neg_00738		17.255	16.755	15.8405	17.048	17.368	16.557	16.4413	16.7237	16.5874	15.652	16.2012	16.2225	16.7021	15.8411	16.784	16.3523	0.0478997	0.902981	0.0443213	-0.558877	0.188135	0.725531	-0.304726	0.455398	0.341609
pos_03957	N-Amidino-L-Aspartate	15.3705	15.4112	15.022	15.3005	16.3123	16.1925	16.0047	16.1427	16.0542	16.191	16.0185	16.0945	16.3811	16.3169	15.7573	16.3401	0.886972	0.000284989	3.54517	0.813488	0.000980851	3.0084	0.922791	0.00324556	2.48871
neg_00743		16.3005	16.2577	16.9006	16.1315	16.4708	16.0568	16.1613	16.4776	16.3032	15.9636	16.2903	16.051	16.2539	15.7739	16.005	15.7761	-0.10595	0.622842	0.205622	-0.245561	0.263278	0.579585	-0.445377	0.0806624	1.09333
neg_00745		16.386	16.6774	17.6434	16.6189	16.7975	16.8038	16.7349	16.53	16.5838	16.7981	16.3366	16.8442	17.1675	16.6594	16.8176	17.023	-0.114857	0.711684	0.147713	-0.190715	0.560831	0.251168	0.085471	0.789732	0.10252
neg_00757		15.7778	15.6196	16.4564	15.4684	15.6416	15.8308	15.0547	15.2506	15.3262	15.034	15.1839	14.9846	15.3564	15.1579	14.4563	14.6605	-0.386115	0.220516	0.65656	-0.698385	0.0426847	1.36973	-0.922781	0.0225712	1.64645
neg_00758		15.0257	15.2722	17.1189	16.2983	14.8828	14.6254	16.8957	16.653	16.8685	15.9384	16.3234	17.0642	16.5893	16.3707	15.5086	17.0434	-0.164574	0.83614	0.0777209	0.619841	0.313074	0.504353	0.449204	0.472519	0.325581
neg_00759		14.8457	16.0782	18.0753	16.7893	15.8172	15.6238	17.4593	17.6336	15.0116	15.5231	17.2907	17.8818	16.4717	18.0043	18.2921	17.7499	0.186379	0.835649	0.0779762	-0.0203099	0.983874	0.00706037	1.18239	0.193895	0.712434
neg_00761		17.2616	17.1577	17.5887	17.4526	17.3948	16.7731	18.5115	18.0068	17.7081	17.6257	17.976	18.2599	17.7895	17.7078	18.0318	18.3377	0.306437	0.481903	0.31704	0.527297	0.0266741	1.57391	0.601573	0.015517	1.80919
neg_00762		17.1014	17.6076	17.7536	17.6663	17.2662	17.3903	18.9673	18.356	20.4637	17.5515	18.2815	19.0543	17.3986	18.1523	17.9689	19.0055	0.462722	0.346991	0.459682	1.30552	0.124859	0.903581	0.599095	0.172598	0.762965
neg_00763		15.8844	16.2707	16.9553	16.1467	16.0292	16.1454	16.037	15.9403	16.1399	16.0346	15.9351	15.7665	15.873	15.5394	15.3364	15.3812	-0.27635	0.314633	0.502196	-0.345269	0.231627	0.635212	-0.781797	0.0328794	1.48308
neg_00774		15.9647	16.4028	17.0459	16.0891	16.0434	16.0778	16.1142	15.9843	16.2458	15.9849	16.0179	16.0437	16.0386	15.7093	15.5975	15.4911	-0.320698	0.276888	0.557696	-0.302547	0.302463	0.519328	-0.66648	0.0632995	1.1986
neg_00784		16.0129	16.0504	16.2045	16.5562	15.8926	15.4989	17.2004	17.0147	16.7836	16.2616	16.27	17.9547	16.5868	16.6065	16.7547	17.5396	0.195662	0.679195	0.168006	0.611475	0.224599	0.648592	0.665902	0.052498	1.27986
neg_00787		17.0611	17.298	17.7019	17.0431	17.092	17.1405	17.0818	16.9859	16.9784	17.3318	16.7922	16.6834	17.1522	16.7402	16.7108	17.0081	-0.200954	0.283275	0.547792	-0.32955	0.166407	0.778828	-0.373184	0.0985294	1.00643
neg_02843	Guanosine	17.7738	17.6715	17.7184	17.5262	17.7345	18.4289	18.942	18.8519	16.8797	17.5383	16.7052	17.0457	17.9607	18.3374	17.7178	17.1768	0.816816	0.0566901	1.24649	-0.630276	0.0341022	1.46722	0.12567	0.645601	0.190035
neg_00797		16.2907	16.5206	16.6033	16.6903	16.5107	15.8533	17.4425	16.9966	16.9839	16.7135	16.9813	18.3378	17.0027	16.8759	17.3028	17.8904	0.174579	0.649727	0.187269	0.727894	0.139703	0.854795	0.741731	0.0393066	1.40554
neg_00799		15.6887	16.0912	16.229	15.6855	15.8118	15.7726	15.6162	15.5297	15.9651	15.5256	15.3434	15.5239	15.9794	15.236	15.4434	15.461	-0.241011	0.188687	0.724259	-0.334086	0.132985	0.876198	-0.393635	0.112043	0.950614
neg_00800		21.3211	21.673	22.0672	21.4836	21.5049	21.6196	21.4709	21.4927	21.4135	21.57	21.3293	21.3251	21.6698	21.2811	21.331	21.4092	-0.114211	0.532773	0.273458	-0.226776	0.258744	0.58713	-0.213476	0.298961	0.524385
neg_00801		14.7736	15.1935	14.158	14.5577	14.1798	14.7842	15.0419	14.4266	14.5472	15.0744	14.6891	15.0175	14.697	14.8972	14.7992	14.3816	-0.062578	0.835275	0.0781703	0.161334	0.549007	0.260422	0.0230318	0.92861	0.0321667
neg_00804		14.2669	14.4501	15.6025	14.3128	14.2102	14.0664	14.0633	14.2002	14.4297	13.9891	13.9487	14.1918	14.1691	13.8278	13.5678	13.9526	-0.523042	0.197577	0.704263	-0.518288	0.202996	0.692512	-0.77879	0.0859282	1.06586
neg_00810		17.0586	17.7231	17.9767	17.8812	17.4686	17.3257	17.5544	17.7467	17.3051	17.8938	17.6893	17.5722	17.6227	17.6197	17.3316	17.5485	-0.13604	0.577749	0.238261	-0.0448194	0.85985	0.0655775	-0.129286	0.588209	0.230469
neg_00815		14.1736	14.3644	15.7189	14.297	14.3624	14.3679	14.0984	13.9035	14.3295	14.0023	13.9944	13.878	14.2845	13.8066	13.5424	13.8504	-0.455426	0.303408	0.517973	-0.587458	0.203941	0.690496	-0.767505	0.122113	0.913236
neg_00816		16.6743	16.5826	16.4067	16.4408	17.1352	16.9172	16.8284	16.786	17.1261	16.7113	16.4835	16.1708	16.6174	17.1524	16.2319	16.4633	0.390611	0.00857605	2.06671	0.0968441	0.672011	0.172623	0.0901484	0.685458	0.164019
neg_00817		15.0739	15.4817	16.1544	15.3865	15.4207	15.4212	15.208	15.2885	15.681	15.306	15.1483	15.1921	15.4338	15.0138	15.1167	15.3227	-0.18952	0.470998	0.326981	-0.192271	0.49203	0.308009	-0.30236	0.287113	0.541947
neg_00824		15.8612	16.3109	16.6312	15.9179	15.9945	16.1174	16.1354	16.0152	15.9948	16.0646	15.9528	15.8097	16.0819	15.7731	15.6618	15.7269	-0.114677	0.574321	0.240846	-0.224864	0.306598	0.513431	-0.369397	0.135248	0.868869
neg_00826		15.706	15.853	16.6016	15.6233	15.5751	15.5077	15.5107	15.5454	15.6711	15.6937	15.5782	15.2479	15.3498	15.1725	14.8521	14.9535	-0.411273	0.163041	0.787704	-0.398262	0.177408	0.751026	-0.863992	0.0221785	1.65407
neg_00830		16.1258	15.8979	15.8045	16.1418	15.986	16.5772	16.5097	15.6916	16.1292	15.6214	16.1601	15.8661	16.2758	14.9175	16.4189	15.1073	0.198647	0.434757	0.361753	-0.0482938	0.762299	0.117875	-0.312631	0.484351	0.31484
neg_00831		14.8383	15.3866	16.1713	15.6835	15.3025	15.7305	15.1143	15.178	15.0319	15.4826	14.7854	15.8063	15.2754	15.2296	14.4295	14.9036	-0.18862	0.57467	0.240582	-0.24339	0.525441	0.279476	-0.560406	0.156539	0.805377
neg_00832		18.8127	19.9702	20.5378	20.123	19.8329	20.2338	19.6058	20.1079	20.0201	20.2875	19.6948	19.8435	20.0803	19.7219	18.721	18.9034	0.0841438	0.842224	0.0745724	0.100528	0.810631	0.0911768	-0.504317	0.345458	0.461605
neg_00835		17.8578	18.5132	17.9369	18.1118	18.1754	17.2137	17.834	18.1347	17.9254	18.1628	18.2801	17.715	18.3297	17.7088	17.6331	18.0007	-0.265478	0.362163	0.441096	-0.0840991	0.678281	0.168591	-0.186828	0.419509	0.377259
neg_00839		15.0005	15.4014	16.2933	15.1229	15.0339	14.567	14.1292	14.6756	15.6508	15.5777	14.8108	14.7534	14.9441	15.1303	13.9175	14.3802	-0.853068	0.0560724	1.25125	-0.256355	0.52436	0.280371	-0.861505	0.0757924	1.12037
neg_00841		15.4926	15.9028	16.5396	15.6814	15.72	15.6097	15.4454	15.6575	15.5538	16.3646	15.3542	16.0621	15.8374	15.7463	15.7768	15.8568	-0.295954	0.287948	0.540686	-0.0704389	0.835444	0.0780826	-0.0997728	0.69217	0.159787
neg_00844		14.997	15.5443	16.8282	15.3702	15.78	14.9555	14.9956	14.9237	14.7857	15.4382	14.7788	15.448	15.243	15.1708	14.9877	15.4359	-0.521249	0.302552	0.519199	-0.572266	0.259682	0.585558	-0.475591	0.320992	0.493506
neg_00850		22.6419	22.9193	22.7805	22.8391	22.8857	22.9705	23.0966	22.9187	22.8404	22.6896	22.5299	22.5847	23.1328	22.6964	22.8784	23.1961	0.172653	0.0621964	1.20623	-0.13406	0.187851	0.726186	0.180704	0.229197	0.63979
neg_05930	Adrenic acid	14.2366	14.7353	15.3639	15.7973	15.1336	15.6337	16.5155	16.068	14.3822	15.4011	15.4022	16.1169	15.1257	15.8735	15.9741	16.2669	0.804446	0.127446	0.894674	0.292312	0.576667	0.239075	0.776785	0.119849	0.921364
neg_00858		17.6552	17.7989	17.9115	17.5121	17.4242	17.4545	17.384	17.3059	17.738	17.5629	17.4044	17.2474	17.3045	17.0448	16.6802	16.835	-0.327259	0.0261143	1.58312	-0.231263	0.142775	0.845349	-0.75329	0.005108	2.29175
neg_00859		15.521	15.9868	16.7818	15.7076	15.9461	15.8372	15.4389	15.4625	15.5001	16.0226	15.3229	15.8214	15.6365	15.6787	15.3063	15.7662	-0.328139	0.341364	0.466783	-0.33257	0.347654	0.458852	-0.402393	0.248864	0.604038
neg_00861		17.0762	16.9569	15.6286	15.863	15.8938	15.9785	17.186	16.3455	16.0774	16.1373	16.1618	16.7699	17.0479	16.3192	17.132	17.7253	-0.0302106	0.951336	0.0216659	-0.0945133	0.82649	0.0827622	0.674965	0.203542	0.691346
neg_00863		15.5552	15.9826	16.7894	16.0804	16.0435	15.3823	15.7797	15.6629	15.827	15.9723	15.7876	15.7656	16.0679	15.4628	15.4047	15.5507	-0.384832	0.247165	0.607013	-0.263769	0.381074	0.41899	-0.480381	0.168843	0.772517
neg_00864		15.7081	16.2816	16.5948	16.0715	16.0058	15.7046	15.843	15.8894	15.7249	15.7585	15.9524	16.2054	16.4332	16.0607	15.5429	16.1776	-0.303305	0.203628	0.691163	-0.253714	0.295165	0.529935	-0.110429	0.690271	0.160981
pos_05098	Xanthosine	14.6349	14.8377	15.3594	15.192	15.0766	15.542	16.3313	16.2467	13.8193	14.3478	14.3371	14.5498	14.5221	15.7458	15.0266	15.1342	0.793158	0.0713644	1.14652	-0.742491	0.0170293	1.7688	0.101196	0.749434	0.125267
neg_00874		18.9668	19.0616	19.0402	19.0744	19.1473	19.0862	19.2907	19.1647	19.2843	19.1298	19.1802	18.8867	19.1202	18.9474	18.6674	15.5493	0.136427	0.0418072	1.37875	0.0844672	0.397016	0.401192	-0.964683	0.336887	0.472516
neg_00875		15.024	15.3926	16.053	15.3849	14.9921	15.1481	15.1267	15.3101	15.2682	14.815	14.7711	15.1738	15.1117	14.7362	14.3554	14.8306	-0.31938	0.235845	0.627373	-0.456623	0.127408	0.894802	-0.705154	0.0410666	1.38651
neg_00878		14.7499	15.0343	15.93	14.9984	15.2772	14.9589	14.6926	14.6225	14.7936	15.8828	14.5958	16.3512	15.0653	15.1509	15.1905	15.7632	-0.290343	0.37675	0.423947	0.227717	0.665656	0.17675	0.114334	0.72187	0.141541
neg_00879		15.971	16.3921	16.3382	16.1209	16.015	16.2364	16.0588	16.0574	15.9754	15.9977	15.7644	15.8355	16.0829	16.0845	15.5414	15.7953	-0.113675	0.35216	0.45326	-0.312324	0.0411968	1.38514	-0.329553	0.0936569	1.02846
neg_00881		14.744	15.4529	16.5349	15.1731	15.0471	14.8471	14.6659	14.6157	14.576	15.312	14.4808	15.08	14.9556	14.9066	14.4165	14.8799	-0.682303	0.171164	0.766587	-0.614048	0.219188	0.659184	-0.686608	0.169754	0.770181
neg_00882		15.8409	15.9526	16.3398	15.9841	15.9048	16.6779	15.9758	15.6732	15.7298	15.5716	15.9907	15.5493	16.001	15.6834	16.0759	15.5022	0.0285709	0.911188	0.0403921	-0.319009	0.0751841	1.12387	-0.213712	0.264066	0.578288
neg_00884		16.1574	16.1213	16.4146	15.551	16.0623	15.4777	16.191	16.0627	15.6857	16.001	15.7718	15.5579	15.4502	15.8	15.4251	16.0927	-0.112642	0.65868	0.181325	-0.307005	0.20054	0.697798	-0.369088	0.178247	0.748978
neg_00886		15.7875	16.6048	16.6936	16.446	16.1851	16.1226	16.377	15.9326	15.826	16.3667	16.1953	15.731	16.4822	16.1418	15.8334	15.6858	-0.228619	0.364186	0.438677	-0.353215	0.218404	0.660739	-0.347172	0.24771	0.606056
neg_00887		16.3608	16.6454	17.0472	16.3523	16.4051	16.5016	16.4891	16.3719	16.2569	16.4496	16.2057	16.1584	16.4307	16.0934	16.0942	16.3051	-0.159488	0.404278	0.39332	-0.33377	0.131869	0.879857	-0.370585	0.106207	0.973848
neg_00892		15.864	16.4165	16.795	16.4136	16.586	16.1555	16.5963	16.2337	15.9463	15.8517	16.0304	15.5444	16.2004	15.5846	15.4545	15.5644	0.0205696	0.930393	0.0313338	-0.529115	0.063882	1.19462	-0.671349	0.0397437	1.40073
neg_00893		16.8717	17.4088	17.4451	17.5808	17.0323	16.7466	18.5054	18.2999	17.8493	17.5172	18.0172	18.1293	17.6681	17.7836	17.9821	18.3301	0.319488	0.535954	0.270873	0.551672	0.0370642	1.43104	0.614415	0.028082	1.55157
neg_00894		17.2112	17.3488	17.3679	18.3715	17.3721	16.6622	18.4842	17.5977	16.9575	17.0138	16.0462	17.2803	17.6774	17.1899	17.6561	17.1499	-0.045797	0.924486	0.0340995	-0.750411	0.0953431	1.02071	-0.156501	0.63043	0.200363
neg_00898		14.6431	15.1581	15.9558	14.9696	14.7771	14.6761	14.595	14.5649	14.8081	14.7229	14.346	14.6663	14.5836	14.3075	14.1014	14.3656	-0.528368	0.153804	0.813033	-0.545801	0.144101	0.841332	-0.842114	0.0504631	1.29703
neg_00907		15.444	15.8002	16.2341	15.5481	15.2974	15.6614	15.5297	15.2305	15.7009	15.2963	15.1071	15.5243	15.5941	15.2667	15.3641	15.7005	-0.326861	0.170238	0.768944	-0.349444	0.1653	0.781726	-0.275239	0.234744	0.629406
neg_00908		21.6087	22.3908	17.3521	22.6241	23.0541	22.9129	22.3678	23.5853	22.5751	23.3083	22.3211	23.4204	23.1856	22.6164	22.7458	23.2873	1.98608	0.205733	0.686695	1.9123	0.219277	0.659006	1.96484	0.209295	0.679241
neg_00909		16.1422	16.2242	16.273	15.6234	16.0946	15.756	16.1416	16.2066	15.4699	15.9312	15.8136	15.6002	16.4504	15.8177	15.3885	15.8755	-0.0159747	0.932755	0.0302324	-0.36197	0.100209	0.999091	-0.1827	0.518952	0.284873
neg_00910		18.8138	18.9622	18.8888	18.7679	18.993	18.8756	18.9135	19.0329	19.0008	18.8472	19.0026	18.6086	18.8129	18.7854	18.4292	18.4128	0.0955598	0.139302	0.856043	0.00665136	0.95108	0.021783	-0.248117	0.103954	0.98316
neg_00911		16.1135	16.7385	16.9505	16.4135	16.3174	15.9873	16.2659	16.4266	16.389	16.7911	16.5102	16.2326	16.5849	16.1849	16.1721	16.2836	-0.304703	0.206353	0.685389	-0.0732837	0.750517	0.124639	-0.247649	0.291141	0.535897
neg_00914		15.277	15.9483	16.5486	15.9592	16.0206	15.473	15.9964	15.8556	15.3804	15.759	15.8473	15.6309	16.0124	15.2973	15.0752	15.8127	-0.0968843	0.752999	0.123206	-0.278828	0.375542	0.425341	-0.383854	0.30246	0.519332
neg_00918		14.6936	14.9965	15.8915	14.746	14.6361	14.6605	14.5123	14.3633	14.6784	14.6977	14.2247	14.4676	14.4726	14.5015	13.9006	14.2812	-0.538846	0.146208	0.835027	-0.564808	0.133252	0.875327	-0.79292	0.0574605	1.24063
neg_00920		22.5987	22.8278	23.5193	22.7479	22.78	22.9097	22.679	22.7171	22.7043	22.7546	22.5629	22.5574	22.8044	22.469	22.3425	22.6504	-0.151997	0.516979	0.286527	-0.278669	0.267997	0.57187	-0.356867	0.186234	0.729942
neg_00924		22.6659	22.9227	23.4577	22.7796	22.8771	22.8838	22.849	22.7601	22.8185	22.9287	22.6552	22.6064	22.9843	22.6697	22.7776	22.774	-0.113965	0.564268	0.248515	-0.204263	0.342757	0.465013	-0.155085	0.455698	0.341323
neg_00927		16.1506	16.4511	16.9658	16.2436	16.3578	16.0999	16.1651	16.1236	16.158	16.0771	16.1873	16.0254	16.2424	15.9498	15.832	15.9286	-0.266186	0.24372	0.613108	-0.340834	0.157041	0.803986	-0.464582	0.0782948	1.10627
neg_00932		15.3408	15.5231	16.0114	15.1171	15.3407	15.1439	15.2373	15.0614	15.1795	15.3846	14.9983	15.5638	15.0069	14.9074	14.8502	14.9903	-0.302258	0.21205	0.673561	-0.216564	0.381585	0.418408	-0.559408	0.0578828	1.23745
neg_00933		15.9819	16.2292	16.9313	16.1397	16.2651	16.0685	16.046	16.035	16.0287	16.4571	15.8662	16.2227	16.2373	16.0461	15.917	15.8923	-0.216857	0.382972	0.416833	-0.176843	0.503953	0.29761	-0.297361	0.258355	0.587784
neg_00938		21.3079	21.6852	21.516	21.6647	21.6359	21.797	21.8103	21.6749	21.5347	21.4795	21.3464	21.3551	21.9778	21.5134	21.6821	18.7517	0.186031	0.122022	0.913562	-0.114553	0.302882	0.518727	-0.562212	0.508902	0.293366
neg_00939		16.895	16.7717	16.4562	16.9909	16.6376	16.853	17.5024	17.1178	16.8793	16.0908	16.0316	16.8959	17.041	15.3723	17.6154	18.1488	0.24925	0.30752	0.512126	-0.304025	0.311652	0.506331	0.265939	0.691664	0.160105
neg_00943		15.8224	16.1919	16.8671	16.0895	16.1327	15.9711	15.953	16.0054	16.0428	16.2811	15.9692	16.0619	16.0596	15.9997	15.7354	15.7724	-0.227143	0.384504	0.415099	-0.153954	0.547848	0.26134	-0.350921	0.215979	0.665588
neg_00944		17.6422	17.7284	17.9071	17.5121	17.4242	17.4545	17.3504	17.3518	17.738	17.4671	17.4044	17.1884	17.2466	17.022	16.6322	16.8001	-0.302203	0.0301437	1.5208	-0.247978	0.132006	0.879405	-0.772197	0.0044014	2.35641
neg_00948		14.5311	14.9352	15.9265	15.0073	14.6365	14.6019	14.5394	14.2955	14.6753	14.3309	14.3874	14.6239	14.5187	14.3218	13.952	14.3182	-0.581687	0.141106	0.850454	-0.595659	0.134292	0.871949	-0.822377	0.0616049	1.21038
neg_00952		16.1144	16.2632	16.7119	16.2603	16.2282	15.9786	16.0875	15.967	16.1654	15.8816	15.846	15.8424	16.3602	15.4582	15.5449	16.0017	-0.272151	0.125572	0.901108	-0.403616	0.0450547	1.34626	-0.496198	0.100657	0.997158
neg_00954		15.8695	15.6865	16.9144	16.1911	16.1566	16.776	16.5141	15.5856	15.6197	15.7585	15.9035	15.8985	16.7459	15.3744	16.2761	16.3781	0.092715	0.812302	0.0902825	-0.370309	0.266966	0.573544	0.0282608	0.945636	0.0242761
neg_00956		15.4999	15.676	16.3245	15.4455	15.5744	15.6932	15.4904	15.3981	15.4037	15.4856	15.3218	15.4778	15.685	15.2163	15.5054	15.5034	-0.197459	0.409406	0.387845	-0.314269	0.218023	0.661498	-0.258957	0.30794	0.511534
neg_00962		15.5819	15.7695	16.5915	15.799	15.6979	15.7214	15.6264	15.668	15.955	15.6244	15.6054	15.5482	15.5965	15.3593	15.266	15.1308	-0.257051	0.334656	0.475401	-0.252255	0.356424	0.448033	-0.59736	0.0692194	1.15977
neg_00964		13.7086				13.6044				14.3101								-0.104217	#DIV/0!	#DIV/0!	0.601516	#DIV/0!	#DIV/0!	#DIV/0!	#DIV/0!	#DIV/0!
neg_00969		16.1397	16.5151	17.1746	16.3898	16.3478	16.0876	16.2447	16.3253	16.1912	16.7653	16.3191	16.1686	16.4887	16.0291	16.0939	16.4033	-0.303458	0.265826	0.575402	-0.19373	0.490673	0.309208	-0.301034	0.285173	0.544891
neg_00971		15.6106	15.6385	16.5744	15.645	15.5504	15.629	15.4976	15.6318	15.6285	15.6058	16.0033	15.6736	15.6108	15.3743	15.1531	15.3568	-0.28994	0.307518	0.512129	-0.139319	0.612517	0.212882	-0.493376	0.125202	0.902389
neg_00973		17.8238	17.9055	17.8148	18.3911	17.9393	18.008	18.6757	18.6828	17.6366	17.571	18.2144	17.923	18.1759	18.5563	18.7672	18.8261	0.342643	0.219819	0.657934	-0.147559	0.491618	0.308373	0.59757	0.0250842	1.6006
neg_00977		14.6384	15.0982	15.4221	14.8656	14.6119	15.0358	14.7802	14.6771	14.6463	15.1011	14.3178	15.3393	15.4129	14.3736	14.3654	14.6279	-0.229831	0.287421	0.541482	-0.154966	0.605953	0.217561	-0.311137	0.342441	0.465414
neg_00982		15.2855	15.9137	16.4185	15.7877	15.6656	16.0081	15.6698	15.8933	15.8151	15.7511	15.5711	15.6378	15.817	15.6925	15.6522	15.153	-0.0421419	0.873626	0.0586744	-0.15757	0.552583	0.257602	-0.272689	0.366184	0.436301
neg_00989		14.2086	14.5164	16.2108	14.1269	13.9833	13.8537	13.1192	13.3687	14.4405	14.6502	13.4086	13.8436	14.1426	13.727	12.8841	13.4665	-1.18444	0.0888217	1.05148	-0.679928	0.284694	0.545621	-1.21062	0.0858035	1.06649
neg_00992							14.0116	13.9145	13.5374				14.2074	14.0524		12.9476	13.8786	#DIV/0!	#DIV/0!	#DIV/0!	#DIV/0!	#DIV/0!	#DIV/0!	#DIV/0!	#DIV/0!	#DIV/0!
neg_00993		15.6412	15.8895	16.5734	15.9149	15.7162	15.937	15.9691	15.8629	15.4163	15.7025	15.7836	15.3944	15.9543	15.7615	15.745	15.7654	-0.133451	0.559417	0.252265	-0.430539	0.118764	0.925316	-0.198205	0.398572	0.399493
neg_00994		16.3105	13.7621	14.7214	13.6898	14.4446	13.6882	15.8303	15.0958	15.4903	14.2851	14.6459	15.5856	14.4282	14.6016	14.1107	15.3832	0.143755	0.857141	0.0669475	0.38079	0.606444	0.217209	0.009964	0.988784	0.00489861
neg_01001		15.4882	15.8733	16.4679	15.6953	16.082	15.9742	16.1612	16.164	16.117	15.963	15.5671	15.8504	16.268	15.9322	15.6861	15.2824	0.214163	0.388038	0.411125	-0.0068059	0.978608	0.00939138	-0.0890113	0.773678	0.11144
neg_01003		15.2726	16.0711	16.6016	16.2882	16.2011	16.6449	15.9702	16.0547	16.2003	16.2611	16.8835	15.607	16.2222	16.24	16.3067	16.0819	0.159339	0.642581	0.192072	0.17959	0.657777	0.181921	0.154321	0.626953	0.202765
neg_01005		15.404	15.9089	15.9759	15.8396	15.421	15.4151	15.5758	15.4315	15.7356	15.6439	15.2295	15.4826	15.5419	15.2366	14.893	14.9572	-0.321247	0.0841867	1.07476	-0.259206	0.179649	0.745576	-0.624936	0.0196224	1.70725
neg_01009		16.2306	16.3914	17.1601	16.4607	16.2612	16.7252	15.6009	15.6788	16.5192	15.6362	15.3072	15.1442	16.5032	15.2525	15.4129	15.3088	-0.494176	0.193424	0.71349	-0.909	0.0548346	1.26095	-0.941356	0.0447708	1.34901
neg_01011		15.7788	16.3671	16.677	16.3252	16.489	16.2264	16.5248	16.2617	15.8783	15.8214	16.0194	15.7254	16.3321	15.4589	15.3715	15.2675	0.0884418	0.683882	0.165019	-0.425906	0.10282	0.987921	-0.679508	0.0724513	1.13995
neg_06699	Inosine 5'-phosphate	13.3105	13.3342	13.8052	14.0777	14.6217	13.6959	14.2834	15.0202	15.4105	14.6563	15.5005	15.5312	16.5502	15.7609	16.1534	16.1926	0.773381	0.0679559	1.16777	1.64268	0.00111882	2.95124	2.53236	5.77922e-05	4.23813
neg_01019		15.7754	16.2781	16.8029	16.3733	16.5091	16.1371	16.687	16.6499	16.5429	16.2909	16.5524	16.7323	16.6076	16.4146	15.8843	16.7147	0.188334	0.478311	0.32029	0.222192	0.387064	0.412218	0.0978448	0.739053	0.131324
neg_01026		15.5244	15.7596	16.5045	15.6356	15.5514	15.5978	15.438	15.4584	15.5538	15.5692	15.4405	15.337	15.322	15.1259	14.8832	14.7108	-0.344611	0.217634	0.662273	-0.380922	0.183515	0.736329	-0.84558	0.0226859	1.64424
neg_01027		15.4656	15.9159	16.3483	16.1199	15.6664	15.4574	15.4748	15.37	15.5191	16.1297	15.4469	15.3727	15.4506	15.724	15.5551	15.207	-0.470278	0.0822832	1.08469	-0.345318	0.225646	0.646573	-0.478241	0.0806473	1.09341
neg_01037		12.1816	14.8452	13.9598	14.0581	14.2	14.3279	14.3516	14.2598	14.5947	14.4051	13.91	14.1248	14.2501	13.9356	14.1804	14.2599	0.523629	0.420932	0.375788	0.497482	0.448591	0.348149	0.395321	0.534661	0.271921
neg_01040		16.9657	17.0491	17.718	21.2282	17.0223	21.2063	17.3607	21.0462	16.9251	16.9021	16.7357	21.3553	22.225	22.4407	21.9711	21.9982	0.918639	0.56852	0.245255	-0.260664	0.86892	0.0610202	3.9185	0.0295468	1.52949
neg_01042		15.1537	15.4619	16.0599	15.2196	15.1054	15.0203	15.0431	15.1096	15.2922	15.1156	15.1154	14.8879	14.9994	14.6756	14.3324	14.6762	-0.40417	0.1445	0.840133	-0.37099	0.171532	0.765654	-0.802904	0.0215123	1.66731
neg_01045		15.586	15.8656	16.1037	16.1449	15.8091	15.7664	15.9339	15.766	16.124	15.4429	16.3661	15.9028	15.9892	15.8859	16.1736	15.6302	-0.106195	0.479434	0.319271	0.0338723	0.890705	0.0502661	-0.00531693	0.97629	0.0104212
neg_01050		15.5763	15.8777	16.2925	15.7769	15.8658	15.8849	15.7738	15.8161	15.8174	15.7814	15.7528	15.6637	15.5918	15.566	15.4165	15.228	-0.0456741	0.783726	0.105836	-0.127001	0.466211	0.331417	-0.430253	0.0581368	1.23555
neg_01052										14.0204		13.6292						#DIV/0!	#DIV/0!	#DIV/0!	#DIV/0!	#DIV/0!	#DIV/0!	#DIV/0!	#DIV/0!	#DIV/0!
neg_01053		14.1954	14.8074	15.1614	14.8968	14.4883	14.5157	14.5284	14.1436	14.3813	14.6652	14.7416	14.514	14.5869	14.7214	14.2257	14.5592	-0.346235	0.194312	0.7115	-0.189723	0.437155	0.359365	-0.241946	0.345768	0.461216
neg_01054		16.7935	17.2755	16.3877	18.3206							16.5662						#DIV/0!	#DIV/0!	#DIV/0!	-0.628158	#DIV/0!	#DIV/0!	#DIV/0!	#DIV/0!	#DIV/0!
neg_01060		15.7645	15.9901	15.8458	16.3457	15.9179	15.1914	16.8188	16.7188	16.6016	16.1439	16.2785	17.4626	16.5745	16.5007	16.5533	17.317	0.17517	0.687533	0.162707	0.635104	0.119105	0.924069	0.749847	0.0221509	1.65461
neg_01061		15.3148	16.0955	16.2187	15.6259	15.8493	15.9586	15.6863	15.7862	15.9284	15.686	15.7692	15.2627	15.5338	15.6599	15.3835	15.6008	0.00639399	0.978153	0.00959333	-0.152119	0.57305	0.241808	-0.269217	0.293631	0.532197
neg_01063		14.8829	15.1114	16.5768	14.9798	15.2358	14.6844	14.6267	14.3392	14.4221	14.7307	14.3435	14.8719	14.8818	14.5742	14.2217	14.8596	-0.666181	0.201047	0.696703	-0.795649	0.138141	0.859679	-0.753387	0.155378	0.808611
neg_01068		19.6266	19.8084	18.4405	19.6364	19.975	19.9764	18.6815	19.7665	19.9951	20.0575	19.8579	20.2187	18.9631	19.6228	19.6898	18.9899	0.221861	0.63373	0.198096	0.654353	0.127435	0.894713	-0.0615752	0.874856	0.0580635
neg_01070															12.9904			#DIV/0!	#DIV/0!	#DIV/0!	#DIV/0!	#DIV/0!	#DIV/0!	#DIV/0!	#DIV/0!	#DIV/0!
neg_01079		15.5569	16.0366	15.8365	16.2907	15.711	15.8573	16.375	16.5299	16.6313	16.033	16.1634	17.5271	16.3636	16.6217	16.6642	17.1658	0.188127	0.484183	0.314991	0.658522	0.147868	0.830127	0.773655	0.0149042	1.82669
neg_01081		16.5123	16.723	16.769	17.2876	16.8089	15.9827	17.7828	17.7074	17.4298	17.1116	17.4199	17.6676	17.0826	17.2657	17.4997	17.9645	0.247487	0.616618	0.209984	0.58424	0.0306286	1.51387	0.630192	0.0472432	1.32566
neg_01083		13.3718	13.9854	12.8332	14.4909	12.9026	13.9244	13.5412	14.2041	13.4987	13.655	14.1847	12.8861		13.502			-0.0272345	0.954605	0.0201764	-0.114185	0.80846	0.0923417	-0.16833	#DIV/0!	#DIV/0!
neg_01084		15.0511	15.1617	16.1832	15.0035	14.6908	15.0789	14.9527	14.8264	14.9826	15.316	14.6033	14.9341	15.2748	14.8847	14.778	14.4244	-0.462686	0.19747	0.704498	-0.390866	0.275811	0.559389	-0.509391	0.182891	0.737807
neg_01088		12.3911	12.7696	13.9439	12.7093	11.9189	12.373	12.3445	12.189	12.4389	12.6103	11.9363	12.7267	11.9559	11.841	11.3546	11.8272	-0.747116	0.112432	0.94911	-0.525422	0.234333	0.630166	-1.20878	0.0309194	1.50977
neg_01089		16.3243	16.3828	16.1811	16.6171	16.571	16.7875	16.3093	16.7659	16.5317	16.4047	15.3669	16.6772	16.4567	16.6726	16.9533	16.6706	0.232095	0.158461	0.800078	-0.131215	0.69781	0.156263	0.311984	0.0627268	1.20255
neg_01094		16.0442	16.2904	17.0581	16.7083	16.0941	16.2332	17.4556	17.0199	18.7014	16.5879	16.9782	17.6425	16.3018	16.7715	17.0971	18.0052	0.17545	0.673522	0.171648	0.95224	0.131957	0.879569	0.518658	0.275287	0.560214
neg_01098		15.4438	15.79	16.1337	15.9519	15.9901	15.9062	15.5892	15.6453	15.5798	15.9623	15.4413	15.7832	15.6994	15.1711	15.1962	15.4195	-0.0471398	0.799262	0.0973107	-0.138222	0.486822	0.31263	-0.458296	0.0547622	1.26152
neg_01102		15.593	15.6744	15.9964	16.1303	15.8257	15.2151	16.9076	16.5939	16.5423	15.8051	16.1835	17.2089	16.4119	16.2187	16.6302	17.4251	0.287042	0.518724	0.285064	0.586415	0.144308	0.840709	0.822965	0.0447633	1.34908
neg_01103		22.0904	22.4216	22.0519	22.2812	22.4251	22.5679	22.5198	22.399	22.2758	22.2085	22.0616	22.1197	22.8306	22.3587	22.5591	22.9933	0.266668	0.0454744	1.34223	-0.044904	0.668444	0.174935	0.474155	0.0353032	1.45219
neg_01109		14.54	14.7398	15.4411	14.8759	14.5051	14.6715	14.3337	14.6121	14.9826	14.9695	14.2924	14.622	14.7374	14.3746	14.3862	14.4244	-0.368623	0.152171	0.817667	-0.182567	0.499452	0.301506	-0.41855	0.11667	0.93304
neg_01114		16.9343	17.3404	17.596	17.3683	16.8828	17.9284	18.2287	18.0804	17.2235	16.684	17.8012	17.4084	17.5894	18.0818	18.2372	18.1744	0.470306	0.230142	0.638005	-0.030463	0.91462	0.0387593	0.710965	0.0125032	1.90298
neg_01116		24.1359	23.9821	24.2127	24.0208	24.0992	23.8288	23.9808	24.0624	23.858	23.9697	24.1721	23.9037	23.8439	24.1846	23.6528	23.4437	-0.0950683	0.280248	0.552457	-0.111984	0.24949	0.602947	-0.306629	0.14481	0.839203
neg_01122		15.4798	15.6066	16.3592	15.5937	15.5682	15.7009	15.7197	15.5249	15.4561	15.683	15.5703	15.277	15.9451	15.2029	15.0787	15.3646	-0.131392	0.567316	0.246175	-0.263224	0.295833	0.528953	-0.36198	0.241169	0.617678
neg_01130		15.3006	15.6072	16.2105	15.7045	15.419	15.7714	15.4901	15.6912	15.4924	15.535	15.5466	15.4661	15.7363	15.202	15.4638	15.549	-0.112774	0.613014	0.21253	-0.195709	0.377265	0.423354	-0.217916	0.367064	0.435258
neg_01132		18.9396	16.8628	19.6998	18.5065	18.8714	18.6445	19.2464	19.2026	19.6773	18.9936	18.971	18.871	16.4402	18.3227	15.904	19.7859	0.489042	0.480007	0.318753	0.626048	0.381167	0.418885	-0.888972	0.443671	0.352939
neg_01139		15.2323	15.8698	16.0273	15.9267	15.5678	15.5341	15.6928	15.6492	15.8654	15.6579	15.3694	15.5538	15.3778	15.89	15.3329	15.4628	-0.153013	0.462097	0.335266	-0.152355	0.497796	0.302949	-0.248131	0.308544	0.510682
neg_01144		16.2275	16.2774	16.1832	17.19	16.6777	16.3062	17.2717	16.6653	16.4734	15.9645	16.4268	16.4723	16.8879	16.5919	17.1051	17.084	0.26072	0.437945	0.358581	-0.135254	0.641054	0.193105	0.447733	0.164738	0.783206
neg_01152		15.5589	15.6595	15.7885	15.525	15.5861	15.5342	15.6086	15.4729	15.5393	15.4984	15.3412	15.3766	15.6173	15.4179	15.4556	15.3885	-0.082541	0.275455	0.559949	-0.194147	0.0447929	1.34879	-0.163168	0.0828728	1.08159
neg_01156		15.6176	15.6736	16.2069	15.5069	15.5578	15.566	15.4746	15.5478	15.4022	15.4882	15.2785	15.2924	15.7363	15.2548	15.11	15.1744	-0.214708	0.262366	0.581093	-0.385944	0.0848	1.0716	-0.432378	0.0866612	1.06218
neg_01166		16.9114	17.1674	17.2676	17.5223	17.0218	17.4811	17.6775	16.0195	18.5152	16.5612	18.4961	17.5665	17.2427	17.666	18.0443	17.9622	-0.167198	0.692646	0.159489	0.567581	0.313042	0.504397	0.511618	0.064965	1.18732
neg_01169		15.4592	15.7495	16.6171	15.8666	15.535	15.5206	15.5762	15.6591	15.5265	15.6705	15.6615	15.5505	15.7032	15.2981	15.5564	15.3715	-0.350354	0.250898	0.600502	-0.32082	0.285133	0.544953	-0.440793	0.172702	0.762704
neg_01172			12.8897	13.9634	13.9469	13.7633	14.4993	14.2735	14.1385	14.2298	14.0394		14.4328	14.423	14.0857	14.18	14.3445	0.568644	0.245802	0.609414	0.634012	0.209728	0.678343	0.658283	0.200795	0.697248
neg_01174		16.721	17.9645	18.7445	16.0753	17.0781	17.2754	16.8298	16.883	16.7592	17.6821	16.4721	17.1901	17.6355	17.2265	17.6358	17.3216	-0.359735	0.594704	0.225699	-0.35046	0.621114	0.206829	0.0785342	0.905364	0.0431767
neg_01178		19.9404	20.1129	20.0807	21.541	20.1788	20.3764	20.7412	20.5275	20.6907	19.7835	20.4343	20.7892	21.1667	20.0051	21.3039	21.66	0.0372138	0.929831	0.0315959	0.00564989	0.990233	0.00426255	0.61515	0.281135	0.551085
neg_01187		15.1579	15.373	15.945	15.1589	15.3894	15.4474	14.9038	14.9076	15.4773	14.9722	14.8179	14.6048	15.4448	14.8251	14.8132	15.0829	-0.246649	0.341527	0.466575	-0.440628	0.144488	0.840167	-0.367202	0.17563	0.755401
neg_01193		15.3087	15.9547	16.8478	15.425	15.4753	15.6513	15.5094	15.3322	15.3958	15.7283	15.3218	15.7735	15.5649	15.2765	15.0439	15.2603	-0.391999	0.347342	0.459242	-0.329211	0.427317	0.36925	-0.597625	0.187254	0.727569
neg_02078	Inosine	22.8894	23.1147	23.5577	23.3443	23.2545	23.579	24.6756	24.4606	21.9291	22.8108	22.3594	22.6582	22.4715	23.8233	23.0979	23.5171	0.765904	0.107239	0.969649	-0.78712	0.0195087	1.70977	0.000926593	0.997858	0.000931072
neg_01214		18.1384	18.3477	18.3097	18.2525	18.3185	18.2328	18.2664	18.2865	18.4071	18.1643	18.2334	17.9716	18.2555	18.1333	17.7968	17.3259	0.013959	0.790337	0.102188	-0.0679584	0.534225	0.272276	-0.384214	0.160839	0.793608
neg_01218		13.1951	13.4368	12.1279	14.3164	12.8397	13.9532	13.6046	14.0429	13.2114	13.483	13.8338	12.6765		13.7734			0.341034	0.546281	0.262584	0.0321095	0.95263	0.0210759	0.504375	#DIV/0!	#DIV/0!
neg_01219		15.4896	17.4586	16.4169	20.2166	15.4741	15.8746	19.3351	15.9123	19.3839	16.3973	18.8415	19.9123	19.9275	15.494	16.7967	19.401	-0.746425	0.603987	0.218972	1.23832	0.374756	0.426252	0.509393	0.740748	0.130329
neg_01224		15.4537	15.6944	15.4688	15.5444	15.6259	15.7677	15.6955	15.3955	15.3929	15.3223	15.381	15.3855	15.5991	15.234	15.0025	15.3675	0.0808124	0.443389	0.353215	-0.169922	0.0488101	1.31149	-0.239583	0.151651	0.819155
neg_01225		15.4288	15.8482	15.9052	15.5782	15.6741	15.4525	15.2902	15.4059	15.5657	15.8841	15.2045	15.1672	15.3458	15.2689	15.1999	15.0154	-0.234436	0.146226	0.834975	-0.234727	0.297426	0.526621	-0.48261	0.0147938	1.82992
neg_01226		15.4991	15.7237	16.2203	15.6333	15.5675	15.6696	15.7536	15.7327	15.7162	15.431	15.3807	15.3566	15.9097	15.1238	15.4359	15.6553	-0.088236	0.621114	0.206829	-0.297964	0.16059	0.794282	-0.237944	0.339477	0.46919
neg_01227		14.3936	14.7618	15.1779	15.3232	14.6469	14.3654	15.8958	15.4119	15.4941	15.4273	15.3653	15.8373	15.0039	15.2319	15.2572	15.8495	0.165872	0.701963	0.153686	0.616855	0.0531313	1.27465	0.421499	0.180325	0.743945
neg_01233		21.8803	22.2109	22.448	22.1369	22.1085	22.2344	22.118	22.1231	22.0973	22.1006	21.8917	21.973	22.2655	21.9363	21.6691	22.1907	-0.0230271	0.859462	0.0657733	-0.153384	0.293814	0.531927	-0.153639	0.42372	0.372921
neg_01234		15.9902	16.1852	16.5204	15.917	15.9673	16.0142	15.9929	15.9805	15.8437	15.7247	15.7671	15.5721	16.0161	15.7398	15.5959	15.7679	-0.164459	0.309997	0.508642	-0.426332	0.0430565	1.36596	-0.373288	0.0663257	1.17832
neg_01235		14.8931	15.9167	15.7188	15.6907	15.2743	15.2671	15.455	15.2922	15.6341	15.423	15.0044	15.3627	15.0959	15.635	14.9653	15.354	-0.232631	0.382486	0.417385	-0.198761	0.482575	0.316436	-0.29226	0.32756	0.48471
neg_07223		14.9163	15.2858	16.8647	15.7214	17.7643	21.3175	21.2345	21.149	15.6204	17.9121	14.891	17.0777	21.2588	21.8546	21.1164	21.2125	4.66929	0.00681855	2.16631	0.678262	0.437795	0.358729	5.66355	0.000268865	3.57047
neg_01241		15.5002	15.7499	16.8161	15.5699	15.666	15.5029	15.3693	15.4276	15.7297	15.8487	16.8987	16.3038	15.4793	16.1295	15.4834	16.0198	-0.417601	0.268333	0.571325	0.286181	0.507398	0.294651	-0.131045	0.725916	0.139113
neg_01243		17.7436	17.9146	16.7004	17.7719	17.8779	18.3251	18.3667	18.4046	18.4699	18.5722	18.4831	19.1827	18.9411	17.8474	18.6365	18.9234	0.710939	0.0788129	1.1034	1.14437	0.0176911	1.75225	1.05446	0.0323225	1.4905
neg_01254		15.156	15.7352	15.9368	15.3345	15.2242	15.4928	15.3021	15.2389	15.2677	15.0281	15.1533	15.0064	15.4283	15.1709	14.8511	15.5044	-0.226132	0.303618	0.517673	-0.426744	0.0929172	1.0319	-0.301961	0.242704	0.614922
neg_01260		14.7686	15.2351	15.9466	15.0193	14.8673	14.7528	14.7574	14.7903	14.9517	14.9068	14.7774	15.1243	14.7165	14.7181	14.3259	14.5468	-0.450459	0.173166	0.761538	-0.302345	0.323627	0.489956	-0.665545	0.0726532	1.13875
neg_01263		15.5638	15.9202	16.4615	15.6735	15.5551	15.7313	15.6856	15.5708	15.5565	15.5476	15.5561	15.4378	15.6154	15.3272	15.256	15.2253	-0.269068	0.272873	0.564039	-0.380263	0.152703	0.816153	-0.548807	0.0641163	1.19303
neg_01265		14.9362	15.3103	16.4295	15.121	15.1208	15.0532	15.6426	15.7659	14.9149	15.8109	14.6945	15.3241	15.6679	15.1918	14.5984	14.6855	-0.053652	0.893972	0.0486758	-0.263183	0.552259	0.257857	-0.413352	0.363239	0.439808
neg_01275		22.7168	22.9724	22.9177	22.9463	22.8507	22.9792	23.0562	23.0729	22.6346	22.5179	22.6978	22.6558	23.0823	22.9982	23.3077	23.0346	0.101447	0.237688	0.623993	-0.26178	0.0123777	1.90736	0.217384	0.0547645	1.2615
neg_01276		22.8624	23.2915	23.1788	23.0457	23.1796	23.3102	22.7709	22.7846	22.9233	23.1405	22.6968	22.9567	23.1534	23.2493	22.8731	22.6486	-0.0833065	0.63528	0.197035	-0.165273	0.249407	0.603091	-0.113536	0.520104	0.28391
neg_01277		22.9036	23.2489	23.6957	23.0926	22.9943	23.0572	22.9173	22.9827	22.9655	23.0212	22.8924	22.7682	23.0798	22.7267	22.6661	22.7227	-0.247338	0.239895	0.61998	-0.323385	0.150139	0.823506	-0.436359	0.0772084	1.11234
pos_01679	Inosine	23.0406	23.0329	23.9034	23.4309	23.3496	23.5885	24.7299	24.7846	21.7287	22.8319	22.5177	22.8979	22.5301	23.9657	23.5749	23.9531	0.761183	0.139781	0.854551	-0.857874	0.0468689	1.32912	0.154	0.713166	0.146809
neg_01286		21.0981	21.3438	21.8633	21.2205	21.2532	21.1786	21.0965	21.1131	21.0891	21.1268	21.0889	20.939	21.2255	20.9682	20.7473	20.9036	-0.221049	0.282277	0.549325	-0.32045	0.151587	0.819339	-0.420266	0.0857753	1.06664
pos_01772	5'-Methylthioadenosine	20.3239	20.5646	20.9012	21.0319	21.3682	20.9767	21.6469	21.7341	21.032	20.5233	20.9431	21.4571	21.4565	21.622	21.6003	22.0045	0.726067	0.0212557	1.67252	0.283463	0.301391	0.52087	0.96541	0.00363485	2.43951
neg_01295		20.8274	21.3842	22.1391	20.9897	21.1378	20.7694	20.5798	20.6617	20.689	20.9911	20.5495	21.2209	20.8714	20.6243	20.7061	20.779	-0.547887	0.158704	0.799411	-0.472462	0.216826	0.663889	-0.589888	0.13571	0.867388
neg_01298		19.7003	20.0923	21.0325	20.0073	19.9568	19.8019	19.6101	19.6302	19.6525	20.2612	19.6919	20.1801	19.8399	19.7582	19.4243	19.4069	-0.458392	0.210055	0.677666	-0.26169	0.464281	0.33322	-0.600782	0.125272	0.902148
neg_01301		19.6062	20.0525	20.9334	19.83	19.8925	19.6277	19.4241	19.3968	19.5605	20.1699	19.5167	20.0764	19.6802	19.666	19.2456	19.2512	-0.520257	0.172777	0.762514	-0.274648	0.452934	0.343965	-0.644756	0.109806	0.959374
neg_01308				14.2831				13.9538	13.1888	14.0687			13.299	13.2704	13.1768	12.6258	13.569	-0.71182	#DIV/0!	#DIV/0!	-0.599255	#DIV/0!	#DIV/0!	-1.12259	#DIV/0!	#DIV/0!
neg_01334		26.5963	26.8655	26.4492	26.5035	26.8712	27.0341	26.9119	26.7569	26.7105	27.099	26.5968	26.6655	27.1938	26.6189	27.0229	26.9765	0.289903	0.0444601	1.35203	0.164321	0.304451	0.516483	0.349401	0.064276	1.19195
neg_01338		19.1264	19.3739	19.8567	19.3512	19.4327	19.4097	19.4643	18.6093	19.2232	19.2609	19.121	19.1047	18.7102	19.1778	18.9069	18.4061	-0.198054	0.473682	0.324514	-0.249606	0.203208	0.69206	-0.626814	0.0312257	1.50549
neg_01340		20.1384	20.0843	19.6907	20.1908	20.237	20.182	20.2597	20.4315	20.8076	18.8025	20.6645	20.9604	20.5603	20.4588	19.8039	20.5423	0.251515	0.111962	0.950928	0.282724	0.620166	0.207492	0.315299	0.198926	0.701307
neg_01345		14.7024	14.5056	14.6274	14.0557	14.1909	14.1775	14.1593	14.0822	14.0397	13.7269	14.1367	13.8903	13.7842	14.0949	13.4358	13.7241	-0.320305	0.112424	0.949142	-0.524372	0.02747	1.56114	-0.713023	0.0114625	1.94072
neg_01351		23.9761	24.34	24.1626	23.8646	24.2111	24.4091	24.1856	24.1065	24.2117	24.5802	23.9642	23.9939	24.4099	23.9252	24.4567	24.1679	0.142249	0.299394	0.523757	0.101668	0.587224	0.231196	0.154072	0.376794	0.423896
neg_01358		24.3939	24.8348	23.6454	24.8577	24.8865	24.9752	23.8926	24.9092	24.8975	25.0872	25.1128	25.0788	24.9396	24.8581	23.6891	23.9285	0.232893	0.566144	0.247073	0.611125	0.118468	0.926397	-0.0791446	0.859015	0.0659994
neg_01360		14.759	15.4465	15.6155	15.1405	14.9382	14.8578	16.3394	15.0654	15.1797	15.5338	15.0254	15.7735	15.2416	15.4177	15.4451	15.3937	0.0597871	0.886526	0.0523084	0.137715	0.60632	0.217298	0.134136	0.533433	0.27292
pos_00500	L-Glutamine	24.4115	24.6558	24.6329	24.623	25.1067	25.1676	25.462	25.4564	24.5295	24.7335	24.8076	24.7512	25.253	25.1644	25.3637	25.4305	0.717425	0.00130681	2.88379	0.124693	0.184818	0.733255	0.722136	0.000118764	3.92532
neg_01367		18.3549	18.2164	18.1431	18.1723	18.2318	17.9092	18.3116	17.9453	18.4879	17.6573	19.8924	18.0286	18.0512	17.9244	18.6218	18.6056	-0.122172	0.331114	0.480022	0.294886	0.589978	0.229164	0.0790887	0.699935	0.154942
neg_01368		17.522	16.7598	15.4047	17.4381	17.1917	16.4651	16.8491	16.8659	16.996	16.3655	16.4459	16.9225	16.8044	16.5472	16.6104	17.0746	0.0618036	0.910367	0.0407836	-0.0986742	0.858364	0.0663287	-0.0220109	0.967619	0.0142958
neg_01382		22.6194	23.0354	21.8278	23.0607	22.923	23.3714	23.6312	23.587	23.3439	23.5591	23.7211	23.8684	23.8439	23.1423	23.665	23.6012	0.742335	0.0775122	1.11063	0.987303	0.034284	1.46491	0.927256	0.039915	1.39886
neg_01385		18.6496	18.8872	18.7999	19.0724	18.7727	19.2548	18.8907	18.8292	18.414	18.1915	19.8849	18.3998	19.1735	18.8355	19.4874	18.9792	0.0845675	0.568864	0.244992	-0.129742	0.76547	0.116072	0.266634	0.169445	0.770971
neg_01386		18.249	18.7283	19.4977	18.3773	18.4815	18.0957	17.797	17.8989	18.006	18.4422	17.8748	18.1675	18.0613	18.215	17.6007	18.1536	-0.644801	0.103705	0.984201	-0.590446	0.124096	0.906244	-0.705421	0.0813784	1.08949
neg_01389		16.1418	16.5016	17.3159	16.4181	16.3027	16.4633	16.286	16.6239	16.3802	16.4251	16.2127	16.2879	16.5244	16.3638	16.2509	16.3359	-0.175375	0.547672	0.26148	-0.267868	0.369184	0.432757	-0.22562	0.442175	0.354405
neg_01400		17.0568	17.29	17.8429	17.1398	16.9084	17.163	17.0376	16.8267	17.219	17.148	16.6671	17.1725	17.0621	16.7252	16.7907	17.1674	-0.348434	0.143	0.844664	-0.280739	0.251279	0.599844	-0.39599	0.114007	0.943068
neg_01402		18.2153	18.2271	18.678	18.0428	18.0894	18.1926	18.148	17.7282	18.2514	17.8769	18.0062	17.7249	17.8741	17.4257	21.7508	23.332	-0.25123	0.197703	0.703987	-0.325925	0.114828	0.939953	1.80487	0.302347	0.519495
neg_01410		15.8983	16.0549	16.5028	15.9309	15.9087	16.1873	16.2863	15.8927	16.1596	16.215	16.0723	15.8583	16.133	16.0726	16.0151	16.0253	-0.0279699	0.876102	0.0574455	-0.0204013	0.903787	0.0439341	-0.0351793	0.819367	0.0865218
neg_01413		14.6456	14.9915	16.901	15.1282	15.2075	15.2697	14.7476	14.8548	15.1009	15.0929	14.6801	14.8618	15.2784	14.7284	14.5874	14.7751	-0.396693	0.496136	0.304399	-0.482635	0.413245	0.383792	-0.574238	0.344707	0.46255
neg_01414		16.8691	17.3189	17.6757	17.0811	16.9967	17.1699	16.992	16.926	17.0349	17.1357	16.6814	17.2298	17.1063	16.8656	16.8967	17.3281	-0.215027	0.307468	0.512201	-0.21573	0.349326	0.456769	-0.187002	0.400136	0.397792
neg_01420			11.8175	12.9242		11.6924			11.4797					11.7178				-0.784868	0.384665	0.414917	#DIV/0!	#DIV/0!	#DIV/0!	-0.653049	#DIV/0!	#DIV/0!
neg_08752	N-Acetylaspartylglutamic acid	14.9199	14.8487	14.6591	14.8749	15.4076	15.4776	15.8011	15.4463	14.9905	14.793	14.996	14.4307	15.3122	15.1202	15.5076	15.2772	0.707509	0.00112599	2.94847	-0.0230865	0.880686	0.055179	0.478686	0.00359937	2.44377
neg_01426		17.4398	17.7664	18.166	17.4053	17.7136	17.5537	17.682	17.2655	17.4425	17.7569	17.3429	16.9611	17.2552	17.3213	22.7393	22.8534	-0.140659	0.523118	0.2814	-0.318497	0.235262	0.628449	2.34793	0.236448	0.626264
neg_01434		16.487	16.6609	16.7298	16.6541	16.4188	16.8609	16.588	16.2283	16.286	16.064	16.4838	16.0816	16.7006	16.3359	16.7425	16.2097	-0.108949	0.492067	0.307976	-0.404101	0.0180016	1.74469	-0.135756	0.394741	0.403688
neg_01437		11.7431	12.5139	14.3195	14.3424	12.212	14.3607	13.6421	12.5508	15.1277	12.837	13.155	14.6504	14.3025	14.6619	14.1432	14.9455	-0.038338	0.964379	0.0157521	0.712762	0.440207	0.356343	1.28354	0.143097	0.844369
neg_01439		14.874	14.8193	14.9116	14.0335	13.7574	14.0015	13.9464	13.6653	14.7685	13.7478	14.115	14.4659	14.3907	14.1675	13.7049	13.8867	-0.816943	0.0234557	1.62975	-0.385263	0.2524	0.597911	-0.622113	0.0569025	1.24487
neg_01446		15.9772	16.4038	17.6547	15.938	16.5782	16.6904	16.696	16.6138	16.2444	17.2462	16.3397	16.0134	16.468	17.1492	16.5132	15.668	0.151185	0.731796	0.13561	-0.0324911	0.948946	0.0227585	-0.0438268	0.93361	0.0298347
neg_01447		16.4602	16.76	17.8091	16.7638	16.695	16.5131	16.3286	16.2532	16.3789	16.9108	16.3507	17.0029	16.4789	16.4566	15.9865	16.1524	-0.500794	0.189931	0.721403	-0.287432	0.440389	0.356164	-0.679687	0.100832	0.9964
neg_01452		16.2368	16.6795	17.6885	16.5569	16.4566	16.2598	16.0917	16.0875	16.2678	16.7401	16.1829	16.7313	16.2543	16.2256	15.9077	15.9767	-0.566511	0.167778	0.775265	-0.309907	0.419056	0.377728	-0.699318	0.108784	0.963433
neg_01456		16.3994	16.7419	17.6447	16.5778	16.5335	16.4141	16.3011	16.192	16.2484	16.821	16.306	16.7583	16.453	16.3929	15.958	16.0431	-0.480802	0.180557	0.743386	-0.307526	0.376597	0.424123	-0.629205	0.104116	0.982482
neg_01457		15.4682	15.9908	16.8879	15.846	15.5877	15.4983	15.3823	15.4831	15.5182	15.7571	15.6121	15.7313	15.4024	15.2637	14.6236	14.7255	-0.560383	0.158745	0.799299	-0.393565	0.283273	0.547794	-1.04443	0.0320751	1.49383
pos_02025	Urocanate	15.8062	15.6964	16.5099	15.9976	16.1205	16.1574	17.099	17.3206	14.9066	15.6241	15.5605	15.5436	15.3507	16.3661	16.0602	16.518	0.671826	0.124078	0.906306	-0.593845	0.0528658	1.27683	0.0712296	0.829824	0.081014
neg_01464		16.1409	16.4256	17.4418	16.3584	16.3496	16.0404	16.0884	15.9165	16.1334	16.6358	15.9642	16.5949	16.1558	16.0075	15.7857	15.7406	-0.492948	0.188112	0.725583	-0.259585	0.474422	0.323835	-0.669268	0.0999399	1.00026
neg_01465		16.6634	17.2187	17.6923	16.9448	16.8066	17.0714	16.7121	16.9528	16.7912	16.5764	16.7763	17.0826	17.2866	16.5198	16.6915	16.8691	-0.24409	0.357272	0.447001	-0.323219	0.24917	0.603504	-0.288074	0.336591	0.472898
neg_01473		16.2548	16.5636	17.2788	16.4437	16.2632	16.3696	16.4133	16.2755	16.3856	16.3511	16.196	16.1831	16.3217	16.0967	15.8348	15.8132	-0.304787	0.267173	0.573207	-0.356279	0.209933	0.677919	-0.618616	0.0633411	1.19831
neg_01480		15.5635	15.9301	15.7269	16.8734	15.7422	15.8537	16.4532	16.2162	15.9706	15.6324	15.4734	16.1932	15.5716	16.0781	17.0081	16.8248	0.0428631	0.903692	0.0439798	-0.20609	0.567219	0.246249	0.347171	0.464623	0.332899
neg_01486			13.6098	14.1229	12.4159	12.8938	12.2702	14.6047		14.1194	13.9009	14.4776	14.2288	14.5442	13.9189	14.7716	13.8825	-0.126654	0.890925	0.0501587	0.798805	0.251673	0.599164	0.89642	0.21024	0.677285
neg_00465	Pyruvate	21.3772	21.6488	22.4319	22.1091	22.1814	22.8485	22.4511	22.6598	21.7954	22.9472	22.5788	22.5072	22.5184	22.5653	21.7489	21.6293	0.643448	0.0669809	1.17405	0.565392	0.143868	0.842035	0.223703	0.53662	0.270333
neg_01494		17.2493	16.0835	17.4833	15.9076	16.5782	16.5826	16.7583	15.415	16.1823	16.186	16.1488	16.069	16.1467	17.0723	16.4732	15.4374	-0.347397	0.519274	0.284603	-0.534395	0.274167	0.561985	-0.39849	0.477734	0.320813
neg_01505		15.1007	14.7854	13.7942	16.7652	14.1786	14.1215	15.0408	14.4346	14.5836	14.0877	14.4646	14.845	14.0891	14.2428	13.7868	15.1358	-0.66753	0.368582	0.433466	-0.616153	0.397455	0.400713	-0.797782	0.303476	0.517876
neg_01510		15.8419	16.0737	16.9243	15.8535	15.8468	15.6697	15.749	15.8424	15.9644	16.1234	15.7155	15.2223	15.6304	15.8586	15.4044	16.2514	-0.39635	0.219377	0.658809	-0.41693	0.247074	0.607172	-0.387117	0.267659	0.572418
neg_01511		17.6783	17.7031	17.9013	17.8788	18.038	18.2703	17.801	17.7588	17.9149	17.5438	18.0845	17.0655	17.9744	17.8542	17.8339	17.4961	0.176636	0.245542	0.609874	-0.138204	0.590517	0.228767	-0.000732826	0.995293	0.00204906
neg_01515		16.5478	16.8047	17.549	16.6637	16.6549	16.5434	16.6051	16.4332	16.6006	16.7731	16.5248	16.5918	16.6486	16.4082	16.3264	16.3169	-0.332139	0.237983	0.623454	-0.268711	0.322286	0.491759	-0.466286	0.127862	0.893259
neg_01517		21.5539	21.6853	22.6865	21.6078	21.7631	21.7397	21.6621	21.5538	21.78	22.7091	21.6608	21.0023	21.7123	22.2938	21.86	21.8171	-0.20372	0.50704	0.294958	-0.0953179	0.837094	0.0772257	0.0374433	0.905682	0.0430241
neg_01522		16.3443	16.8135	17.0961	16.6286	16.4408	16.406	16.4527	16.7444	16.3875	16.5727	16.5122	16.2351	16.4991	16.2632	16.1662	16.1301	-0.209655	0.29497	0.530222	-0.293753	0.163515	0.786442	-0.455979	0.0558479	1.25299
neg_01523		15.0798	14.9549	15.1531	14.9078	14.8599	14.8923	14.4293	14.7539	15.6912	14.8935	14.985	14.7177	14.5971	14.2964	13.7664	13.9108	-0.290043	0.0646836	1.18921	0.047929	0.840686	0.0753661	-0.881234	0.0145099	1.83834
neg_01525		14.368	13.7953	14.5866	12.4453	14.6102	13.9979	13.8548	13.2495	14.1456		13.2782		13.3671	13.236		13.4864	0.129281	0.825759	0.0831469	-0.0868901	0.901039	0.0452565	-0.435639	0.433871	0.362639
neg_01529		17.0275	17.3589	18.4272	16.4823	17.0616	16.6122	16.9816	17.0951	16.9031	17.2894	17.0879	16.6182	16.9111	16.4341	16.2107	16.9484	-0.386358	0.42199	0.374698	-0.349343	0.469034	0.328796	-0.697912	0.192068	0.716544
neg_01531		16.4074	16.9565	17.3023	16.9538	16.559	16.6824	16.5556	16.7774	16.7299	16.5848	16.4903	16.8488	16.8321	16.6525	16.6411	16.8281	-0.261397	0.255523	0.59257	-0.241551	0.295108	0.53002	-0.16655	0.442114	0.354466
neg_01533		15.3864	15.8358	15.5393	16.3806	15.8216	15.8263	15.8322	15.7146	15.4641	15.3566	16.5483	15.5941	15.6258	15.2013	15.9552	15.392	0.0131527	0.956172	0.0194641	-0.0447748	0.902719	0.0444475	-0.241931	0.412018	0.385084
neg_01535		15.3195	15.2614	15.4438	16.0908	15.6816	15.1687	16.6957	15.7817	15.2097	14.7531	15.6241	16.1834	15.4646	15.6832	15.9536	16.0515	0.303095	0.451376	0.345462	-0.0862652	0.819735	0.0863268	0.259382	0.312852	0.504661
neg_01536		14.2236	14.4664	15.3146	14.6278	14.2178	14.4325	14.0119	14.2023	14.5914	14.3091	14.0638	14.1373	14.2489	14.0244	13.8469	13.8638	-0.441966	0.154884	0.809994	-0.382696	0.21106	0.675593	-0.662097	0.0593985	1.22622
neg_01537		15.7996	16.5253	16.8269	16.565	16.6849	16.043	16.4958	16.5197	15.8902	15.7674	16.1665	15.7254	16.411	15.7905	15.4886	15.4249	0.00664066	0.980584	0.00851537	-0.541839	0.0856422	1.06731	-0.650442	0.0845889	1.07269
neg_01540							11.6277		11.59	11.4154			11.5357					#DIV/0!	#DIV/0!	#DIV/0!	#DIV/0!	#DIV/0!	#DIV/0!	#DIV/0!	#DIV/0!	#DIV/0!
neg_01542		15.3637	15.316	15.2837	15.9892	15.5083	15.0248	16.528	15.8365	15.3062	14.8866	15.5047	15.9803	15.5953	15.4575	15.7867	15.9535	0.236233	0.540421	0.267268	-0.0686758	0.816594	0.0879941	0.210085	0.340151	0.468328
neg_01546		15.7088	16.1134	17.0909	15.9426	16.0464	15.9528	15.6221	15.6659	15.7116	16.2916	15.695	16.2549	16.0286	15.9835	15.5606	15.4224	-0.392137	0.294417	0.531037	-0.225649	0.544921	0.263666	-0.465149	0.236389	0.626372
neg_01548		15.7295	16.134	17.2243	16.0897	15.9878	15.8048	15.6436	15.4781	15.7388	16.3535	15.6592	16.3407	15.9757	15.8313	15.4625	15.41	-0.565818	0.178508	0.748341	-0.271328	0.501367	0.299844	-0.624512	0.148956	0.826941
neg_01549		12.0946	13.5739	12.7701	13.374	12.1921	12.1357	11.8491	12.6595	11.8711	12.2641	11.8387	11.184	12.7613	12.34	13.1573	13.2372	-0.74404	0.110087	0.958263	-1.16371	0.0319725	1.49522	-0.0792291	0.84776	0.071727
neg_01553		15.5649	15.9276	16.9563	15.8133	15.8979	15.6039	15.5698	15.4806	15.5726	16.0871	15.5529	16.0093	15.5523	15.6054	15.2653	15.1755	-0.427489	0.260783	0.58372	-0.260036	0.481716	0.317209	-0.665867	0.11473	0.940323
neg_01554			12.751							13.1585								#DIV/0!	#DIV/0!	#DIV/0!	0.407539	#DIV/0!	#DIV/0!	#DIV/0!	#DIV/0!	#DIV/0!
neg_01557		18.454	18.4147	18.6008	18.0661	18.2465	18.8595	19.288	19.7253	18.7765	17.1144	19.015	18.5486	18.5418	19.0362	19.0269	19.8643	0.645894	0.130618	0.883996	-0.0202928	0.965927	0.0150557	0.733385	0.0690699	1.16071
neg_01559		18.4149	18.3338	18.611	18.0691	18.19	18.8622	19.2668	19.642	18.7913	17.1514	19.0675	18.551	18.4848	18.9633	19.0063	19.7982	0.633046	0.132105	0.87908	0.0330918	0.944343	0.0248704	0.705942	0.0745644	1.12747
neg_01560		15.2485	15.4374	15.2582	15.9815	15.5923	15.0496	16.2577	15.5502	15.585	14.8232	16.0653	15.5651	15.7959	15.3607	15.3401	15.7369	0.131052	0.681159	0.166751	0.0282326	0.930556	0.0312577	0.0769923	0.728356	0.137656
neg_01566		17.2965	17.3337	16.8442	18.4971	17.4085	17.0711	17.4429	17.3786	17.9274	17.101	16.9159	17.7768	17.7093	17.5543	17.5116	16.9918	-0.16758	0.672667	0.1722	-0.0625891	0.889919	0.0506495	-0.0510874	0.900819	0.0453626
neg_01568		13.1501	12.9287	13.4172	13.4776	13.3212	14.1289	14.4283	14.0167	13.9728	12.5658	13.4918	13.363	14.0104	13.5832	14.5327	14.221	0.730385	0.0442775	1.35382	0.104908	0.757909	0.120383	0.843426	0.0155529	1.80819
neg_01571		20.8537	16.5983	20.8339	21.4733	20.8412	21.517	21.3424	21.3425	20.694	20.9887	20.6821	20.8499	21.8663	21.442	21.1496	21.3356	1.32096	0.325473	0.487485	0.863871	0.498392	0.302429	1.50854	0.272536	0.564576
neg_01573		16.4407	16.5446	17.0078	16.2866	16.4294	16.2646	16.446	16.3192	16.3478	16.4635	16.3931	16.0476	16.6644	16.2423	16.0046	16.413	-0.205146	0.281968	0.5498	-0.25695	0.215002	0.667558	-0.23887	0.29604	0.528649
pos_04611	Sphinganine	14.4711	14.7709	15.2175	15.1172	14.8377	14.8441	16.0909	16.3297	14.5659	15.5034	14.8777	15.0592	15.2968	16.2568	16.3772	16.5506	0.631411	0.21768	0.662182	0.107408	0.693712	0.158821	1.22617	0.0138492	1.85858
neg_01593		15.3267	15.3036	15.2722	16.0799	15.5425	15.6466	15.7193	16.302	16.331	15.5858	16.1495	16.1872	16.3634	16.033	15.2686	16.2897	0.307028	0.281461	0.550583	0.567799	0.068744	1.16277	0.493081	0.174111	0.759173
neg_01601		15.8333	16.1796	15.8609	15.7575	16.0752	16.3656	16.2075	15.7409	16.5068	15.5265	15.2656	15.7072	16.0324	15.962	16.5538	16.3115	0.189475	0.29198	0.534647	-0.156295	0.612663	0.212779	0.307102	0.117904	0.92847
neg_01604		16.2673	16.627	17.1811	17.0153	16.5482	16.6733	17.4894	17.8203	16.4387	17.1874	17.1396	17.5391	17.071	18.0958	17.7335	17.7338	0.360132	0.37513	0.425819	0.303516	0.363149	0.439915	0.885869	0.0242276	1.61569
neg_01605		16.0527	16.3821	16.8889	16.2091	16.2343	16.2553	15.9765	16.2405	16.1012	16.0634	16.1547	15.7174	16.3509	15.96	15.7519	15.7016	-0.206553	0.348668	0.457588	-0.37403	0.134756	0.870451	-0.442098	0.109714	0.959736
neg_01607		15.5646	15.7907	16.4436	15.6039	15.5384	15.6327	15.6935	15.5299	15.8547	15.6328	15.4982	15.3087	15.701	15.3717	15.2163	15.4313	-0.252035	0.305831	0.514518	-0.277088	0.292122	0.534436	-0.420595	0.131606	0.880725
neg_01610		15.7104	15.4476	14.4268	15.3843	15.8139	15.6106	15.4617	13.7345	15.8575	15.0971	14.9041	14.2153	15.4431	14.8127	15.8156	15.5198	-0.0871219	0.881651	0.0547033	-0.223788	0.629156	0.201242	0.155531	0.674565	0.170976
neg_01611		15.4274	15.6391	15.7256	15.8413	15.3369	15.2004	15.8591	15.2868	15.4317	15.1138	15.525	15.6814	15.7658	15.4259	15.2889	15.5269	-0.237581	0.228755	0.640629	-0.220354	0.19213	0.716404	-0.156469	0.285648	0.544169
neg_01612		15.3329	15.8008	16.2696	15.6513	15.5251	15.7298	15.6706	15.5799	15.5963	15.6405	15.5594	15.3388	15.6784	15.2515	14.8734	14.7961	-0.137284	0.537471	0.269645	-0.229898	0.331702	0.479251	-0.613832	0.0716014	1.14508
neg_01614		14.7302	14.7423	14.5273	16.5447	14.9757	14.7078	15.7667	15.3495	14.7634	14.6985	15.5638	15.9103	15.6604	15.3634	15.2116	15.0848	0.0637751	0.908766	0.0415482	0.0978692	0.867776	0.0615922	0.193899	0.714762	0.145838
neg_01615		14.4684	14.6757	15.7856	14.7189	14.2926	14.195	14.1007	14.306	14.3261	14.483	14.4725	14.0923	13.9411	13.7808	13.1198	12.2359	-0.688605	0.101116	0.99518	-0.56869	0.149151	0.826375	-1.64273	0.0167099	1.77703
neg_01617			13.0827	14.5372	13.8992	13.396	12.9512	14.7037	13.2263	13.7709	13.362	13.9626	14.001	13.0081	14.0426	14.538	13.3572	-0.270421	0.658496	0.181447	-0.0655749	0.894103	0.0486127	-0.103237	0.857865	0.0665808
neg_01622		16.5979	17.292	16.9295	17.5525	16.7095	17.6319	17.1382	16.6474	16.7986	16.1691	17.8726	16.8326	17.3851	17.6004	17.7129	17.5431	-0.0612403	0.84948	0.0708468	-0.174753	0.688058	0.162375	0.467395	0.107261	0.969556
neg_01627		24.1156	24.0505	16.177	23.7056	23.8174	23.9496	23.3964	23.3038	23.657	23.3153	23.5901	23.4251	23.5264	23.6357	22.7154	22.7864	1.60467	0.470889	0.327081	1.4847	0.501383	0.29983	1.15381	0.596684	0.224255
neg_01628		15.6061	15.9447	16.4855	15.6205	15.5517	15.6662	15.4878	15.5945	15.5578	15.5281	15.6475	15.1868	15.4993	15.224	15.0223	15.1227	-0.339127	0.197844	0.703678	-0.434143	0.125229	0.902294	-0.697141	0.0341927	1.46607
neg_01632		21.4528	21.6381	22.3964	21.5415	21.7773	21.5154	21.5287	21.3772	21.5214	22.0535	21.2606	21.0421	21.2629	21.6602	21.0668	21.0964	-0.207547	0.422921	0.373741	-0.287825	0.384888	0.414666	-0.485634	0.115468	0.937538
pos_02459	Glyceraldehyde 3-phosphate	15.7087	15.7331	15.682	15.8928	15.7206	16.3085	16.6385	16.8382	16.6001	16.4893	16.7222	17.5148	16.4813	17.2006	16.888	17.0891	0.622308	0.0818315	1.08708	1.07746	0.016842	1.77361	1.1606	0.00339861	2.4687
neg_01639		16.1238	16.1193	16.8128	16.1097	16.4887	15.9535	15.6937	15.8586	15.9421	16.5982	15.6574	15.8877	15.6867	16.1653	15.3727	15.3634	-0.292743	0.276347	0.558546	-0.270025	0.350763	0.454986	-0.644337	0.0459207	1.33799
neg_01643		16.9133	17.0158	17.8686	16.1595	18.4943	17.3986	17.8588	17.8821	16.6916	18.5142	17.8188	17.4028	18.4071	16.5899	17.2417	17.5093	0.919138	0.0768198	1.11453	0.617526	0.27827	0.555534	0.447694	0.417404	0.379443
neg_01644		17.8009	18.0747	18.7156	18.0981	18.238	18.1189	17.8327	18.1256	18.0883	18.1462	17.7084	17.993	18.9567	17.9627	17.5923	17.6845	-0.0935422	0.680633	0.167087	-0.188365	0.428518	0.368031	-0.123283	0.750912	0.124411
neg_01648		22.2968	22.6578	22.381	22.5745	22.6735	22.8272	22.8428	22.6367	22.5834	22.5019	22.2519	22.3794	22.9814	22.5104	22.7387	23.1273	0.267544	0.0418603	1.3782	-0.0483558	0.677616	0.169016	0.361928	0.072627	1.1389
neg_01651		14.2949	14.5811	15.5792	14.2594	13.9727	13.6243	13.6255	13.929	14.085	14.3442	14.2018	13.9164	13.2133	13.5009	12.5487	12.0298	-0.890781	0.057993	1.23662	-0.541806	0.177271	0.751362	-1.85551	0.00643686	2.19133
neg_01653		14.3035	14.5202	14.6676	15.3383	14.7222	16.0928	16.1499	15.0142	15.3453	14.107	15.6726	14.5961	15.2924	14.9595	15.6197	14.9016	0.78737	0.126711	0.897187	0.22287	0.61767	0.209244	0.485926	0.135431	0.868281
neg_07699	D-Xylose	12.6694	12.9644	13.4017	13.5211	13.7672	13.7453	13.5514	13.9642	13.1702	13.864	13.132	13.4041	19.7541	20.294	20.374	20.8597	0.617884	0.0440616	1.35594	0.253429	0.366716	0.43567	7.18129	4.31729e-07	6.36479
neg_01657		15.096	15.4182	16.0762	15.1518	14.9891	15.1146	15.1376	14.9877	15.3211	15.1091	14.868	15.175	14.8035	14.8007	14.6474	15.1079	-0.378315	0.190716	0.719612	-0.317242	0.262724	0.580501	-0.595664	0.0705362	1.15159
neg_01658		13.3403	13.7783	15.1818	13.662	13.346	13.2237	13.3716	13.0183	13.3772	13.8457	13.4923	13.4838	13.2133	12.7566	12.3127	11.5359	-0.75068	0.16194	0.790645	-0.440845	0.363477	0.439523	-1.53595	0.0303821	1.51738
neg_01660		15.231	15.7191	16.0292	15.673	15.73	15.3486	15.861	15.4498	15.2845	15.1541	15.1708	14.9381	15.794	15.047	15.1113	15.2973	-0.0657516	0.758087	0.120281	-0.526222	0.0412426	1.38465	-0.350685	0.187509	0.726979
neg_01672		15.4732	15.6214	16.5355	15.4432	15.1677	15.408	15.2698	15.1167	15.6102	15.4228	15.1716	15.2904	15.1021	14.9372	14.5484	14.7465	-0.52777	0.131929	0.879659	-0.394546	0.228969	0.640223	-0.934759	0.0281163	1.55104
neg_01678		15.5807	15.3267	15.3462	15.5928	15.4518	15.6203	16.1621	15.3859	15.7354	14.9321	16.5802	15.2134	15.6355	15.0677	16.1129	15.8907	0.193436	0.367281	0.435002	0.153693	0.703341	0.152834	0.215121	0.41968	0.377082
neg_01683		14.7896	15.0693	15.7382	14.9988	14.7464	14.8552	14.8614	14.7437	14.9019	15.0295	14.4823	14.8581	14.8138	14.459	14.6386	15.1079	-0.347289	0.188839	0.723907	-0.331036	0.223092	0.651516	-0.394141	0.169164	0.771693
neg_01685		18.4157	18.7297	19.2219	18.6031	18.6822	18.6665	18.0901	18.6335	18.2149	18.9586	18.3298	17.8305	18.1981	18.2448	17.0737	17.4315	-0.224508	0.355979	0.448575	-0.40917	0.213068	0.671481	-1.00557	0.0314072	1.50297
neg_01691		15.0942	15.034	15.5863	14.3532	15.421	15.1389	14.3954	13.6462	15.1052	13.8043	14.0288	13.3745	14.6601	14.4184	13.8288	13.7584	-0.366573	0.472195	0.325878	-0.938766	0.0864043	1.06346	-0.850542	0.045523	1.34177
neg_01692		16.7139	17.2335	17.7996	16.9674	17.0422	16.9517	16.8455	16.8377	16.7404	16.9316	16.7697	16.6838	17.4054	16.7672	17.589	18.7354	-0.2593	0.34916	0.456976	-0.397201	0.185912	0.730694	0.445635	0.390136	0.408784
neg_01702		14.8062	15.1499	15.2062	14.9204	15.1944	15.1941	15.4525	15.1895	15.0375	15.2108	15.3738	15.032	15.5945	14.9635	15.0714	15.1	0.236934	0.0904011	1.04383	0.142816	0.296907	0.52738	0.161652	0.381617	0.418372
neg_01711		15.1184	15.0334	15.4623	15.1257	15.3649	15.4699	14.9911	15.1557	15.6271	15.2766	15.5029	15.195	15.1477	15.418	15.6113	15.9615	0.0604535	0.687324	0.162838	0.215438	0.168605	0.77313	0.349674	0.137881	0.860495
neg_01721		15.1263	15.5893	15.9329	15.5472	15.73	15.326	15.7922	15.641	15.1813	15.1541	15.1272	14.9381	15.7523	15.1087	15.0802	15.1457	0.0733378	0.722154	0.14137	-0.448778	0.0672222	1.17249	-0.277246	0.274448	0.56154
neg_01724		13.7051		13.8157	14.6926		13.4402	15.127		13.7464	12.2225	13.1578	14.9055	14.0999	13.5632	13.2403		0.212441	0.845397	0.0729392	-0.563096	0.425227	0.371379	-0.436665	0.339523	0.469131
neg_01732				11.8085			12.7015											0.893024	#DIV/0!	#DIV/0!	#DIV/0!	#DIV/0!	#DIV/0!	#DIV/0!	#DIV/0!	#DIV/0!
neg_01736		21.0209	21.3798	21.0145	21.24	21.4237	21.5168	21.4978	21.4079	21.1819	21.25	21.0742	21.146	21.8636	21.2982	21.6533	21.9572	0.29771	0.039061	1.40826	-0.000796338	0.993799	0.00270146	0.529264	0.0273859	1.56247
neg_01737		13.9931	13.3787	13.1448	13.2314	14.3586	13.9311	13.5194	12.9244	14.4409		13.0978		13.3885	13.4721	12.3122		0.246377	0.524599	0.280173	0.332362	0.707853	0.150057	-0.37943	0.431651	0.364868
neg_01741		21.2954	21.6208	21.8437	21.5377	21.5328	21.6112	21.5854	21.4088	21.5415	21.5572	21.2725	21.4322	21.7255	21.3987	21.4434	21.3705	-0.0398775	0.760157	0.119096	-0.12357	0.390035	0.408896	-0.0898974	0.545816	0.262954
neg_01747		16.8219	16.5536	16.2268	16.7432	16.6324	16.8954	17.1675	16.83	17.5329	16.7308	17.3917	16.6717	17.2279	16.6415	17.0702	17.2144	0.294962	0.139731	0.854708	0.495432	0.114566	0.940944	0.452115	0.0553871	1.25659
neg_01758		19.189	19.7533	19.5942	19.6238	19.4209	19.5912	19.4149	19.2522	19.1683	19.2977	19.4654	19.0455	19.2582	19.3911	18.7935	18.8753	-0.120287	0.432297	0.364217	-0.295837	0.103014	0.987106	-0.460545	0.0523787	1.28085
neg_01789		15.3712	15.5701	16.0619	15.5921	15.4728	15.5493	15.4297	15.327	15.5574	15.2297	15.2105	15.2237	15.3384	15.198	14.9586	15.3094	-0.204109	0.261783	0.582058	-0.343487	0.100054	0.999765	-0.447714	0.0475695	1.32267
neg_01817		19.3778	19.7838	20.9297	19.7141	19.6328	19.3642	19.2765	19.2531	19.4101	20.0097	19.2867	19.8137	19.4563	19.3956	19.0466	19.0387	-0.569698	0.190403	0.720327	-0.321302	0.438953	0.357582	-0.717076	0.120964	0.917344
neg_01833		18.4657	18.4542	18.5359	18.1798	18.6279	18.589	18.3228	18.0424	18.0611	17.6804	18.1623	17.7536	18.3892	18.05	17.7478	18.0944	-0.0133824	0.935462	0.0289739	-0.494563	0.0156742	1.80481	-0.338566	0.0787844	1.10356
neg_01846		18.171	18.5069	19.1118	18.4842	18.3621	18.387	18.2718	18.3619	18.3329	18.2508	18.2918	18.1874	18.4281	18.0777	17.8642	17.9122	-0.222791	0.34061	0.467743	-0.302778	0.221437	0.654751	-0.497934	0.0855079	1.06799
neg_01850		18.2072	18.4667	18.985	18.4254	18.3516	18.2711	18.3618	18.3001	18.2866	18.276	18.1116	18.1617	18.3482	18.0666	17.8881	17.9758	-0.199909	0.312691	0.504884	-0.312053	0.153191	0.814766	-0.451397	0.0667332	1.17566
pos_03712	Oleoyl-L-carnitine	15.6837	15.6281	16.0912	15.6145	16.2679	16.2705	16.6235	16.285	14.6367	14.8609	14.6456	14.5511	15.5521	15.1818	15.7241	15.3577	0.607331	0.00622089	2.20615	-1.08086	0.00050622	3.29566	-0.300502	0.115369	0.937912
neg_01879		16.694	17.0022	17.1435	16.4975	16.7336	16.7604	16.5213	16.6072	18.1936	15.9044	16.4971	18.0158	16.8594	16.3243	15.3296	15.8365	-0.178707	0.319741	0.495202	0.318432	0.618525	0.208643	-0.746866	0.103437	0.985326
neg_01884		17.0115	17.4398	17.7689	17.1224	17.0447	17.2122	17.0522	16.8933	17.1918	17.1396	16.8183	17.2814	17.1736	16.8929	16.9782	17.3906	-0.285043	0.196118	0.707483	-0.227878	0.303476	0.517876	-0.226826	0.31408	0.50296
neg_01889		14.0876	15.7027	16.5207	17.2298	14.1764	17.0923	14.1953	14.2961	15.1793	14.8339	15.4659	14.8169	13.918	14.5497	14.4017	14.0624	-0.945169	0.374816	0.426182	-0.811179	0.319068	0.496117	-1.65223	0.0893122	1.04909
neg_01898		15.5751	15.4792	15.7094	15.5116	15.1257	15.6735	14.9865	15.2514	15.596	15.1245	14.8515	14.6379	15.3206	14.8577	14.8439	14.4911	-0.309516	0.12538	0.901773	-0.516317	0.0845094	1.0731	-0.690484	0.0223424	1.65087
pos_01893	Glutathion Oxidized (GSSG)	19.3179	19.4433	19.8421	20.0138	20.1529	20.1224	20.3997	20.3593	20.0922	19.8837	20.5718	20.3959	20.8767	20.3196	20.8792	20.7924	0.604317	0.0268101	1.5717	0.581653	0.0413859	1.38315	1.06273	0.00268568	2.57095
neg_01918		17.417	17.5306	18.1067	17.2753	17.2944	17.2418	17.2137	17.1165	17.4314	17.2954	17.2879	17.0148	17.1345	16.8446	16.4818	16.4263	-0.365767	0.137091	0.862991	-0.325011	0.17822	0.749043	-0.860578	0.0131683	1.88047
neg_01927		15.404	15.8325	16.7338	15.6451	15.6412	15.3973	15.1783	15.2381	15.4594	15.8453	15.3257	15.7987	15.5042	15.3588	15.1066	15.1755	-0.540115	0.159227	0.797984	-0.296586	0.400965	0.396893	-0.617567	0.120286	0.919785
neg_01935		16.9249	16.1725	15.9695	16.9884	16.3034	16.1421	18.2464	17.2	16.6674	16.3783	17.3756	17.1301	17.194	17.0032	16.5744	16.9227	0.459144	0.44443	0.352197	0.373993	0.318209	0.497287	0.409736	0.224075	0.649606
neg_01944		15.8005	16.0396	16.8179	16.3461	15.9899	16.163	15.8988	16.0237	16.0925	16.1543	15.6593	15.9711	16.2454	15.9536	15.6359	15.7539	-0.232197	0.372567	0.428795	-0.281722	0.309521	0.509311	-0.353821	0.227279	0.643441
neg_01952		16.389	16.7861	16.9772	16.9596	17.0901	17.4755	16.7825	16.5651	16.9422	16.5943	18.2263	16.5109	16.8163	16.7283	17.5291	15.4955	0.200328	0.440145	0.356404	0.290465	0.530071	0.275666	-0.13567	0.776576	0.109816
neg_01956		14.3755	14.5032	16.0588	14.693	14.8911	14.4692	14.4301	14.56	14.3039	15.549	14.4015	13.8497	14.3317	14.968	14.2465	13.9227	-0.320072	0.478421	0.320189	-0.381617	0.4997	0.301291	-0.540428	0.283201	0.547905
neg_01961		16.1733	16.4014	17.044	16.3706	16.3196	16.2705	16.2467	16.0131	16.1985	16.2818	15.9119	16.2473	16.4462	16.0199	16.1381	16.2405	-0.28483	0.23363	0.631471	-0.337463	0.175953	0.754603	-0.286143	0.239215	0.621211
neg_01972		15.6271	16.1369	16.5005	15.7695	16.3039	16.2919	15.8773	16.1084	15.6967	16.5897	15.9376	15.5441	15.7009	17.3769	15.7285	15.6319	0.136901	0.564208	0.248561	-0.0664776	0.833599	0.0790426	0.101043	0.838446	0.0765249
neg_01979		16.3443	16.8135	17.0967	16.7921	16.4904	16.406	16.6698	16.6099	16.319	16.9984	16.4755	16.6123	16.462	16.5487	16.1495	16.4473	-0.217633	0.263454	0.579295	-0.160354	0.47979	0.318949	-0.359761	0.102968	0.9873
neg_01981		12.7907		14.7956	12.3697	13.2516	13.2463		12.4757	13.7909		13.5476				11.3285		-0.327478	0.712334	0.147316	0.350571	0.687254	0.162883	-1.99013	#DIV/0!	#DIV/0!
neg_02011		16.9639	16.9348	17.3692	16.9971	17.2237	17.1604	16.441	16.0908	16.4987	16.2615	16.6313	16.478	17.1308	16.9426	16.0483	16.4795	-0.337278	0.320088	0.49473	-0.598874	0.00403123	2.39456	-0.415972	0.188965	0.723619
neg_02018		14.8068	14.7541	15.2954	14.3358	14.6846	14.8022	14.6115	14.5898	15.2481	13.7478	14.487	14.0078	14.5385	14.5782	13.9709	14.3454	-0.125988	0.573001	0.241845	-0.425358	0.319022	0.496179	-0.439775	0.122689	0.911196
neg_02028		18.8881	19.2498	19.8451	19.1797	19.1105	19.1386	19.0663	19.0129	19.1455	18.9975	18.8161	18.748	19.3946	18.7806	19.5548	20.6301	-0.208592	0.376456	0.424286	-0.363901	0.170662	0.767862	0.299368	0.524086	0.280598
neg_02037		15.2058	15.3627	15.7026	15.2761	15.3674	15.5678	15.1222	15.0789	15.548	15.1775	15.0963	15.1267	15.3094	15.4701	15.0409	14.9586	-0.102725	0.540659	0.267076	-0.149685	0.36307	0.44001	-0.192071	0.279957	0.552908
neg_02042		15.1965	15.4084	15.9874	15.4499	15.2911	15.5179	15.3582	15.3973	15.4428	15.3772	15.2481	15.2225	15.5004	15.3202	15.0172	15.1378	-0.119417	0.537625	0.26952	-0.187875	0.353251	0.451916	-0.266664	0.237026	0.625205
neg_02046		14.962	15.4092	16.2403	15.1724	15.0311	15.0261	15.1395	14.9242	14.994	15.0489	15.1008	15.0761	14.7165	14.8101	13.9994	14.5468	-0.415761	0.234668	0.629546	-0.391035	0.257174	0.589772	-0.92776	0.0377282	1.42333
neg_08223	Taurochenodeoxycholic acid (TCDCA);Taurodeoxycholic Acid (TDCA)	13.5851	14.1891	13.6927	13.5613	14.3241	13.9073	14.279	14.7578	14.1067	14.4219	13.9444	14.427	14.2518	13.9536	14.2504	14.7489	0.559974	0.0503265	1.2982	0.467943	0.0501126	1.30005	0.544115	0.0493511	1.3067
neg_02056		27.0394	27.1552	26.8521	26.9235	26.9524	27.1052	27.017	26.9641	27.1116	26.9156	26.8187	26.8654	27.1169	26.8335	26.6528	26.9094	0.0171132	0.829673	0.0810929	-0.0647484	0.510549	0.291963	-0.114389	0.369895	0.431921
pos_05597	Nicotinate	15.7066	15.9959	15.045	15.0337	15.7987	15.7778	16.3528	16.0894	15.7744	16.7178	15.029	15.3646	15.8057	16.4083	17.0609	16.8444	0.559345	0.103082	0.986815	0.27613	0.555178	0.255568	1.08452	0.0261486	1.58255
neg_02059		25.0421	25.5293	25.0877	25.1948	25.3642	25.5303	25.0868	25.0956	25.0747	25.0572	24.8778	24.8199	25.311	24.892	24.847	24.6741	0.0557726	0.730215	0.136549	-0.256084	0.102436	0.989548	-0.282422	0.158138	0.800964
neg_02133	Alpha-Ketoglutaric acid;Oxoglutaric acid	20.7196	20.9712	22.0554	21.5997	21.8718	21.6522	21.9165	22.11	21.6667	22.5752	22.1902	22.0167	21.7976	21.8064	21.5346	22.5625	0.551169	0.165598	0.780945	0.775695	0.0814541	1.08909	0.58879	0.172091	0.764242
neg_02062		24.8026	25.1598	24.8937	24.9577	24.9394	25.0003	24.7846	24.7094	24.904	24.8697	24.6672	24.6706	24.9396	24.5673	24.3171	24.4046	-0.0950103	0.385207	0.414306	-0.175562	0.127352	0.894996	-0.396299	0.0564685	1.24819
pos_01849	Guanosine	20.049	19.7548	19.8737	19.5018	19.8081	20.0925	20.7923	20.6823	18.8444	19.4523	18.6796	18.8999	18.9074	19.899	19.0453	19.0341	0.548982	0.0986843	1.00575	-0.82579	0.00858026	2.0665	-0.573368	0.0815488	1.08858
pos_01752	Isovalerylcarnitine	20.2812	20.9128	20.9173	20.9689	21.4357	21.1721	21.4106	21.1163	18.367	18.2604	18.2575	17.8455	18.6859	18.6969	18.7564	18.6255	0.513642	0.0431823	1.36469	-2.58743	2.89711e-05	4.53803	-2.07884	0.00083948	3.07599
neg_04495	Tartaric acid;Meso-Tartrate	15.8971	15.8356	15.5152	15.8282	16.4106	16.1288	16.3023	16.2717	16.3313	15.747	16.0234	15.7783	16.9648	15.9648	16.8052	16.7488	0.509293	0.00386224	2.41316	0.200948	0.264732	0.577193	0.851869	0.0249651	1.60267
pos_02480	N-Acetylaspartylglutamic acid	17.2205	17.3332	17.5297	17.5343	18.0199	17.6686	18.1479	17.8161	17.6715	17.2002	17.5569	17.4752	17.8241	17.8398	17.5876	17.6268	0.508689	0.00986271	2.006	0.0715138	0.59385	0.226323	0.315177	0.0214404	1.66877
pos_01703	Phosphocreatine	21.391	22.0359	22.7472	22.9049	22.9003	22.6372	22.8625	22.6114	22.962	22.6255	22.9619	22.8111	22.5675	22.3967	22.4682	22.4692	0.483101	0.261294	0.582871	0.57038	0.200394	0.698116	0.205668	0.59768	0.223531
neg_02072		21.1466	21.5971	21.9342	21.5135	20.9746	21.3346	21.3146	21.3988	21.5087	21.1514	21.1513	21.1626	21.1353	21.1063	20.0526	21.0785	-0.292171	0.18205	0.73981	-0.304312	0.16408	0.784945	-0.704654	0.0720313	1.14248
neg_02074		22.8771	23.2614	23.739	23.091	23.0743	23.0557	23.1126	23.061	23.0509	23.0701	23.0024	22.9051	23.1084	22.82	22.7331	22.8496	-0.166224	0.43182	0.364697	-0.235012	0.291756	0.53498	-0.364344	0.140956	0.850917
neg_02077		22.1727	23.7195	23.6579	23.5622	23.4167	23.8147	23.742	23.494	23.8174	23.434	23.0991	23.7044	17.284	23.5532	17.0269	17.1618	0.3388	0.433433	0.363078	0.235648	0.589463	0.229543	-4.52159	0.062966	1.20089
neg_02115	Phosphocreatine	21.0028	21.6101	22.4083	22.4314	22.5748	22.2825	22.4434	22.0582	22.6478	22.3174	22.4802	22.3936	22.3635	22.0347	21.783	21.9903	0.47658	0.265225	0.576385	0.596586	0.181278	0.741656	0.179732	0.649953	0.187118
neg_02079		23.0478	23.351	23.5494	23.7611	23.9524	23.6988	24.2171	23.9216	24.1255	23.9826	24.328	24.2349	24.3514	24.1476	24.27	24.1116	0.520132	0.0347411	1.45916	0.740411	0.0097595	2.01057	0.792824	0.00919769	2.03632
neg_02081		24.3424	24.4953	23.4959	24.2272	24.1674	24.7197	24.8597	24.6586	23.6435	23.577	23.6394	23.6774	24.1715	24.2645	24.2048	24.4124	0.461149	0.142806	0.845254	-0.505855	0.106197	0.973886	0.123101	0.623146	0.20541
pos_04097	Taurodeoxycholic Acid (TDCA)	15.4265	15.2858	14.982	15.5877	15.4853	15.6744	15.9523	16.0729	15.2913	15.8098	15.6208	15.7042	15.802	15.6548	15.5772	15.8198	0.475748	0.0423233	1.37342	0.286056	0.145358	0.837561	0.392944	0.0472085	1.32598
neg_02084		22.3869	22.8018	23.3671	22.7562	22.4437	22.6958	22.2807	22.6141	22.6507	22.8054	22.4601	22.4633	22.377	22.3167	21.7188	21.5777	-0.319422	0.220988	0.655631	-0.233136	0.346692	0.460057	-0.830466	0.0276904	1.55767
neg_02088		23.2819	23.5912	23.2549	23.4897	23.3989	23.3959	23.3678	23.2628	23.4126	23.3254	23.3118	23.2061	22.6914	23.0992	19.834	20.9012	-0.0480528	0.612632	0.212801	-0.0904231	0.374232	0.426859	-1.77296	0.102901	0.987579
neg_02089		22.2902	22.5617	22.5642	22.1961	24.145	22.4376	24.258	23.9937	24.01	22.5003	23.7731	21.9404	24.4843	23.8808	24.3476	21.6126	1.30554	0.0519071	1.28477	0.652931	0.282665	0.548728	1.17828	0.175922	0.75468
neg_02090		23.3292	23.5935	23.1678	23.2244	23.6015	23.7419	23.6632	23.4867	23.4633	23.8206	23.3076	23.355	23.8994	23.3391	23.736	23.6546	0.294623	0.0443522	1.35308	0.157903	0.333234	0.477251	0.328557	0.0743082	1.12896
neg_02091		22.6397	23.2189	23.1106	23.0203	22.9613	22.9547	22.7462	22.7577	22.5922	22.799	22.6678	22.6068	22.5768	22.8525	22.3961	22.3394	-0.142385	0.361067	0.442413	-0.33092	0.072553	1.13934	-0.456165	0.0373082	1.4282
pos_03348	Myristoyl-L-carnitine	16.1074	15.9908	16.5213	15.8816	16.8528	16.5053	16.3338	16.7113	15.0957	14.8333	14.8608	14.8551	15.5394	15.2067	15.6158	15.7913	0.475503	0.0402749	1.39497	-1.21404	0.00119212	2.92368	-0.586961	0.0200775	1.69729
neg_02095		22.8904	23.0023	22.9277	22.6847	22.7119	22.7559	22.4521	22.4063	22.8085	22.7416	22.4529	22.4848	22.6114	22.7209	17.81	15.8026	-0.294711	0.0414078	1.38292	-0.25434	0.0677118	1.16934	-3.14007	0.168965	0.772203
neg_02096		22.873	23.0759	22.8913	22.9963	22.7135	22.6301	22.7324	22.4263	22.6049	22.2298	22.4869	22.4345	22.6368	22.3004	22.5077	22.5334	-0.333583	0.00983394	2.00727	-0.52013	0.00244616	2.61151	-0.464601	0.00238289	2.6229
pos_01820	L-Serine	20.2772	20.0589	20.0425	19.8897	20.1653	20.4165	20.8027	20.7795	19.6477	19.451	19.9889	20.2908	20.3242	20.4801	20.8681	20.9053	0.47394	0.0453888	1.34305	-0.222479	0.331703	0.479251	0.577338	0.0189353	1.72273
neg_02100		21.8357	22.0971	22.3382	21.9791	22.006	22.0064	22.0253	21.879	22.0016	22.1922	21.7571	22.1426	22.2294	21.8624	21.8956	22.4471	-0.0833288	0.500734	0.300393	-0.0391335	0.795305	0.0994663	0.0460973	0.802516	0.0955463
pos_03018	Taurochenodeoxycholic acid (TCDCA)	16.2593	16.4114	16.0133	16.5612	16.7221	16.5704	16.7952	17.0379	16.6157	16.8342	16.3809	16.6373	16.6974	16.8188	16.4667	16.8326	0.470103	0.0223209	1.65129	0.305732	0.0888408	1.05139	0.392561	0.0380839	1.41926
neg_02103		22.455	22.3718	22.6652	22.0535	21.9662	22.541	23.0137	22.8781	21.0785	21.4232	21.259	21.3715	21.6075	22.2521	21.9751	22.2422	0.213355	0.461147	0.33616	-1.10335	0.000739893	3.13083	-0.367192	0.114102	0.942708
neg_02104		22.7195	23.0544	22.6374	22.87	22.9228	22.9325	22.7966	22.8078	22.7438	22.7459	22.6738	22.6155	22.8524	22.6213	22.2798	22.0989	0.044609	0.674937	0.170737	-0.125544	0.270128	0.56843	-0.357192	0.127055	0.89601
neg_02589	Propionate	18.958	19.3876	18.4479	19.2227	19.3244	19.6013	19.4787	19.4022	19.0757	19.3918	19.3853	19.1648	19.2488	19.4583	19.2921	19.0388	0.447584	0.114394	0.941597	0.250359	0.321011	0.493481	0.255486	0.315049	0.501622
neg_00191	Succinic acid	22.8305	23.3189	23.4144	23.7577	24.003	23.5201	23.6999	23.8326	23.7298	24.1397	23.9973	23.7824	24.2589	23.9788	23.4284	23.4874	0.433542	0.107396	0.969013	0.581949	0.0477246	1.32126	0.458019	0.148804	0.827386
neg_02110		22.7119	22.8319	22.5233	22.3263	22.6862	22.827	21.9139	22.0253	22.373	22.5946	22.1684	22.0331	22.5304	22.2246	21.742	21.5863	-0.235258	0.405434	0.39208	-0.306046	0.11389	0.943514	-0.577511	0.0705149	1.15172
neg_04904	Docosadienoate (22:2n6)	14.9917	14.9405	15.7135	15.7793	15.5189	15.795	15.7079	16.1352	15.43	16.1157	15.6977	16.6475	15.8935	16.4688	16.0312	15.9779	0.432965	0.159707	0.796675	0.61646	0.128683	0.89048	0.73658	0.038607	1.41333
neg_04949	Indole-3-Acetate	16.2934	16.0723	14.4579	15.4235	15.943	16.6253	15.9188	15.4775	16.1246	15.8971	15.7023	15.61	16.5508	16.4983	15.6423	15.7343	0.429329	0.409184	0.388081	0.271698	0.564368	0.248437	0.544604	0.307352	0.512365
neg_02117		21.3999	21.6326	22.3593	21.2938	21.3386	21.089	20.9792	20.845	21.12	21.2353	20.9998	20.6928	20.5936	20.5393	19.9117	19.8432	-0.608481	0.0791407	1.1016	-0.659449	0.0639062	1.19446	-1.44946	0.00383851	2.41584
neg_02118		22.5358	22.6364	22.3541	22.3625	22.4661	22.5909	22.4887	22.461	22.6379	22.3822	22.3312	22.3507	22.6347	22.3402	22.1195	22.4366	0.0294826	0.714762	0.145839	-0.0466801	0.655103	0.183691	-0.0894291	0.512983	0.289897
neg_02120		21.3953	21.6294	22.3177	21.4003	21.4601	20.5473	21.3849	20.3499	21.3735	21.8643	21.1204	21.7169	21.6255	21.8752	21.3462	21.7218	-0.750138	0.0842617	1.07437	-0.166938	0.567301	0.246186	-0.043536	0.866421	0.0622708
neg_02121		20.9937	21.4069	22.2947	21.0586	21.1144	21.1407	20.8259	20.6353	20.8513	20.9457	20.5821	20.7587	20.7535	20.7452	20.3352	20.7765	-0.509366	0.190782	0.719462	-0.654023	0.114169	0.942452	-0.785851	0.0730505	1.13638
neg_02123		20.7755	22.3526	22.2735	22.1815	22.0367	22.4313	22.3518	21.448	22.4409	22.0747	21.726	22.3303	23.3753	22.1709	15.8126	16.1358	0.171175	0.711426	0.14787	0.24721	0.576302	0.23935	-2.52212	0.293882	0.531827
pos_01855	N-Acetyl-L-Aspartic acid	19.585	19.6966	19.7974	19.4435	20.254	20.117	20.0612	19.8014	19.2564	18.9434	18.6399	19.1069	20.4519	19.7223	20.6208	20.425	0.427802	0.0134709	1.8706	-0.643953	0.00909916	2.041	0.674397	0.0357705	1.44648
neg_02125		21.0887	21.4103	22.2171	21.07	21.2865	20.9839	20.9898	20.8191	21.334	22.2008	21.1957	20.5728	21.2493	21.233	21.3813	20.7455	-0.426706	0.21351	0.670581	-0.120694	0.788616	0.103134	-0.294279	0.379979	0.420241
neg_02874	5-Keto-D-gluconate	16.0742	16.4891	16.1665	16.4073	16.6881	16.8093	16.7239	16.5633	16.1488	16.699	16.159	16.3526	16.9205	16.7354	17.9669	17.5739	0.411842	0.0163266	1.7871	0.0555713	0.743521	0.128707	1.01487	0.0320955	1.49356
neg_02127		21.775	22.2691	22.1529	22.134	22.0405	22.0735	21.9127	21.8706	21.7115	21.8972	21.8441	21.6348	21.6623	21.8501	21.4799	21.4043	-0.108421	0.406068	0.391401	-0.310864	0.0549331	1.26017	-0.483612	0.0163174	1.78735
neg_03958	6-Phosphogluconic acid	17.5136	17.1076	16.2792	17.0347	17.2771	17.2794	17.6922	17.2941	17.285	18.2731	17.6019	17.3544	17.042	17.0829	17.4703	16.6751	0.401913	0.221691	0.654253	0.644867	0.109252	0.96157	0.0838043	0.793975	0.100193
neg_02129		21.0607	21.5214	22.113	21.1869	21.3452	21.3172	21.2315	21.0177	21.0585	21.1106	21.0404	21.1258	21.2433	20.8665	20.9959	21.1364	-0.242593	0.386797	0.412517	-0.386658	0.198638	0.701937	-0.409987	0.180485	0.743559
neg_02130		21.7398	21.9697	22.1	22.0049	21.8197	21.5811	21.6708	21.2493	21.5262	21.2495	21.4482	21.2433	21.3828	21.142	21.2476	21.3147	-0.373361	0.0469169	1.32867	-0.586789	0.0013852	2.85849	-0.681811	0.000570628	3.24365
neg_02061	Glutathione	24.3248	24.6444	24.9367	24.9186	25.0934	24.9561	25.288	25.0736	25.2731	25.1397	25.3876	25.3589	25.5024	25.2817	25.3626	25.4544	0.396643	0.0630017	1.20065	0.583688	0.0203711	1.69099	0.694169	0.0123424	1.9086
neg_02136		21.8933	22.1095	21.9332	21.6739	21.9369	22.0844	21.5794	21.8042	21.7387	22.5605	21.6953	21.7084	21.8767	21.8622	21.5024	21.0155	-0.0512775	0.726446	0.138797	0.0232232	0.924366	0.0341559	-0.338311	0.198808	0.701566
neg_02428	L-Lysine	19.5205	19.41	18.8424	19.3768	19.4818	19.6496	19.83	19.765	19.651	19.606	19.7932	19.7918	19.774	19.9247	19.5065	19.7799	0.39416	0.0744658	1.12804	0.423031	0.0628922	1.2014	0.458818	0.0488382	1.31124
neg_02139		22.7286	22.849	21.8483	22.6107	22.5485	23.098	23.2385	23.04	22.0313	21.9474	22.0565	22.0641	22.541	22.6431	22.5835	22.8113	0.472095	0.139486	0.855469	-0.484316	0.120331	0.919622	0.135546	0.597387	0.223744
neg_02141		21.211	21.455	21.8395	21.3195	21.3098	21.3822	21.3938	21.2934	21.3191	21.3055	21.1288	21.1215	21.1482	21.1131	20.7912	21.2719	-0.111485	0.479075	0.319597	-0.237579	0.183979	0.735231	-0.375177	0.0745458	1.12758
neg_02142		21.5449	21.6698	21.8059	20.9122	21.2161	21.1315	20.4458	20.5148	21.9269	22.1786	21.0995	21.3489	21.866	21.5884	20.7161	20.8793	-0.656167	0.059041	1.22885	0.155283	0.644168	0.191001	-0.220786	0.542182	0.265855
neg_02143		20.9549	21.1799	21.7682	20.9954	21.138	21.0301	20.9636	20.9063	21.0935	20.9515	20.747	20.7907	21.1879	20.9817	20.3408	20.6746	-0.215115	0.339708	0.468895	-0.32897	0.181039	0.742229	-0.428381	0.15505	0.809527
pos_01744	Aspartate	20.998	21.0775	21.2298	21.3573	21.5818	21.2683	21.7039	21.6753	20.9654	21.3365	21.3657	21.093	21.3663	21.5689	21.6826	21.8855	0.391683	0.0235005	1.62892	0.0245053	0.851811	0.0696569	0.460154	0.01625	1.78915
neg_02145		20.7615	21.1506	21.7123	21.0417	20.81	21.0643	20.628	20.9314	20.9452	21.1619	20.808	20.843	20.7124	20.659	20.0818	19.8656	-0.30811	0.230198	0.637898	-0.227022	0.351196	0.454451	-0.836821	0.0279583	1.55349
neg_05152	Diethyl 2-Methyl-3-Oxosuccinate	16.704	16.7786	16.0035	16.8684	17.1425	17.3493	16.6624	16.753	16.9973	16.4837	19.1946	16.2382	17.1423	17.2187	18.2259	16.9103	0.388147	0.181862	0.740258	0.639826	0.420604	0.376127	0.785673	0.0732393	1.13526
neg_03156	3-(4-Hydroxyphenyl)pyruvate	17.4011	17.1703	17.0362	16.5415	17.885	17.6861	16.9871	17.129	16.1693	16.2626	16.0176	15.962	16.8221	16.6563	16.6375	16.3573	0.384525	0.223151	0.651401	-0.934383	0.00946469	2.02389	-0.418988	0.102535	0.98913
neg_02153		20.6973	21.2735	21.5408	20.955	21.1755	21.0741	21.0592	20.8138	21.1547	20.858	20.9059	20.6025	21.1259	21.0143	21.0716	21.1751	-0.0859614	0.688563	0.162056	-0.236351	0.323983	0.489478	-0.0199208	0.92159	0.0354625
neg_05945	D-(+)-Trehalose;D-Lactose;Melibiose;Maltose;D-(+)-Cellobiose;Isomaltose	15.6202	15.8305	15.3541	15.0708	15.8914	15.956	15.6564	15.8863	15.7633	15.5569	15.2756	15.0127	16.3055	15.7772	16.6551	17.2692	0.378628	0.10075	0.996753	-0.0667403	0.783521	0.105949	1.03286	0.037058	1.43112
neg_02156		22.0509	22.3947	18.4209	22.1126	22.0199	22.1889	22.0171	22.093	21.9833	21.8304	21.926	21.8787	22.0009	21.7751			0.834976	0.441839	0.354736	0.65983	0.535112	0.271556	0.643236	0.546054	0.262764
pos_01291	Methyl Jasmonate	14.9058	14.9317	14.8333	15.1163	14.8878	15.737	15.2158	15.4397	15.0193	14.7516	17.6563	14.8518	14.9951	14.7104	16.1344	15.3384	0.3733	0.126078	0.899359	0.622972	0.438339	0.35819	0.347799	0.343396	0.464205
neg_02107	Sorbose;Myo-inositol;Mannose;Allose;D-Psicose;chiro-Inositol	22.2803	22.3283	22.6117	22.5131	23.0565	22.8301	22.815	22.5203	23.1144	23.1718	23.19	22.8398	22.6238	22.659	22.098	21.7857	0.372111	0.0365401	1.43723	0.645632	0.00122825	2.91071	-0.141746	0.565808	0.247331
neg_03869	3-Methylglutaric acid;2-Methylglutaric acid;Adipic acid	17.6334	17.5777	17.2683	18.0009	18.2661	17.4706	18.3905	17.8374	18.2949	17.2298	17.6162	17.5083	18.7428	18.0602	18.1705	18.3421	0.371085	0.205772	0.686614	0.0422319	0.882181	0.0544424	0.708833	0.0155553	1.80812
neg_02160		20.3643	20.5994	20.9459	20.5064	20.5609	20.6816	20.6134	20.42	20.5751	20.7596	20.3834	20.7328	20.7458	20.3706	20.4721	20.9679	-0.0350104	0.808619	0.0922563	0.00874409	0.955941	0.0195687	0.0351028	0.854534	0.0682707
neg_02161		20.7355	21.0462	21.3941	20.829	20.7208	21.1065	20.9305	20.6231	20.9289	20.956	20.7361	20.7432	21.03	20.3935	20.6889	20.8708	-0.155993	0.426715	0.369862	-0.160153	0.367787	0.434404	-0.255423	0.249134	0.603567
neg_02162		21.1845	21.6694	21.3614	21.1376	21.3353	21.5529	21.1727	20.9639	20.7668	21.0846	20.3037	20.6424	21.0771	20.2756	20.5057	21.1187	-0.0820192	0.652949	0.185121	-0.638825	0.0214498	1.66858	-0.593946	0.0596948	1.22406
neg_02164		20.3275	20.6513	21.3359	21.5391	20.4484	21.5236	20.4773	21.5266	20.657	21.7053	20.3372	21.3484	21.4637	20.5094	20.2789	20.3925	0.0305515	0.944177	0.0249467	0.0485314	0.912434	0.0397984	-0.302301	0.47146	0.326555
neg_02165		20.5718	21.1928	21.3224	21.3224	21.4598	21.2445	21.6781	21.0423	21.1274	20.8001	21.2746	20.892	21.107	20.8275	21.0524	20.9371	0.253809	0.306823	0.513112	-0.0788314	0.722581	0.141114	-0.121381	0.560135	0.251708
neg_02166		20.4887	21.0011	21.2836	20.8363	20.6143	20.7887	20.68	20.5599	20.8373	20.284	20.624	20.5099	20.9129	20.5171	19.9963	20.3299	-0.241719	0.244156	0.612332	-0.338652	0.150837	0.821491	-0.463385	0.117908	0.928457
neg_02144	Xylulose 5-phosphate;D-Ribose 1-phosphate	21.444	21.8221	21.7348	21.9807	21.5894	21.9929	22.5141	22.3664	21.7143	22.0176	21.9952	22.1498	21.9751	22.3603	22.3325	22.6483	0.370287	0.181336	0.741515	0.223778	0.176085	0.754278	0.583606	0.0178489	1.74839
neg_02168		20.1089	20.8596	21.2457	21.0175	20.5896	20.7714	20.7046	20.4359	20.1068	20.7061	19.8542	19.5231	20.6725	19.8368	19.6011	19.8766	-0.182575	0.521327	0.282889	-0.760362	0.0733045	1.13487	-0.811172	0.0540089	1.26753
neg_02169		20.0483	20.5241	21.1767	20.4146	20.4374	20.343	20.102	20.1309	20.127	20.4656	19.9893	20.8172	20.6987	20.27	20.3008	20.67	-0.287607	0.31667	0.499393	-0.191127	0.547861	0.261329	-0.0560398	0.840192	0.0756216
neg_02170		21.0059	21.0209	21.2426	21.0756	21.0932	20.8574	21.3496	21.1133	21.0174	20.8667	21.1306	21.0063	21.5603	21.1635	21.394	21.3671	0.0170995	0.887353	0.0519035	-0.0810226	0.330755	0.480494	0.284958	0.0315388	1.50116
neg_02171		20.5599	20.7617	21.2421	20.9869	20.9007	21.2145	22.3456	22.159	17.0691	20.4558	17.0417	20.4104	17.3109	21.5819	20.7597	21.2261	0.76731	0.114949	0.939494	-2.1434	0.114154	0.942507	-0.66801	0.548161	0.261092
neg_02175		21.2029	21.4143	21.2151	21.2917	21.0265	20.9554	20.9705	20.753	20.8629	20.5955	20.7476	20.7815	20.9817	20.6049	20.8164	20.8636	-0.354628	0.00408171	2.38916	-0.534129	0.000394535	3.40391	-0.46435	0.00403089	2.3946
neg_02178		20.3428	20.3817	21.043	20.2395	20.2511	20.2801	20.1967	20.1868	20.703	20.3065	20.0278	20.1974	20.3187	19.9453	19.9093	20.0968	-0.273062	0.232393	0.633777	-0.193059	0.439683	0.35686	-0.434195	0.0947295	1.02351
pos_01064	N-Methyl-Alanine;3-Aminoisobutanoate;2-Amino-2-Methylpropanoate	18.4761	18.5236	18.4336	18.6696	18.9985	18.8747	18.7617	18.9439	18.9188	18.8369	18.7286	18.8175	19.0325	18.9793	18.6479	18.8809	0.369012	0.00223436	2.65085	0.299767	0.00420822	2.3759	0.359424	0.0156468	1.80558
neg_00484	13-Methylmyristic acid	20.3719	20.4073	20.3651	20.5993	20.5937	20.5521	21.0508	20.9977	20.2343	20.0075	20.4616	20.6097	20.8501	20.8293	21.0811	21.2136	0.362667	0.0627485	1.2024	-0.107619	0.493304	0.306885	0.557619	0.00384241	2.4154
pos_01662	Glutathione	25.549	25.7942	26.1493	26.1421	26.3031	26.0392	26.4547	26.2564	26.4084	26.3032	26.5101	26.398	26.5284	26.3517	26.6681	26.5074	0.354704	0.0917353	1.03746	0.496269	0.0373968	1.42717	0.605252	0.0180122	1.74443
pos_09832		11.6406	12.2129	17.8307	12.4983	17.8022	18.3374	18.0724	18.3968	11.5933	17.7723	12.8063	17.4769	18.4975	18.2115	18.628	18.7038	4.60658	0.0486503	1.31291	1.36657	0.547303	0.261772	4.96456	0.0405508	1.392
neg_02184		21.2431	21.4505	21.1041	21.2955	20.9916	20.0861	20.6269	20.5246	21.227	21.1044	21.2084	20.9166	17.5408	19.4763	15.649	18.6673	-0.716002	0.024371	1.61313	-0.159201	0.165699	0.78068	-3.43998	0.0249765	1.60247
neg_02185		21.1458	20.6463	21.0864	22.1037	20.9431	21.4912	22.1207	22.4573	22.7345	20.9405	21.9777	21.4927	21.7942	21.5763	14.7657	14.6306	0.507515	0.307879	0.511619	0.540805	0.312807	0.504724	-3.05386	0.227558	0.642909
neg_02186		20.3212	20.2	21.0806	20.4875	20.4978	20.462	19.2024	20.4339	20.4798	20.6284	20.2516	20.2654	20.7632	20.3566	20.5134	20.5129	-0.37328	0.360831	0.442696	-0.116012	0.616924	0.209769	0.0142294	0.949779	0.0223774
neg_02187		21.4555	21.9327	21.0754	22.0841	21.7041	21.8448	21.9586	21.5808	22.3287	21.7619	21.9619	22.3358	21.573	21.7071	20.6084	23.1063	0.13514	0.611582	0.213546	0.460127	0.14957	0.825156	0.111769	0.852124	0.0694972
neg_02190		20.7802	20.9188	21.0398	20.5727	21.0017	20.9317	20.4655	20.3987	20.9204	20.5473	20.2373	20.4997	20.8043	20.3169	19.6926	19.9362	-0.128482	0.517762	0.285869	-0.276707	0.165544	0.781086	-0.640399	0.0711842	1.14762
pos_02729	Glycochenodeoxycholate (GCDCA);Glycochenodeoxycholic acid (GCDCA);Glycodeoxycholic acid (GDCA)	16.7162	16.8468	16.6153	16.9779	16.9189	16.8857	17.2115	17.5536	16.693	17.1194	16.7653	16.9661	17.0296	16.9121	16.7475	16.9215	0.353382	0.105345	0.977384	0.0968731	0.468644	0.329157	0.113597	0.293836	0.531895
neg_02192		19.6616	20.4144	20.7182	20.2555	20.3305	19.8758	20.1241	20.3228	20.376	20.5052	20.1461	19.6694	20.5412	20.2312	20.4126	20.5693	-0.099112	0.706789	0.15071	-0.0882428	0.770282	0.11335	0.17617	0.498314	0.302497
neg_02195		20.0592	20.1971	20.9086	20.0606	20.105	20.2104	20.0089	18.9839	20.0163	20.5145	19.7904	20.1288	20.3067	20.4948	19.9745	20.423	-0.479324	0.223952	0.649844	-0.193852	0.475704	0.322663	-0.00664719	0.978464	0.00945509
neg_02196		20.589	21.0162	20.9024	21.0342	20.8696	20.8237	20.983	20.8189	20.7196	20.9783	20.7947	20.918	19.9686	20.9196	20.7802	20.7499	-0.0116635	0.920824	0.0358234	-0.0328059	0.793548	0.100427	-0.280899	0.300004	0.522873
neg_02197		20.6806	21.1645	20.9	20.5116	20.8874	21.032	20.5202	20.3694	20.2282	20.5944	19.7595	20.0747	20.5627	19.7418	19.8979	20.5617	-0.111949	0.612372	0.212984	-0.649998	0.0284158	1.54644	-0.623188	0.0593434	1.22663
neg_04466	10-Hydroxydecanoate;(R)-3-Hydroxydecanoic acid	15.8252	15.8865	15.8508	16.4595	16.0312	16.0139	16.7718	16.611	15.7509	16.2546	16.4641	16.8185	16.0583	16.8102	16.9938	17.2066	0.351484	0.208864	0.680137	0.31654	0.290952	0.536178	0.76173	0.0483697	1.31543
neg_02225	Uridine	20.7448	20.8586	20.4205	20.5812	20.4882	21.0366	21.273	21.1967	19.763	19.8631	19.9068	19.9965	20.4319	20.7718	20.5485	20.9187	0.347326	0.149978	0.823971	-0.768963	0.00132715	2.87708	0.0164513	0.913634	0.0392277
neg_02200		19.8112	19.9919	20.8627	19.892	19.878	20.1147	20.1078	19.2188	19.8738	19.8308	19.7118	19.6196	19.8898	19.0319	19.2785	19.598	-0.30959	0.37486	0.426131	-0.3804	0.2174	0.662741	-0.68985	0.0688958	1.16181
neg_02201		21.6468	21.9156	20.8623	21.4875	21.4721	21.9054	21.2371	21.1648	21.5666	21.4554	21.3698	21.4361	21.785	21.5392	21.2257	21.2599	-0.0331804	0.909489	0.0412024	-0.0210887	0.931538	0.0307995	-0.0255615	0.925363	0.0336877
neg_02203		20.4713	20.5436	20.7611	21.6351	20.5117	20.3468	22.6515	22.2649	22.1976	20.9508	21.7613	22.9486	22.1942	22.4715	21.4766	23.5457	0.59097	0.412469	0.384609	1.11181	0.0739271	1.1312	1.56923	0.0266024	1.57508
pos_02736	Nicotinamide mononucleotide	16.5419	16.9456	16.9285	16.6499	16.9705	17.2203	17.0084	17.243	16.6604	16.7497	16.0365	16.8586	16.9031	17.009	16.8722	16.8094	0.344063	0.0354595	1.45027	-0.190194	0.410147	0.387061	0.131952	0.293748	0.532025
neg_02206		20.1194	20.4645	20.7489	20.1659	20.2888	20.3302	20.0026	20.1188	20.3034	20.2309	20.0083	20.1654	20.6134	20.0757	20.1445	20.5164	-0.189591	0.307554	0.512079	-0.197681	0.281191	0.550999	-0.0371953	0.857282	0.0668764
neg_02207		21.478	21.8595	20.7218	21.7813	21.7811	21.9951	21.8037	21.7449	21.5807	21.3229	21.6117	21.4043	21.8235	21.5853	21.3147	21.3667	0.371068	0.24927	0.603331	0.019728	0.945536	0.0243221	0.0623901	0.836663	0.0774496
neg_02209		20.0293	20.056	20.6333	20.0587	20.9184	20.6113	19.7894	20.3569	20.4238	20.7326	19.8057	21.3007	18.527	21.1527	19.9435	18.0113	0.224706	0.459584	0.337635	0.371404	0.33803	0.471044	-0.785673	0.35244	0.452915
neg_02210		17.9968	18.4113	18.7705	17.5695	17.8087	18.119	18.1598	18.3031	18.351	18.649	17.9414	17.9439	17.8851	17.9044	17.8427	16.9602	-0.0893402	0.765571	0.116014	0.0342881	0.916427	0.0379019	-0.538909	0.171666	0.765316
neg_02211		20.0849	20.2944	20.6932	20.0002	20.2079	20.2842	19.9116	20.033	20.2924	20.1195	19.8234	20.0326	20.5743	19.9995	20.047	20.4272	-0.15899	0.410936	0.386226	-0.201162	0.320593	0.494046	-0.00615669	0.977515	0.00987636
neg_02212		21.4262	21.7855	18.6129	21.5666	21.62	22.181	21.6272	21.631	22.3304	22.0596	22.9516	22.1913	21.8772	21.6249	20.9465	21.6126	0.916971	0.309779	0.508948	1.53541	0.130398	0.88473	0.667477	0.445051	0.351591
neg_02213		20.8363	20.9418	20.6646	21.1398	21.7481	21.6837	21.5837	21.9674	21.586	20.9059	21.557	20.2837	21.6552	21.4606	19.7292	20.6014	0.850143	0.000670599	3.17354	0.18755	0.59777	0.223466	-0.0340133	0.944406	0.0248414
neg_02525	Glycine	18.9659	18.9953	18.6708	19.0022	19.2004	19.2816	19.3222	19.1539	18.7208	18.4696	18.8924	18.7316	19.1398	18.9639	18.5243	18.9958	0.330984	0.0174697	1.75771	-0.204944	0.13398	0.872959	-0.00259293	0.987302	0.00554997
neg_02217		17.1235	17.9861	20.5637	19.4344	17.8367	18.0524	19.6144	17.8665	20.0934	17.5958	19.8036	17.6023	19.9942	17.6615	19.5513	19.7978	-0.434432	0.641507	0.192798	-0.00314535	0.997647	0.0010233	0.474272	0.631444	0.199665
neg_02218		16.4419	18.0894	20.5514	19.1258	17.6237	19.0973	18.7731	17.5072	19.3148	16.1332	16.3911	15.8466	19.0569	18.8009	16.4306	18.2685	-0.301808	0.766798	0.115319	-1.6307	0.217332	0.662877	-0.4129	0.70924	0.149207
neg_02219		19.3717	19.7879	20.2659	19.6093	19.7589	19.698	19.5335	19.6093	20.0771	19.5629	19.5406	19.3747	19.7352	19.3015	19.3087	19.7046	-0.108755	0.612829	0.21266	-0.119852	0.63992	0.193874	-0.246189	0.321367	0.492998
neg_02220		17.2192	20.0029	17.2296	17.5133	19.3606	17.2139	18.8039	18.8639	17.4941	17.1967	17.4104	17.8521	17.2666	17.4326	17.1247	17.8279	0.569335	0.516255	0.287136	-0.50293	0.513829	0.289181	-0.578298	0.458832	0.338346
neg_02221		18.6081	18.0748	20.4953	17.9208	18.1932	18.0541	18.0947	17.8798	18.3335	18.6727	19.0071	17.7585	17.5651	18.3457	17.3661	17.0469	-0.719311	0.311909	0.505973	-0.331791	0.635234	0.197066	-1.19382	0.137531	0.861598
neg_02515	Alpha-D-Galactose 1-phosphate;D-Fructose 6-Phosphate;Alpha-D-Glucose 1-phosphate	19.3656	19.2789	18.702	19.0122	19.4348	19.3854	19.3766	19.4823	20.0499	18.6538	19.8519	19.2863	19.4667	19.3058	18.2174	18.3447	0.330126	0.11291	0.947266	0.370826	0.342325	0.465562	-0.256053	0.508339	0.293847
neg_06980		19.3194	19.9537	19.8039	19.3095	23.4955	23.4959	23.3445	23.408	19.351	19.2633	18.9947	23.1822	23.4725	23.2271	23.1818	23.3609	3.83929	9.93153e-05	4.00298	0.601162	0.592061	0.227634	3.71393	3.62312e-05	4.44092
neg_02224		21.0265	18.1471	19.9363	17.8059	17.3947	20.6498	20.6393	20.5933	20.7431	17.7236	20.7721	17.5707	20.8351	20.8347	20.2869	20.7856	0.590288	0.613833	0.21195	-0.0266176	0.982705	0.00757663	1.45658	0.150061	0.823733
neg_01014	Arachidic acid	16.9161	17.1353	17.6077	17.5923	17.2245	16.7442	18.3969	18.1943	17.5906	17.4354	17.8907	18.0687	17.6733	17.608	18.0878	18.3282	0.327162	0.487231	0.312265	0.433508	0.102103	0.990961	0.611481	0.0453195	1.34371
neg_02226		17.7033	18.1877	20.4086	17.3835	17.5063	16.9189	16.5378	17.4589	16.4086	17.9575	17.4866	17.0622	17.5342	16.6969	17.7433	16.6841	-1.31528	0.148393	0.828587	-1.19205	0.185641	0.731326	-1.25617	0.16418	0.78468
neg_02227		19.7545	20.0816	20.4062	20.3543	20.5568	20.3987	20.7674	20.5183	20.7182	20.587	20.8517	20.8873	20.9841	20.7954	20.7732	20.9372	0.411146	0.0640827	1.19326	0.611906	0.0187403	1.72722	0.723333	0.0122077	1.91337
neg_00132	Decanoate	20.4248	20.6322	20.7809	21.3405	20.5911	20.3302	21.848	21.7004	20.6614	20.4628	21.1029	21.487	21.0161	21.7381	21.8329	21.9397	0.322806	0.49166	0.308335	0.133923	0.67299	0.171991	0.837077	0.0268038	1.5718
neg_02229		19.2807	19.3954	20.3609	19.1979	19.4492	18.3566	19.2045	19.0116	19.3766	18.7942	19.0411	18.7718	18.9744	19.2255	18.6759	17.659	-0.553254	0.173881	0.759747	-0.562825	0.13042	0.884655	-0.925062	0.0813836	1.08946
neg_02231		17.0636	18.0203	18.3372	17.8893	16.9555	17.7792	17.837	17.3267	17.9492	17.285	17.6036	17.5739	17.9056	17.5189	16.6281	16.9186	-0.353016	0.343798	0.463697	-0.224671	0.496711	0.303896	-0.584817	0.190478	0.720155
neg_02233		19.6847	17.1986	17.2696	16.4308	16.9371	16.6707	16.3812	19.6197	16.7447	20.4212	19.527	16.0652	16.4584	19.9546	19.3393	19.4502	-0.243792	0.820487	0.0859281	0.543585	0.6856	0.163929	1.15468	0.318704	0.496613
neg_02234		19.6618	19.7625	20.2815	20.3223	20.4209	20.2389	20.4679	20.1276	20.6612	20.2771	20.4692	20.2595	20.3089	20.1091	19.823	20.2342	0.306831	0.176256	0.753855	0.409754	0.0947777	1.02329	0.111789	0.604118	0.218878
neg_02235		19.0674	19.6532	20.1508	19.5958	19.2333	19.6781	19.7975	19.0908	19.7343	19.5535	18.4115	19.5514	19.8303	19.6405	19.5977	19.7453	-0.166844	0.573774	0.241259	-0.304108	0.451873	0.344984	0.0866707	0.726366	0.138844
neg_02237		20.5351	20.2986	20.2586	19.9637	19.6551	19.8828	20.4237	19.9801	20.1418	20.8121	19.5485	19.8226	20.0365	20.2089	20.0894	19.8734	-0.278552	0.216179	0.665187	-0.18271	0.570228	0.243951	-0.211935	0.182177	0.739507
neg_02238		19.5151	19.8176	20.2558	19.6756	19.5761	19.689	19.6458	19.4947	19.6351	19.5461	19.5178	19.4778	19.6371	19.2753	19.1754	19.3171	-0.214613	0.273153	0.563594	-0.271829	0.185672	0.731254	-0.464783	0.0557714	1.25359
neg_00012	Stearate	24.1757	24.5245	24.78	24.8919	24.4849	24.0371	25.7238	25.4088	24.8975	24.7322	25.2056	25.4731	24.9263	24.9197	25.258	25.6838	0.320642	0.492004	0.308031	0.484109	0.0786758	1.10416	0.603962	0.0464354	1.33315
neg_02241		19.1317	19.5152	20.2245	19.5823	19.0784	19.4601	19.0416	19.4735	19.4229	19.5844	19.2299	19.2848	19.1059	19.1209	18.7506	18.2543	-0.350041	0.234671	0.62954	-0.23294	0.390541	0.408334	-0.805501	0.0386805	1.41251
neg_02242		18.9507	19.8778	20.2132	19.5683	19.784	20.4526	19.7213	19.3811	18.5625	21.8138	18.3682	18.7753	19.9143	19.9893	20.1543	18.7866	0.182228	0.62156	0.206517	-0.27255	0.768258	0.114493	0.0585912	0.891608	0.049826
neg_02068	Hypoxanthine	25.004	25.2323	24.1743	25.1728	24.7449	25.2403	25.5075	25.3412	24.8513	24.5718	24.6603	24.8803	24.8153	25.0457	24.8735	25.154	0.312683	0.33577	0.473958	-0.154911	0.58219	0.234935	0.0762975	0.78321	0.106122
neg_02244		19.2343	19.5706	20.1389	19.4016	19.3887	19.3703	19.2637	19.2554	19.3527	19.321	19.2007	19.268	19.4686	19.1838	18.9318	19.0357	-0.266805	0.268737	0.570673	-0.300717	0.223745	0.650246	-0.431352	0.119194	0.923744
neg_02245		19.0962	17.3753	16.9194	18.7985	18.8136	16.6716	18.473	18.3929	19.0642	17.5874	17.1088	18.4498	18.3811	18.7224	15.8247	17.5562	0.0404497	0.956836	0.0191623	0.00520931	0.994211	0.00252128	-0.426213	0.629507	0.201
neg_02247		20.7104	20.5123	20.164	20.3034	20.3719	20.3945	20.0423	20.2085	20.6565	20.4092	20.4231	20.3272	20.4756	20.1832	19.3498	19.9676	-0.16822	0.295714	0.529129	0.0314928	0.830022	0.0809102	-0.428431	0.177053	0.751897
neg_02249		18.9285	19.1076	20.1551	19.6616	20.0403	19.7769	20.1085	20.2089	19.8507	20.6393	20.2459	20.1487	20.0077	19.9533	19.7251	17.1314	0.570429	0.130475	0.884474	0.757942	0.0673072	1.17194	-0.258855	0.74681	0.12679
neg_02251		20.7828	20.5892	20.1399	19.8538	19.8342	20.328	19.4161	19.6041	20.2205	19.4159	19.7184	19.5829	20.5076	20.3471	19.7616	20.2431	-0.545806	0.107808	0.967351	-0.606975	0.0696913	1.15682	-0.12652	0.651361	0.186178
neg_02253		20.1826	20.1617	20.1172	20.1508	20.2806	20.1009	20.1246	20.195	20.2507	20.4838	20.198	20.1092	20.1988	20.3914	19.8726	20.0909	0.022207	0.632253	0.199109	0.107354	0.272945	0.563925	-0.0146514	0.90142	0.0450727
neg_02254		20.0019	20.3759	20.0897	19.8286	20.1528	20.2379	19.8479	19.6531	19.5283	19.8181	18.9943	19.4273	19.7368	19.0137	19.2231	19.8541	-0.101097	0.589861	0.22925	-0.632014	0.0259231	1.58631	-0.617113	0.0470613	1.32734
neg_02255		16.5242	17.4298	18.0959	17.4135	17.4122	17.4105	17.2067	16.8068	17.1539	17.5395	17.2141	17.5081	17.3112	17.2986	17.0617	17.347	-0.156795	0.678804	0.168256	-0.0119404	0.973655	0.0115948	-0.111235	0.755963	0.121499
neg_00576	Heptadecanoate;15-Methylpalmitate	19.4078	19.5862	19.6474	19.6906	19.5612	19.4711	20.3309	20.2	19.1409	18.9848	19.62	19.8304	19.8099	19.8467	20.1663	20.3753	0.307774	0.257078	0.589936	-0.18896	0.420665	0.376063	0.466544	0.0323343	1.49034
neg_02259		18.7834	19.0401	20.08	18.8531	18.9728	18.7406	18.5363	18.6224	19.4344	19.4758	19.5838	18.8729	18.49	18.6167	18.1711	18.1754	-0.47113	0.218628	0.660295	0.152582	0.675354	0.170468	-0.825865	0.0652969	1.18511
neg_02260		19.3705	19.3474	19.8543	18.5601	19.4665	19.2106	18.4015	18.9676	18.4254	19.6775	18.9133	18.9034	19.1495	19.0543	18.9028	19.308	-0.271523	0.469734	0.328148	-0.303194	0.446806	0.349881	-0.179423	0.561462	0.25068
neg_02261		17.5803	18.8596	17.2743	16.7374	16.8612	18.2176	16.2078	16.3211	16.6638	17.0191	17.5824	16.8377	15.4433	15.3878	17.6863	15.6537	-0.71098	0.312423	0.505257	-0.587175	0.297301	0.526804	-1.57014	0.0712538	1.14719
neg_02262		19.8742	19.3656	18.4982	17.1194	18.9975	18.8902	16.5019	16.944	19.2531	19.2354	17.8281	18.9259	16.8529	18.4853	16.465	18.1027	-0.880917	0.358105	0.445989	0.0962807	0.894819	0.0482647	-1.23787	0.162945	0.787959
neg_02264		19.2843	19.0643	20.0022	18.8464	19.1705	19.425	19.4612	19.338	18.8693	19.0461	18.8882	19.1918	19.568	19.3293	19.4914	18.8867	0.0493507	0.859712	0.0656468	-0.300487	0.322837	0.491016	0.0195281	0.949547	0.0224837
neg_02265		18.3779	18.7754	18.8809	18.1213	18.6008	18.6806	18.1808	18.5422	17.8138	18.485	17.6015	18.6153	18.7494	18.4624	18.6402	18.869	-0.0377682	0.863049	0.0639648	-0.409977	0.232078	0.634365	0.141386	0.508194	0.293971
neg_02267		19.9782	17.1209	17.7024	20.2468	20.3833	20.4953	20.4742	20.4796	20.1519	20.1664	19.9839	20.0975	20.8455	20.3279	20.5757	20.8589	1.69605	0.121175	0.916588	1.33784	0.189116	0.723272	1.88991	0.0951191	1.02173
neg_02271		19.3084	19.6579	19.8631	19.4355	19.457	19.2427	19.1347	19.5117	19.3237	19.554	19.3123	19.2224	19.71	19.2434	19.3324	19.4184	-0.229696	0.184572	0.733834	-0.213116	0.194648	0.71075	-0.140161	0.412822	0.384237
pos_00917	Taurine	23.7676	24.2594	24.4253	24.4259	24.553	24.3545	24.7579	24.4036	24.1563	23.9634	24.4483	24.0094	24.0873	23.9492	24.5171	24.3121	0.297693	0.161424	0.792033	-0.0752107	0.707759	0.150115	-0.00314604	0.987963	0.00525952
neg_00003	Palmitate	25.6127	25.8387	26.0091	26.192	25.7744	25.4091	27.0155	26.6418	26.3629	26.0783	26.5304	26.6757	26.2747	26.2229	26.4212	26.9765	0.297062	0.495112	0.305297	0.498679	0.0311469	1.50658	0.56071	0.0423574	1.37307
neg_02275		18.7424	19.1314	19.9397	18.3115	18.43	19.04	18.5743	18.7995	18.7906	19.2603	18.0918	18.9118	18.8712	18.2	17.7199	18.1404	-0.320307	0.437987	0.358539	-0.267614	0.553696	0.256728	-0.798368	0.112264	0.949758
neg_02277		20.1074	20.3368	19.8891	20.1063	20.0612	20.2635	19.9453	20.0765	20.1159	20.1406	19.8869	20.0017	20.4227	19.9413			-0.0232813	0.843768	0.073777	-0.0735932	0.526808	0.278348	0.0721286	0.817356	0.0875887
neg_01237		16.3076	20.8224	17.1127	16.5182	20.9231	21.3607	21.0175	21.0916	20.6333	20.1997	20.1793	20.5246	22.0683	21.1647	21.6102	22.1565	3.40804	0.0479335	1.31936	2.69403	0.0833701	1.07899	4.05969	0.0283509	1.54743
neg_02280		18.9637	19.144	19.9224	19.0622	19.2557	18.9176	18.7165	18.8802	18.9572	19.4648	18.7412	18.5496	18.4414	19.0881	18.3046	18.4523	-0.330582	0.244535	0.61166	-0.34488	0.28744	0.541453	-0.701493	0.0486883	1.31257
pos_03716		15.2794	15.6252	16.507	16.6727	19.2391	18.8865	20.0685	19.4138	17.6194	17.0742	18.7684	18.4656	19.2096	18.9428	20.0393	19.7374	3.38089	0.000297344	3.52674	1.96081	0.0091689	2.03768	3.46119	0.000263028	3.58
neg_02282		19.3866	19.7866	19.7934	19.5834	19.0251	19.7938	19.7417	19.5072	19.5901	19.5887	19.3411	19.5919	19.2069	19.4059	19.7065	19.8842	-0.120542	0.575369	0.240053	-0.109544	0.384005	0.415663	-0.0866378	0.64955	0.187388
neg_02283		18.9029	18.9281	19.7183	18.9333	19.0414	18.818	19.0682	18.7925	18.9555	19.0564	19.1731	18.9125	18.9236	19.0927	18.413	18.7087	-0.190592	0.422416	0.37426	-0.0962283	0.670299	0.173731	-0.336139	0.227329	0.643345
neg_08896	12,13-DiHOME	14.8522	14.3256	14.2442	14.7359	14.6366	14.37	15.2478	15.0515	14.9872	14.4614	14.9038	15.0152	14.38	14.6901	15.2466	15.5661	0.286979	0.295432	0.529543	0.302419	0.178051	0.749456	0.431254	0.221854	0.653933
neg_07447		13.2665	12.6171	12.1805	12.3842	13.0132	16.7399	16.7208	17.1042	13.2343	12.5551	12.1847	12.7606	17.3205	17.1419	16.2203	17.4851	3.28248	0.0386076	1.41333	0.0716301	0.831177	0.0803067	4.4299	2.5088e-05	4.60053
neg_02287		19.0136	19.3737	19.8849	19.2229	19.2417	19.227	19.1434	19.1432	19.1218	19.1853	19.0447	19.1104	19.3292	18.958	18.8369	18.9996	-0.184925	0.394286	0.404189	-0.258214	0.259166	0.586423	-0.342841	0.172215	0.763929
neg_01487	Hydroxyoctanoic acid	17.1733	17.2431	16.2592	17.2951	17.2878	17.2902	17.3845	17.1463	17.5771	16.9947	17.3468	17.0142	17.237	17.0352	17.2834	17.2074	0.284496	0.333265	0.47721	0.240549	0.435879	0.360634	0.198074	0.484014	0.315142
neg_02290		18.8276	19.1729	19.8706	19.5645	20.5403	19.9815	19.9763	19.9987	19.0449	19.1121	18.9528	18.9238	19.8136	19.7092	19.0155	19.5586	0.765315	0.035234	1.45304	-0.350493	0.22136	0.6549	0.165334	0.588623	0.230162
neg_02292		18.8706	19.0758	19.8556	19.1879	18.9156	19.3004	18.9874	20.2045	20.0654	20.1961	18.8896	18.9386	20.0433	19.6615	19.175	19.0498	0.104527	0.785091	0.10508	0.27493	0.534309	0.272208	0.234916	0.481031	0.317827
neg_02294		19.2776	19.0523	16.8553	15.8783	16.2492	19.3666	16.5416	19.8627	15.7281	15.7713	16.1429	15.9266	19.3099	16.5048	19.2534	19.6939	0.239133	0.855103	0.0679817	-1.87366	0.109337	0.961231	0.924631	0.437679	0.358844
pos_09267		14.7785	13.8318	12.7218	12.6409	13.6483	18.1196	17.5251	17.1193	13.4257	12.7976	14.4046	13.0328	17.8818	17.8457	17.3408	16.3773	3.10982	0.0454066	1.34288	-0.0780703	0.904195	0.043738	3.8681	0.00119239	2.92358
neg_00010	Nonanoate	23.4845	23.318	23.3319	24.1162	23.5387	23.3239	24.5411	23.9581	23.3586	22.9058	23.7078	24.1879	23.601	23.8581	24.1796	24.0631	0.277775	0.432639	0.363874	-0.0226051	0.947912	0.0232319	0.362766	0.168196	0.774185
pos_03016	Palmitoyl-DL-Carnitine;Palmitoyl-L-carnitine	16.3512	16.413	16.7836	16.5301	16.7695	16.4715	16.8649	17.0778	14.7284	15.4665	15.0055	14.8334	15.713	15.5609	16.1083	15.8676	0.276437	0.134433	0.871495	-1.51102	0.000572008	3.2426	-0.707034	0.00373642	2.42754
pos_02667	Hydroxybutyryl-Carnitine	16.9567	16.9404	17.1744	17.0842	17.4961	17.3706	17.1524	17.226	15.0085	14.8917	14.7614	14.9252	15.2445	15.1518	15.1956	15.0387	0.27238	0.0310433	1.50803	-2.14222	1.36853e-07	6.86375	-1.88129	3.36572e-07	6.47292
neg_02299		19.1378	19.3944	19.8084	19.1698	19.1366	19.2908	18.9692	18.9414	19.3366	19.1719	19.0374	19.2754	19.5603	19.1004	18.6514	18.7734	-0.293071	0.159905	0.796138	-0.172255	0.362132	0.441133	-0.356188	0.215642	0.666267
neg_02300		19.8939	20.3885	19.8041	20.0977	20.3813	20.5085	20.3144	20.4107	20.1962	20.2775	19.9327	20.3443	20.8867	20.2829	14.2412	14.2955	0.35768	0.0649997	1.18709	0.141628	0.40838	0.388935	-2.61949	0.24729	0.606793
neg_02301		19.6838	19.5815	19.3513	19.6392	19.7731	19.3948	19.516	19.4894	19.5057	19.5375	19.8326	19.4983	19.4352	19.7986	19.2558	19.4174	-0.0206118	0.857024	0.0670072	0.0295981	0.795189	0.0995297	-0.0871978	0.550097	0.259561
neg_02303		20.9919	21.1686	17.3762	21.1512	20.5942	21.1841	21.5269	21.3038	20.7818	20.47	20.6685	21.005	20.8564	21.07	21.016	21.3415	0.980274	0.373935	0.427204	0.55935	0.592418	0.227372	0.898988	0.407189	0.390203
neg_02304		17.7697	18.0447	17.6085	17.8685	18.2063	21.5475	20.9913	18.0073	17.977	17.8948	17.7941	18.0065	21.8769	21.2526	21.3244	12.6485	1.86525	0.135476	0.868138	0.0952287	0.401868	0.395917	1.45272	0.558635	0.252872
neg_02305		17.7492	17.3123	19.3726	17.3858	17.1196	16.3926	16.0343	16.7238	17	17.815	17.4126	17.1889	15.8821	16.771	17.9478	17.813	-1.3874	0.0560681	1.25128	-0.600858	0.309978	0.508669	-0.851503	0.259339	0.586132
neg_02306		18.5591	18.6791	19.7756	18.6172	18.7542	18.8712	18.2697	18.2671	18.3441	19.6501	18.7143	17.8837	18.782	19.3215	18.5571	18.6817	-0.367175	0.321329	0.49305	-0.259691	0.604767	0.218412	-0.0721841	0.83852	0.0764864
neg_02307		19.3541	20.1392	17.8717	19.3531	19.7342	19.5733	20.0283	20.3474	19.6765	20.9362	19.3487	19.3836	20.9331	20.1778	19.327	19.4263	0.741264	0.219169	0.659221	0.656746	0.320386	0.494327	0.786538	0.242751	0.614839
neg_02308		19.918	19.5415	19.7566	19.3786	18.8015	19.5917	19.8148	19.4477	19.7822	19.4524	19.7232	19.783	19.0554	20.4004	15.4959	15.8879	-0.234755	0.390264	0.408642	0.0364914	0.807497	0.0928592	-1.93878	0.204415	0.689486
neg_00641	Taurine	25.0204	25.6488	25.7741	25.7164	25.9099	25.7197	26.101	25.5107	25.5252	25.2498	25.6877	25.3289	25.529	25.2558	25.4947	25.4694	0.270368	0.261666	0.582253	-0.0920399	0.667185	0.175753	-0.102697	0.611486	0.213613
neg_02310		18.9866	19.4285	19.7473	19.8816	19.3062	19.027	19.5308	19.4493	18.5992	19.3837	19.2947	19.2937	19.2158	19.2974	19.5086	19.6909	-0.182633	0.46108	0.336223	-0.368127	0.221937	0.65377	-0.0827901	0.730301	0.136498
neg_02311		20.9831	20.8865	19.7427	20.1998	20.4768	20.2651	19.7364	19.7154	21.3188	21.4383	20.5966	20.6013	21.1648	20.9495	20.0872	20.0803	-0.404615	0.299352	0.523817	0.535758	0.202037	0.694569	0.11743	0.783734	0.105831
neg_05512	Omega-hydroxydodecanoic acid;3-Hydroxydodecanoic acid	15.7194	15.7822	15.5492	16.2386	15.8356	15.8038	16.4121	16.3121	15.5703	16.0907	16.0089	15.9596	15.844	16.0364	16.2781	16.2558	0.268504	0.260388	0.584379	0.0850132	0.666483	0.176211	0.28122	0.173657	0.760308
neg_02199	Adenine	22.3532	21.9472	20.8657	20.4704	21.7747	22.8747	20.9694	21.0763	20.6703	20.1691	18.538	19.2802	21.2612	19.5595	20.031	20.3166	0.264646	0.685965	0.163698	-1.74474	0.0360992	1.4425	-1.11705	0.0999266	1.00032
neg_02314		19.0384	19.0125	19.3834	18.9204	19.229	18.8704	18.6352	19.0575	18.6843	19.3034	18.8095	18.9319	19.2752	19.0755	18.7751	19.1938	-0.140677	0.422543	0.374129	-0.156419	0.389643	0.409333	-0.00879038	0.954979	0.0200063
neg_04690		15.9346	15.9547	15.7314	17.4757	19.8535	18.7969	19.3917	19.394	18.3185	18.3788	15.1817	19.7527	18.753	18.7025	17.7877	18.3638	3.08493	0.00151839	2.81862	1.63384	0.193772	0.712709	2.12767	0.00682768	2.16573
neg_02317		17.5087	18.1257	19.7197	18.5246	19.0192	18.2895	17.9588	18.6572	18.1828	18.9345	18.3643	17.1642	17.6495	18.5149	15.8315	16.6621	0.0115363	0.983257	0.00733274	-0.308196	0.623658	0.205053	-1.30517	0.133596	0.874207
neg_02319		20.1598	20.4429	19.7157	20.4829	20.4998	20.7915	20.7938	20.6184	20.2991	20.2502	20.0727	20.2564	21.1657	20.418	20.9264	21.3795	0.475553	0.0679445	1.16785	0.01929	0.922182	0.0351834	0.772084	0.0303981	1.51715
neg_02320		18.4911	17.7651	19.7062	18.1654	17.9808	18.5508	17.9883	18.1179	17.8523	18.5578	17.489	18.0622	18.1301	18.2538	16.7001	18.3517	-0.37248	0.449343	0.347422	-0.54162	0.309764	0.508969	-0.673021	0.283692	0.547153
neg_02322		18.1595	18.7031	19.691	18.433	18.0858	18.0853	18.0424	17.7126	18.7973	18.7059	18.0344	18.0739	18.8301	18.6584	16.1417	13.0195	-0.765152	0.102399	0.989704	-0.343782	0.419186	0.377594	-2.08423	0.22413	0.649501
neg_02324		18.8323	19.3968	19.6766	19.0415	18.9198	19.4422	19.1398	19.0253	19.1307	18.9338	18.865	19.0502	19.1093	18.7559	19.0405	18.6816	-0.105024	0.651499	0.186086	-0.24186	0.292582	0.533752	-0.33998	0.177532	0.750722
neg_02325		19.8696	20.0704	19.668	19.9732	18.6068	19.3599	19.4129	19.2639	19.1311	19.0512	19.0616	19.2457	19.6554	19.3454	20.073	20.6525	-0.734442	0.0215342	1.66687	-0.772887	0.000805766	3.09379	0.036266	0.908983	0.0414444
neg_02328		19.7278	19.6763	19.635	19.01	19.3483	19.3543	18.7604	18.754	19.404	19.2664	19.0718	18.8264	19.2057	18.9881	18.1479	18.5058	-0.458012	0.105444	0.976976	-0.370141	0.132532	0.877679	-0.800412	0.037445	1.42661
pos_00954	Adenosine	24.527	24.1372	23.0217	22.8852	24.0886	24.9361	23.2613	23.3262	22.868	22.5318	20.8656	21.7826	23.486	22.0049	22.7117	22.7765	0.260282	0.66133	0.179582	-1.63077	0.0355287	1.44942	-0.897989	0.131001	0.882726
neg_02331		19.8293	20.0753	19.6224	19.6612	19.9157	20.2687	20.0022	19.9753	19.9039	20.3177	19.8375	19.7896	20.4221	19.7994	20.3142	20.1691	0.243403	0.112434	0.949103	0.165143	0.339367	0.46933	0.379162	0.071101	1.14812
neg_02332		17.1385	18.4234	16.6242	16.1949	16.5141	17.873	15.7833	16.1167	16.3739	17.6867	15.9516	16.5491	17.2834	17.4689	17.2714	15.2913	-0.523488	0.461875	0.335476	-0.454949	0.484916	0.314334	-0.266482	0.71873	0.143434
neg_02333		19.4575	19.5137	19.5938	19.3199	18.8199	18.6912	18.6302	18.1564	19.524	19.2949	19.428	19.2341	18.2124	18.3234	18.6053	18.4026	-0.896811	0.00478638	2.31999	-0.100955	0.291275	0.535697	-1.08529	7.95373e-05	4.09943
neg_02334		18.3295	17.5905	18.262	17.3888	17.534	17.4043	17.2295	17.0528	17.985	17.611	17.8304	17.3963	19.6452	18.2806	18.4342	19.4076	-0.587537	0.0836325	1.07762	-0.187009	0.520812	0.283319	1.04921	0.0501271	1.29993
neg_00686	Linoleate	19.1641	19.3817	19.4555	19.6457	19.393	19.2171	20.2091	19.8589	19.6132	19.4923	19.7951	20.0873	19.5017	19.7178	19.9274	20.2684	0.257791	0.35233	0.453051	0.335204	0.0889211	1.051	0.44212	0.0691291	1.16034
neg_02337		18.5879	19.0343	17.5558	18.9443	18.8473	18.6159	18.5583	18.7042	18.5832	17.3208	18.5119	18.9279	18.7391	18.6833	17.2231	17.4867	0.150855	0.689467	0.161486	-0.194623	0.703542	0.15271	-0.497532	0.37709	0.423555
neg_02338		19.5217	19.8339	19.5748	19.2688	19.6429	19.7327	19.1909	19.0821	18.9657	19.3144	18.4703	18.8328	19.2726	18.5152	18.6377	19.2742	-0.137671	0.517388	0.286183	-0.654022	0.0247126	1.60708	-0.62489	0.0461738	1.3356
neg_02352	Hypotaurine	18.689	19.1703	19.4451	19.4085	19.6377	19.2448	19.6765	19.1793	19.229	18.7645	19.3638	18.892	19.2047	18.8708	19.1259	18.9461	0.256367	0.285499	0.544395	-0.115866	0.623695	0.205027	-0.141324	0.498083	0.302698
neg_02340		19.7319	19.6909	19.5664	19.2437	19.8162	19.7395	19.1185	19.1932	19.7862	19.6747	19.3552	19.3837	19.7185	19.4035	18.8657	19.1572	-0.0913668	0.684568	0.164584	-0.00829826	0.958716	0.01831	-0.272023	0.256699	0.590576
neg_02341		20.6193	20.7059	19.5657	20.5587	20.8791	20.6203	20.6764	20.6107	20.8411	20.7105	20.6607	20.5773	21.0225	20.8547	20.7762	20.7289	0.334233	0.302625	0.519096	0.334975	0.300993	0.521443	0.483166	0.167508	0.775964
neg_02343		19.6354	19.954	19.5649	19.8034	19.7914	19.8024	19.8086	19.6938	19.8104	19.6577	19.537	19.5304	19.6987	19.5448	19.3905	19.3545	0.0346309	0.726108	0.138999	-0.105568	0.37399	0.42714	-0.242293	0.0855749	1.06765
neg_02344		19.7516	19.9343	19.5511	19.5059	19.5964	19.8055	19.6989	19.6505	19.7379	19.6522	19.6406	19.602	19.9081	19.6651	19.3974	19.5933	0.00206876	0.985616	0.00629204	-0.0275527	0.80344	0.0950466	-0.0447695	0.767012	0.115198
neg_02345		19.5459	19.7769	19.5402	19.6284	19.2989	19.232	19.4112	19.1341	19.2961	18.8126	19.1185	19.1072	19.3475	18.9332	19.1633	19.1687	-0.353801	0.00454344	2.34262	-0.539247	0.00626879	2.20282	-0.4697	0.00522944	2.28155
neg_02346		19.5426	18.7843	16.6067	19.7962	20.4758	20.3855	20.1529	20.6372	20.2092	19.3556	20.2492	18.8684	20.3436	20.1207	18.2953	19.2899	1.73041	0.0956608	1.01927	0.988177	0.280375	0.552261	0.829924	0.378335	0.422123
neg_02347		20.1498	20.5694	19.484	20.6004	20.6127	20.7521	20.8719	20.6379	20.6446	20.8455	20.8567	20.7718	20.7088	20.5585	20.5147	20.3646	0.517749	0.138935	0.857188	0.578728	0.110713	0.955802	0.335741	0.291031	0.536061
neg_02349		19.3883	16.4438	16.8222	19.6792	19.6618	19.7276	20.0502	16.6337	16.7315	19.4528	19.2375	19.3948	19.9597	19.4919	19.7801	20.0297	0.934961	0.451736	0.345115	0.620778	0.584135	0.233487	1.732	0.131258	0.881873
neg_02350		19.3515	19.3137	19.4586	18.9173	19.576	19.3445	19.2344	19.1519	19.5076	19.3741	19.2968	18.9441	19.5149	18.9461	18.9916	19.3477	0.0664062	0.674216	0.171201	0.0203591	0.907935	0.0419452	-0.0602145	0.752114	0.123716
neg_02351		18.6155	18.7024	19.4524	17.9187	18.4385	17.8414	18.3672	17.681	19.1093	18.5143	19.1615	18.2866	18.2405	17.5223	16.9954	17.3538	-0.590197	0.168726	0.772818	0.09569	0.811389	0.0907707	-1.14422	0.0321843	1.49236
pos_01683	D-Pantothenic acid	22.9106	22.9374	22.9872	22.9889	23.2222	22.863	23.3999	23.3375	23.2865	22.8707	23.2893	23.0853	23.312	23.071	23.1164	23.2911	0.249618	0.127806	0.893449	0.176941	0.173072	0.761774	0.241589	0.0234712	1.62947
pos_01862	Palmitoylethanolamide	19.515	19.6392	20.1357	20.1213	19.7162	19.493	20.6319	20.5519	19.0456	20.2008	19.6193	19.9403	19.745	20.3897	20.7683	20.5979	0.245406	0.493791	0.306457	-0.15132	0.631003	0.199969	0.522403	0.112009	0.950747
neg_07016		15.2747	17.096	16.6235	17.1093	19.7477	19.449	19.5887	19.5571	17.4143	19.7727	15.1866	19.128	18.6217	19.9133	18.8624	18.7859	3.05975	0.00522541	2.28188	1.34952	0.291325	0.535622	2.51995	0.00413112	2.38393
neg_02355		19.5556	19.4569	19.408	19.3175	18.9623	18.9849	18.5625	18.7684	19.3789	19.2685	19.0914	19.2579	18.4324	18.9072	12.2374		-0.614977	0.00372548	2.42882	-0.185308	0.0547781	1.26139	-2.90882	0.308445	0.510822
neg_07530		11.4661	12.4793	13.1972	12.224	15.2829	15.3579	15.8817	14.8042	12.1171	12.6366	11.4051	15.3184	15.9039	15.7417	15.6121	15.8194	2.99001	0.000848445	3.07138	0.527634	0.599222	0.222413	3.4276	0.00196638	2.70633
neg_02359		17.7749	19.4597	18.7021	18.1475	19.1991	19.6127	19.4951	19.2599	19.5505	19.1624	17.9758	19.5274	13.9643	19.286	13.4312	13.3264	0.870655	0.0943856	1.02509	0.532981	0.345619	0.461402	-3.51907	0.087975	1.05564
pos_09896		12.7409	12.9885	13.8899	14.0409	15.3804	16.7351	16.572	16.4882	13.1769	13.6245	13.1297	13.6032	16.9447	16.5706	17.1763	17.4094	2.8789	0.000668734	3.17475	-0.0314545	0.932653	0.0302798	3.61022	0.000274145	3.56202
neg_02364		17.9565	17.6681	16.4703	18.4294	17.9929	18.0427	18.2358	18.0187	17.6682	18.1374	17.9537	18.0353	17.9133	17.9169	17.1366	17.5453	0.441457	0.369213	0.432723	0.317567	0.508138	0.294018	-0.0030266	0.995022	0.00216739
neg_02365		18.5006	16.8876	19.2738	18.7331	17.0575	16.9738	17.0723	16.5823	18.725	18.9197	16.4145	18.7279	18.9473	18.6096	18.7282	18.7423	-1.42731	0.0657182	1.18231	-0.152018	0.853235	0.0689315	0.408044	0.4865	0.312917
neg_02366		18.409	18.6788	19.3578	18.4063	18.3968	18.7511	18.6047	18.517	18.5354	18.3871	18.2956	18.2051	18.6295	18.4996	18.2005	18.0154	-0.145574	0.574172	0.240958	-0.357165	0.21124	0.675223	-0.376718	0.212949	0.671725
neg_02368		18.8595	16.1374	19.3502	18.4235	15.6485	15.4712	18.157	18.0391	15.4622	18.5193	18.3662	17.7206	18.0002	17.5013	16.8012	16.9088	-1.36369	0.230445	0.637433	-0.67556	0.52534	0.279559	-0.88979	0.310103	0.508494
neg_03324	D-Glucuronic acid	16.7097	16.5469	16.4033	16.1905	16.9256	16.7615	16.5658	16.5776	16.6926	16.6688	16.4997	15.9599	16.4181	15.9808	15.4511	15.2954	0.245002	0.132438	0.877987	-0.00736509	0.972443	0.0121357	-0.676244	0.0715574	1.14535
neg_04762		14.0649	14.9523	14.5949	15.8891	18.2947	17.264	17.5048	17.8379	16.7546	17.1247	14.0405	18.0663	17.0699	16.9956	15.9846	16.6605	2.85002	0.00156192	2.80634	1.6212	0.159112	0.798298	1.80235	0.0103756	1.98399
neg_02371		18.8701	19.1092	19.3138	18.6832	18.8045	18.7929	18.6462	18.8562	18.704	18.6721	18.1562	18.6493	18.8249	18.4466	18.1186	18.3698	-0.219151	0.211874	0.673922	-0.448718	0.0558336	1.2531	-0.55413	0.0330052	1.48142
neg_02373		20.0652	19.7113	19.3068	19.1916	19.1113	19.1516	18.7635	19.0419	19.469	17.1689	18.4745	18.9907	19.5687	19.4892	18.7346	19.772	-0.551674	0.062833	1.20181	-1.04294	0.123695	0.907646	-0.177591	0.578361	0.237801
neg_02374		19.7626	19.9316	19.2873	19.7322	19.8987	20.0807	19.7987	20.0076	19.8319	19.6474	19.6795	19.8433		19.7221		13.4208	0.267967	0.147372	0.831584	0.0721196	0.649815	0.18721	-3.10696	0.504247	0.297357
neg_02375		17.8688	17.8663	19.0215	18.0529	17.8928	18.0965	18.3179	18.9234	17.8087	17.1302	18.8859	18.9897	19.8911	18.3678	17.609	18.6351	0.105247	0.77739	0.109361	0.00123952	0.998208	0.000779016	0.423393	0.476746	0.321713
neg_02377		18.5507	18.9241	19.2697	18.7156	18.8136	18.8074	18.6228	18.7768	18.6006	18.7892	18.5696	18.3733	18.818	18.4601	18.4352	18.2966	-0.109901	0.538248	0.269017	-0.28189	0.176106	0.754226	-0.362543	0.111079	0.954368
neg_02378		18.8321	19.2708	19.0865	18.9386	19.2643	19.9437	19.7061	19.6015	18.0131	18.8676	18.9537	18.88	19.974	19.3951	19.8708	19.7896	0.5969	0.0157507	1.8027	-0.353404	0.217152	0.663236	0.725355	0.00453618	2.34331
neg_02380		17.1373	19.2356	16.7953	17.3829	18.948	17.6054	18.125	17.1989	19.0762	19.136	16.9012	18.6456	18.537	18.4429	16.846	17.9493	0.331525	0.637359	0.195616	0.801985	0.330274	0.481125	0.306034	0.665516	0.176842
neg_02381		18.1917	19.1485	19.2764	19.5942	19.7244	19.3419	20.0211	19.1123	19.1178	18.3437	19.3728	18.8312	18.9277	18.6942	19.1337	19.0806	0.497222	0.226612	0.644717	-0.136319	0.729064	0.137234	-0.0936583	0.784133	0.10561
neg_02383		18.2945	18.4276	19.2708	18.2002	18.1577	17.803	17.7893	17.6768	17.9112	18.0336	17.642	17.5244	17.455	17.3083	16.753	16.7204	-0.691541	0.0596713	1.22423	-0.770485	0.0433423	1.36309	-1.48908	0.00352501	2.45284
neg_02386		20.5687	20.3205	19.264	18.3154	18.5259	18.1726	17.9508	18.0015	17.5813	17.6693	16.3413	16.8719	18.1525	17.9769	16.9771	17.1001	-1.45447	0.0635183	1.1971	-2.50121	0.0093167	2.03074	-2.06553	0.0193972	1.71226
neg_02388		19.3177	19.5296	19.2521	19.1043	19.407	19.5898	19.4512	19.4024	19.4238	19.2921	19.1824	18.9393	19.4405	19.0021	19.0167	19.0989	0.161689	0.169979	0.769604	-0.0915034	0.524968	0.279867	-0.161359	0.279168	0.554134
neg_02389		18.3824	18.7287	19.2387	18.2597	18.4522	18.1427	17.259	17.8552	18.1299	18.9466	17.9421	17.456	17.8435	17.7706	16.0777	16.3561	-0.725138	0.0748759	1.12566	-0.533738	0.214985	0.667591	-1.64041	0.0297731	1.52618
neg_02390		18.4932	18.818	18.4799	18.6706	18.8133	18.6426	18.0251	18.1486	18.4887	18.8531	18.374	18.2491	19.0105	18.0827	18.8788	19.0695	-0.208032	0.369781	0.432055	-0.12421	0.453707	0.343225	0.144942	0.585245	0.232662
neg_02391		17.8278	16.8533	19.2298	17.6575	17.9844	17.584	17.0174	17.3746	17.7802	18.0291	17.3667	16.825	17.4152	17.7871	17.0448	18.2454	-0.402038	0.493391	0.306809	-0.391849	0.517849	0.285797	-0.268966	0.651543	0.186057
neg_03368	Adenosine	18.1703	17.7824	16.6803	16.1902	17.6	18.7327	16.5808	16.8259	16.353	15.9724	14.4005	15.6456	17.1115	15.5184	15.4749	15.9524	0.229006	0.74407	0.128386	-1.61294	0.0424844	1.37177	-1.19152	0.0958435	1.01844
neg_02394		19.2354	19.4042	19.2203	19.0936	18.5471	18.8359	19.1438	18.8861	19.1648	18.4933	19.3532	19.1197	19.1666	19.0519	19.1838	19.3012	-0.385121	0.0429229	1.36731	-0.20563	0.360894	0.44262	-0.0624944	0.474412	0.323844
neg_02395		17.9612	18.8528	18.964	18.5542	18.6347	17.958	18.0253	18.1084	18.5923	18.2124	18.0224	18.0869	18.0396	18.1821	18.0358	18.2554	-0.401415	0.197227	0.705034	-0.354548	0.231071	0.636255	-0.454838	0.134036	0.872779
neg_02396		18.8392	18.8525	19.2021	19.1663	19.4377	18.7324	19.1219	19.0279	19.2772	19.3863	19.2186	18.9471	18.9767	19.1	18.3229	18.7282	0.064953	0.725339	0.139459	0.192314	0.205419	0.68736	-0.233055	0.293404	0.532534
neg_02398		18.2397	18.7969	19.1984	18.2258	18.0373	18.0454	17.8982	17.639	17.9573	18.9293	17.8886	18.7035	18.1088	18.5047	17.9402	18.3506	-0.71023	0.0496853	1.30377	-0.245559	0.512514	0.290295	-0.389138	0.209785	0.678226
neg_02399		18.4995	18.7674	19.1934	18.6062	18.5006	18.5309	18.392	18.2439	18.6617	18.2571	18.3893	18.6832	18.6784	18.2689	17.892	18.0016	-0.349775	0.1016	0.993104	-0.268798	0.202415	0.693758	-0.556431	0.0542813	1.26535
neg_02400		17.0388	17.6663	18.1471	17.4082	17.4917	17.6306	17.2699	16.9119	17.4834	17.5484	17.3286	17.4289	17.7978	17.579	17.261	17.4753	-0.23908	0.431439	0.365081	-0.117728	0.651723	0.185937	-0.0368052	0.893067	0.0491161
pos_01685	Propionylcarnitine	22.4479	22.8288	23.0442	22.9334	23.2333	22.9729	23.1328	22.8242	20.9436	20.7046	20.9114	20.476	20.9185	20.627	20.7132	20.6265	0.227212	0.205606	0.686964	-2.0547	2.34685e-05	4.62951	-2.09231	5.82138e-05	4.23497
neg_02402		17.7928	18.2342	19.1702	17.917	18.0778	17.8032	17.6994	17.6069	17.771	17.7606	17.4449	17.5554	17.6612	17.5662	17.1325	17.5826	-0.481749	0.222297	0.653066	-0.645563	0.127573	0.894241	-0.792968	0.0784705	1.10529
neg_02403		18.1461	18.7311	19.0322	18.6236	18.631	18.4025	18.4919	18.4023	18.4842	18.7169	18.1593	17.9753	18.7245	18.2871	18.4741	18.6821	-0.151317	0.479837	0.318906	-0.29933	0.272317	0.564925	-0.0913032	0.682989	0.165587
neg_02404		16.8279	16.322	17.9932	16.1009	16.334	16.2338	15.958	16.0074	15.9671	17.4631	16.4755	16.2336	16.203	16.8876	16.4419	16.3802	-0.677693	0.207141	0.683733	-0.276176	0.62455	0.204433	-0.332808	0.500838	0.300303
neg_04268	Pyridine-2,3-Dicarboxylate (Quinolinic acid)	16.2485	16.2089	15.9887	15.7015	16.4723	16.4735	15.9283	16.1754	16.3153	16.5391	16.09	15.4864	16.7238	16.2763	16.0575	16.4112	0.225473	0.261461	0.582593	0.0707704	0.796262	0.0989441	0.330298	0.129367	0.888178
neg_02406		19.2315	19.1802	19.1614	18.8719	18.8285	18.8486	18.4165	19.1595	18.7979	18.8632	19.6752	18.7222	19.2513	19.2499	14.0786	14.1113	-0.297988	0.150441	0.822634	-0.0966394	0.70479	0.15194	-2.43848	0.199827	0.699345
neg_02407		16.1011	16.4797	19.1475	16.4857	16.5933	16.6984	16.8233	16.4776	18.7927	16.4993	16.1396	16.2084	18.7679	16.3895	18.228	18.188	-0.405373	0.606061	0.217484	-0.14348	0.884492	0.0533061	0.839872	0.376844	0.423838
neg_02408		17.2825	17.9502	19.1311	18.4372	17.9089	18.5572	18.9895	19.3498	20.9305	19.9284	19.3077	19.2794	18.453	19.141	18.5871	18.7782	0.501099	0.355301	0.449404	1.66125	0.0232605	1.63338	0.539563	0.268485	0.57108
neg_02409		18.2839	18.7328	18.9161	18.57	18.3799	18.3233	18.5112	18.6135	18.3148	18.4501	18.4264	18.2617	18.5493	18.2483	18.1925	18.3794	-0.16873	0.316426	0.499727	-0.262435	0.143532	0.843052	-0.283315	0.130178	0.885462
neg_02410		17.0698	18.2654	16.6169	18.2013	17.9641	17.7491	16.9005	18.05	18.3143	17.9666	18.5237	18.0145	17.3134	17.378	16.5476	18.9544	0.127558	0.804301	0.0945814	0.666441	0.205754	0.686651	0.00998902	0.98829	0.00511546
neg_02411		19.3046	19.5226	19.1081	19.4036	19.4623	19.5289	19.3951	19.3711	19.4698	19.2609	19.2007	19.1505	19.5116	19.1621	18.9962	19.3404	0.104658	0.331347	0.479718	-0.0642608	0.588965	0.229911	-0.0821503	0.584346	0.23333
neg_02561		16.1261	16.4291	17.3703	19.0161	19.9135	19.7911	20.2154	19.9508	19.3048	16.2576	19.7281	19.6229	19.9804	18.1194	19.9008	19.9285	2.73232	0.0234245	1.63033	1.49296	0.208722	0.680432	2.24688	0.0337512	1.47171
neg_02413		16.7921	16.9063	17.2538	17.0023	16.7104	16.7443	16.8391	16.7707	16.8903	16.6794	16.879	16.16	16.9883	16.5757	17.2367	18.1875	-0.222496	0.105219	0.977907	-0.336469	0.15142	0.819816	0.258443	0.51313	0.289772
neg_02414		18.6437	18.8379	19.0893	18.8822	18.7301	18.5552	18.5205	18.6483	18.949	18.5451	18.736	18.6865	18.6737	18.5731	18.2965	18.4014	-0.249763	0.0652446	1.18546	-0.134144	0.321018	0.493471	-0.377112	0.0233489	1.63173
neg_02416		19.6819	19.7347	19.0807	19.4029	19.4217	19.6569	19.0057	19.3935	19.5124	19.3892	19.4122	19.3394	19.592	19.1596	13.9898	14.1522	-0.105609	0.619875	0.207696	-0.0617377	0.713761	0.146447	-2.75166	0.170533	0.768192
neg_02417		17.939	18.4654	19.0795	18.3178	18.0792	18.3566	17.8017	18.2445	18.3536	18.3737	18.1286	18.1068	18.0718	17.8934	17.702	17.7717	-0.329931	0.276288	0.558639	-0.209759	0.450479	0.346325	-0.59072	0.0833864	1.07891
neg_02418		18.1455	19.0158	18.9849	18.7417	18.2924	18.8693	18.0136	18.5551	18.559	18.8685	16.7511	18.2051	19.351	18.2427	18.9388	19.4242	-0.289382	0.328993	0.482813	-0.62607	0.285665	0.544143	0.267189	0.461244	0.336069
neg_02419		17.9731	17.9901	19.0354	18.0053	18.0649	17.5353	17.6387	17.7548	17.8934	18.6958	17.9664	17.6965	16.8042	18.0999	16.353		-0.502548	0.151324	0.820091	-0.187931	0.601871	0.220497	-1.16528	0.140587	0.852055
neg_02421		18.206	18.2556	19.0461	18.0387	18.4876	17.7215	17.8087	17.647	18.252	17.0744	18.0353	17.8826	17.8303	17.6601	17.4483	17.3016	-0.470407	0.164673	0.783377	-0.575541	0.143644	0.842712	-0.826547	0.0259757	1.58543
neg_02422		21.7648	21.5878	19.0351	19.6641	20.5293	21.1429	19.0808	19.0439	21.2131	19.0738	19.1651	18.6201	21.2546	18.7792	18.9688	19.4235	-0.563693	0.539921	0.26767	-0.994946	0.310353	0.508144	-0.906407	0.348224	0.458141
neg_02424		19.9854	19.6797	19.0328	18.2182	17.9132	18.549	19.8024	18.9383	19.3046	20.1799	18.5907	18.4894	18.2272	18.7005	19.1942	18.6704	-0.428295	0.4703	0.327625	-0.0878577	0.878968	0.056027	-0.530953	0.286167	0.54338
neg_02872	N-acetylneuraminate	17.762	17.8069	17.6699	17.7788	17.9271	18.0107	17.9694	18.0097	17.774	17.8112	17.5609	18.0046	18.1082	17.9648	17.7821	18.124	0.224854	0.00124627	2.90439	0.0332997	0.746938	0.126716	0.240387	0.0496647	1.30395
neg_02427		19.1543	19.0966	17.9479	18.359	18.1434	18.691	18.9871	18.5723	18.8634	18.8516	18.8396	19.2115	18.7011	18.6439	19.0903	18.4614	-0.0410024	0.909164	0.0413576	0.302056	0.386708	0.412617	0.0847219	0.804708	0.0943616
pos_00817	4-Guanidinobutanoate	21.9247	22.255	22.6016	22.8217	22.7213	22.5511	22.5864	22.6158	22.962	22.8834	23.0154	22.7886	22.4348	22.3716	22.5225	22.2813	0.217926	0.351564	0.453996	0.511602	0.0768801	1.11419	0.00178838	0.993476	0.00284253
pos_01573	O-Acetyl-L-carnitine	23.9574	24.0895	24.1674	24.0684	24.5486	24.2437	24.2613	24.099	22.0534	21.7015	21.683	21.5677	22.3495	22.136	22.1204	21.906	0.217491	0.100173	0.999248	-2.31927	3.42505e-05	4.46533	-1.94269	2.38009e-05	4.62341
neg_02431		18.4145	18.4451	16.1743	18.975	17.5661	18.3413	18.015	18.2127	18.766	19.0383	18.0751	19.4244	17.6573	19.1178	17.8214	17.4718	0.0315677	0.963695	0.0160602	0.823739	0.292313	0.534152	0.0148979	0.984442	0.00680982
neg_02432		16.1058	19.1692	19.0144	19.1772	19.0416	16.6012	16.5751	16.3005	19.0873	15.8881	18.7723	18.8048	19.3892	18.9186	19.0823	19.3802	-1.23708	0.259161	0.58643	-0.228544	0.837378	0.0770784	0.825936	0.35527	0.449442
neg_02433		18.4467	18.7753	19.0141	19.2481	19.4201	19.2593	19.6795	19.4154	19.707	19.5428	19.8402	19.6589	19.8731	19.6466	19.7026	19.665	0.572511	0.0355668	1.44896	0.81616	0.0125785	1.90037	0.850755	0.0119799	1.92155
neg_02435		17.9558	18.3964	19.0043	18.0927	18.22	18.0892	18.1089	17.9277	17.8977	18.0196	17.9469	18.0416	18.101	17.7922	17.8579	17.9869	-0.275863	0.325865	0.486962	-0.385872	0.196041	0.707652	-0.427816	0.162716	0.788569
pos_00427		19.82	19.9964	23.131	19.941	23.2442	23.3443	23.42	23.3819	19.7555	19.8543	19.8668	22.9497	23.4528	23.1209	23.5824	23.8475	2.62553	0.0467394	1.33032	-0.115516	0.921289	0.0356039	2.77881	0.0383576	1.41615
pos_05538		13.396	13.6589	13.7612	13.8022	15.9861	16.1753	16.348	16.5859	15.1942	12.8197	15.046	15.097	16.5402	16.3224	15.2935	14.8936	2.61927	7.05689e-06	5.15139	0.884628	0.221077	0.655457	2.10786	0.0109008	1.96254
neg_02438		17.8607	18.2684	18.5086	18.0588	18.2503	18.3297	18.0916	18.0813	18.2731	17.8981	17.3748	18.059	18.1172	17.6833	17.9116	17.9971	0.0141168	0.930314	0.0313703	-0.27286	0.29692	0.52736	-0.246834	0.19642	0.706814
neg_02441		17.8159	17.3519	18.5398	17.368	17.4747	17.7772	17.9277	17.7307	17.5743	17.8541	17.8744	16.8003	17.3048	18.0124	17.4571	17.2205	-0.0413277	0.895589	0.0478914	-0.243137	0.541186	0.266654	-0.270204	0.450248	0.346548
neg_09795	3-Methylglutaric acid;2-Methylglutaric acid	16.7567	16.965	16.2839	17.0429	16.7512	17.2602	16.9594	16.9183	16.65	17.0017	16.7793	17.1366	17.1035	17.106	17.6972	17.3811	0.210184	0.342891	0.464844	0.129774	0.549186	0.260281	0.559829	0.0460241	1.33701
neg_02445		17.6814	18.0559	18.6731	17.5275	18.7223	17.6132	17.2452	17.5204	17.8935	17.7528	17.1354	16.655	17.6488	17.5545	17.0457	17.4483	-0.209224	0.63168	0.199503	-0.625344	0.154921	0.80989	-0.560169	0.114992	0.939333
neg_02449		18.1417	18.4652	18.9442	18.084	18.397	18.1841	18.1001	17.9029	18.166	18.6349	17.6801	18.4173	18.1087	18.1485	18.0361	18.0783	-0.262787	0.295484	0.529466	-0.184236	0.541417	0.266468	-0.315912	0.207391	0.68321
neg_05262	Oxaloacetate	15.5502	15.0997	14.9174	15.3286	15.6332	15.6219	15.1106	15.3531	15.9104	15.2061	15.4353	14.9553	16.0021	15.9158	17.0515	15.9347	0.205722	0.310214	0.508338	0.152794	0.559241	0.252401	1.00204	0.0272325	1.56491
neg_02451		18.6859	19.0692	18.9353	19.0953	18.9267	18.9345	18.9946	18.8899	18.6991	19.0502	18.8291	19.0068	18.9043	18.9941	18.8717	18.8247	-0.0100223	0.922954	0.03482	-0.0501512	0.70023	0.154759	-0.0477414	0.659635	0.180696
neg_02452		17.7676	18.0909	18.9313	18.5193	19.5294	18.9996	19.1038	19.0034	18.1573	17.9805	17.9786	17.8703	18.7636	18.7071	17.9546	18.5274	0.831757	0.0377845	1.42269	-0.330612	0.285596	0.544248	0.16088	0.628036	0.202015
neg_02453		18.8479	18.8202	18.928	18.8226	18.9719	18.7955	18.8093	18.7255	18.8957	19.035	18.9211	18.8099	18.6449	19.1343	18.2222	18.6551	-0.0291441	0.639202	0.194362	0.060754	0.306164	0.514046	-0.190555	0.383204	0.41657
neg_02454		19.3175	19.4155	18.8884	19.2753	19.1987	19.4486	19.3739	19.2306	19.5836	19.2197	19.2117	19.3362	19.3617	19.133			0.0887743	0.528307	0.277113	0.11362	0.464176	0.333317	0.0231594	0.895727	0.0478242
neg_02455		17.9907	18.2361	18.9217	18.0438	18.0992	17.1716	17.9551	16.9881	18.0426	18.5811	17.7397	18.1475	17.1796	18.4359	18.0276	18.2645	-0.744545	0.0809272	1.09191	-0.170355	0.560997	0.25104	-0.321158	0.398444	0.399633
neg_02459		15.6291	15.6708	18.9031	17.85	18.4779	17.9024	17.7388	17.5786	18.3733	17.9924	18.0507	17.3594	17.5483	16.8852	16.6163	16.3737	0.911187	0.349547	0.456495	0.930696	0.3415	0.46661	-0.157373	0.863835	0.0635692
neg_02460		17.4696	18.0137	16.8088	18.042	17.9106	17.633	17.5598	17.538	15.6704	18.0174	17.3465	17.7988	17.6929	17.4011	17.2827	16.4619	0.0768552	0.813476	0.0896551	-0.375234	0.564441	0.248381	-0.373871	0.377252	0.423369
neg_02461		18.2979	18.6977	18.7306	18.4783	18.6932	19.0554	18.5834	18.875	18.2968	17.7192	18.125	17.517	18.6908	18.1749	18.3072	18.2142	0.250616	0.134643	0.870817	-0.636639	0.0292369	1.53407	-0.204347	0.237841	0.623714
neg_02462		19.8613	20.0824	18.8858	19.8197	18.8597	19.7863	20.1824	20.1618	20.1629	18.9485	20.1196	20.752	20.496	20.95	20.9422	21.1511	0.0851899	0.841545	0.0749227	0.333424	0.50018	0.300874	1.22251	0.0116815	1.9325
neg_02465		19.6896	19.4845	18.8729	18.6602	18.8573	19.3756	18.0902	18.0046	20.1776	19.9167	19.505	19.5261	20.3464	20.0425	18.9879	18.7639	-0.594891	0.198927	0.701306	0.604525	0.0921085	1.0357	0.358377	0.469782	0.328104
neg_02466		18.1053	18.4483	18.5236	18.3968	18.3945	18.3333	18.6513	18.4648	18.571	17.4852	18.5054	18.1018	18.4961	18.0304	17.9504	17.7964	0.0924591	0.452611	0.344275	-0.202663	0.490322	0.309518	-0.300204	0.149858	0.824321
neg_02467		16.3974	17.905	17.8456	18.0266	18.111	17.8448	17.6906	17.8437	17.7375	18.8171	17.7611	17.487	17.3667	18.1184	17.2364	17.2626	0.328865	0.459606	0.337615	0.407038	0.434986	0.361525	-0.0476546	0.917778	0.0372626
pos_05748		12.0562	12.6041	13.6993	13.4176	15.465	15.1551	16.1806	15.3945	14.071	13.3611	14.759	14.7487	15.3735	15.0294	15.8665	15.7055	2.60451	0.00209862	2.67807	1.29065	0.0429279	1.36726	2.54939	0.00274784	2.56101
neg_02469		19.2033	19.114	18.853	18.8922	18.8707	19.1737	19.0823	19.2221	19.3583	18.7612	19.1631	19.2794	19.7231	19.2612	19.1593	19.4413	0.071572	0.557262	0.25394	0.124858	0.463132	0.334295	0.380586	0.0491849	1.30817
neg_02471		19.0455	19.1191	18.8336	19.0283	19.0888	19.3112	18.9271	18.9603	19.2608	19.2661	19.1747	19.2114	19.6359	19.153	18.5818	17.8817	0.0651921	0.56467	0.248205	0.221577	0.029529	1.52975	-0.193524	0.646363	0.189524
neg_02473		17.115	17.5149	18.1446	17.5157	17.1802	17.5862	17.204	18.3399	17.4774	17.6736	17.019	17.388	17.7827	17.3498	17.0148	17.0345	0.00500856	0.988888	0.00485297	-0.183082	0.501145	0.300037	-0.277127	0.359053	0.444842
neg_02474		15.5045	19.1157	18.8216	16.0617	15.843	19.2828	19.1891	16.0607	15.9304	18.9697	18.807	15.4233	19.5084	18.8563	19.1168	19.3434	0.218033	0.874972	0.0580059	-0.0932661	0.945829	0.0241874	1.83034	0.142371	0.846578
neg_02476		16.6407	17.7488	18.8196	16.6383	18.1879	16.9296	16.5534	17.3992	17.2747	18.542	16.2741	16.8565	17.9192	17.8194	16.3998	17.0247	-0.194334	0.76967	0.113695	-0.225041	0.762193	0.117935	-0.171105	0.797305	0.0983756
pos_02630	N-acetylneuraminate	17.0159	16.9981	16.7917	16.9709	17.001	17.1405	17.1932	17.2114	16.892	16.8972	16.9191	16.9538	17.0061	16.8614	16.9856	17.2462	0.192377	0.0340069	1.46843	-0.0286582	0.62501	0.204113	0.0806775	0.4362	0.360314
neg_02479		17.4221	18.6258	18.8053	17.3236	17.6709	17.444	17.5308	17.2733	17.4656	19.6124	17.9737	18.2721	17.2337	19.1149	18.5026	16.9771	-0.564448	0.244535	0.611658	0.286774	0.650976	0.186435	-0.0871232	0.896785	0.0473117
neg_06498		14.1951	14.2507	14.6955	14.5425	16.4618	17.3039	16.7162	17.1707	14.1115	15.4208	13.8627	15.2837	17.3448	17.0804	17.2328	13.0983	2.49224	0.00012239	3.91225	0.248711	0.585915	0.232166	1.76816	0.184827	0.733235
neg_02481		17.5879	18.1327	18.357	18.1382	18.2164	18.2075	17.5392	17.8991	17.8416	18.3333	17.7283	18.1585	18.2846	18.0516	18.154	17.7853	-0.0883681	0.713048	0.146881	-0.0385471	0.863973	0.0634998	0.0149216	0.941929	0.0259817
neg_02484		18.6903	18.5316	18.805	18.8045	18.5203	18.4515	18.5212	18.5636	17.4131	18.3031	15.6627	17.673	17.7636	16.2751	16.1948	17.388	-0.193689	0.0514037	1.28901	-1.44487	0.0825586	1.08324	-1.80248	0.0182719	1.73822
neg_06866		14.4545	14.7318	15.1131	16.2209	17.3222	16.6813	17.9193	18.4177	17.0268	15.3925	17.6553	16.3528	16.7613	18.0266	13.9817	17.1155	2.45503	0.003909	2.40793	1.47678	0.0567525	1.24602	1.3412	0.230138	0.638011
neg_02486		17.7589	16.2455	18.444	17.3924	15.8231	17.4301	15.947	16.1398	16.3389	16.624	16.3553	16.2287	17.0962	17.2112	16.6106	16.7381	-1.12519	0.107642	0.96802	-1.07343	0.099822	1.00077	-0.546153	0.326967	0.485496
neg_02487		18.2413	18.5261	18.7956	19.0775	19.2389	18.9506	19.6565	19.2208	19.525	19.2544	19.5822	19.3845	19.5112	19.431	19.5406	19.3521	0.606535	0.0408714	1.38858	0.776385	0.016204	1.79038	0.798572	0.0182087	1.73972
neg_02488		15.7483	18.1181	18.7931	15.938	17.5807	17.6676	17.439	17.4843	15.6805	16.2574	15.8272	17.9896	17.6532	17.5717	15.7796	16.0926	0.393551	0.64394	0.191154	-0.710736	0.47872	0.319918	-0.375102	0.69693	0.156811
neg_02489		16.9235	17.131	17.3319	16.4307	16.6838	15.7372	15.6217	16.4778	16.6568	16.3646	16.6288	17.2467	17.4044	15.6233	15.1346	17.2233	-0.824159	0.0492399	1.30768	-0.23009	0.424354	0.372271	-0.607902	0.373226	0.428028
neg_02491		17.6937	17.5268	18.3686	17.1003	17.3837	17.406	17.1416	17.5873	16.398	16.4733	17.4795	17.4621	17.2691	17.2923	16.6958	16.5674	-0.292689	0.357595	0.446609	-0.719094	0.122185	0.912981	-0.716179	0.0739915	1.13082
pos_06342	6-Phosphogluconic acid	14.446	14.1724	13.8181	14.2538	14.2191	14.3619	14.5654	14.3011	13.9909	14.9525	14.5791	14.401	13.8088	14.3387	14.8068	14.0794	0.189272	0.267653	0.572428	0.30826	0.251662	0.599182	0.0858201	0.745087	0.127793
pos_03416	D-Ribose 5-phosphate;D-Ribose1-phosphate	15.3577	15.9274	16.4989	16.2865	15.4302	15.9856	16.7557	16.6469	15.7451	16.7234	16.6667	16.9133	16.2208	17.1966	17.3237	17.0758	0.186993	0.655239	0.1836	0.494482	0.220103	0.657374	0.936591	0.0378685	1.42172
neg_02496		17.7591	17.7688	18.7625	16.4703	16.5151	16.4066	16.0144	16.1596	16.6329	18.535	17.4051	16.059	17.0974	16.6275	16.3947	16.3827	-1.41626	0.0532444	1.27373	-0.532175	0.483734	0.315394	-1.06462	0.104299	0.98172
pos_09178		16.4878	14.8494	16.8941	14.5519	18.6026	17.2841	17.4522	19.0425	15.9128	17.8439	16.1734	18.0224	26.9031	16.3996	26.9918	26.5873	2.39954	0.0183737	1.7358	1.29233	0.158208	0.800772	8.52466	0.0435614	1.3609
neg_02499		18.0516	18.2772	18.5364	18.1868	18.3397	18.3121	18.3001	18.1918	18.2178	18.2867	17.9678	17.3484	18.3727	17.9685	18.0217	18.1029	0.0229163	0.842388	0.0744879	-0.307822	0.258769	0.587088	-0.146561	0.323477	0.490157
neg_02500		18.1136	18.519	18.7547	18.8576	19.1489	18.8749	19.4639	19.0856	19.3452	19.121	19.443	19.2387	19.3795	19.2365	19.4611	19.2664	0.5821	0.0325992	1.48679	0.72579	0.0152684	1.81621	0.774669	0.0141212	1.85013
neg_02501		19.1976	19.3184	18.7506	19.2482	19.5869	19.6527	19.6795	19.6061	19.7154	19.2608	19.7055	19.9059	19.8793	19.8152	19.4273	19.5919	0.502624	0.0279351	1.55385	0.518205	0.0328821	1.48304	0.549749	0.0168986	1.77215
neg_02502		18.3573	18.4109	18.7457	17.9581	18.1442	17.8546	17.4769	17.8112	18.1783	18.4824	18.1173	18.044	17.5904	17.6308	16.7919	17.339	-0.546247	0.042632	1.37026	-0.162481	0.427651	0.368911	-1.02993	0.0068549	2.164
neg_02503		18.002	18.0789	18.745	18.0824	18.1231	17.7424	17.7565	17.5934	17.775	18.0056	17.6525	17.2199	17.3808	17.8815	17.3441	17.2855	-0.423215	0.0946787	1.02375	-0.563805	0.0568233	1.24547	-0.754093	0.0156125	1.80653
neg_02506		18.0033	18.3045	18.6347	17.8081	17.8877	18.2413	17.8771	17.4844	17.5869	17.5081	17.7167	17.901	18.2388	17.6081	17.8731	17.9717	-0.314994	0.234544	0.629775	-0.509462	0.0593721	1.22642	-0.264712	0.283762	0.547046
neg_02507		16.6339	16.8901	16.7979	16.3299	16.0714	16.286	15.9196	15.8529	16.3879	16.1239	15.963	19.6557	15.7266	15.5363	15.0633	17.7102	-0.630471	0.00766424	2.11553	0.369695	0.70397	0.152446	-0.653859	0.347367	0.459212
neg_02509		18.3962	18.5556	18.3896	18.5231	18.295	18.2096	17.9949	18.0096	18.5513	18.4213	18.2205	17.9239	18.0642	17.8152	18.0237	18.5746	-0.338862	0.0117825	1.92876	-0.186871	0.269261	0.569826	-0.346675	0.117977	0.928201
neg_02510		17.1144	17.9691	18.7262	17.3995	17.1529	17.7354	17.5311	17.1145	17.546	18.0047	17.702	17.3023	17.8842	16.9495	16.4435	17.071	-0.418812	0.338408	0.470559	-0.163542	0.692693	0.159459	-0.715272	0.175742	0.755124
neg_02513		19.0866	16.9642	18.074	16.55	15.7721	19.0562	15.6811	15.638	16.1777	16.1192	16.6022	15.8216	18.9653	18.8172	18.4973	18.8157	-1.13187	0.313451	0.50383	-1.48852	0.0758131	1.12026	1.10519	0.147707	0.830599
pos_03833	Ophthalmic acid	15.4819	15.5255	14.0313	13.5295	14.8152	14.8413	15.0243	14.6182	14.8432	13.9608	14.5826	14.9577	15.7256	15.0368	15.8353	16.0304	0.182671	0.745053	0.127813	-0.0559787	0.924342	0.0341674	1.01496	0.138929	0.857207
neg_02517		16.4098	17.7366	18.6929	18.6597	18.1242	17.2943	19.3051	19.1571	18.8224	17.682	18.7109	19.0611	19.1477	18.6315	19.5203	20.4572	0.595411	0.436922	0.359596	0.694334	0.313833	0.503301	1.56444	0.0598369	1.22303
neg_04429	2-Hydroxystearate;12-Hydroxystearic acid	16.2671	15.9582	16.5871	16.4445	15.9358	15.8066	17.901	16.33	16.1369	15.9414	16.9184	17.297	16.5136	16.2816	16.657	17.6887	0.179104	0.741334	0.129986	0.259197	0.497332	0.303354	0.470983	0.23565	0.627732
neg_02519		17.27	18.4602	18.1742	17.5628	17.5087	18.6346	17.6175	17.6074	17.4642	18.389	17.5716	17.5436	17.7872	17.4666	17.1889	17.8324	-0.0247436	0.950303	0.0221381	-0.124675	0.733561	0.134564	-0.298	0.386131	0.413266
neg_02520		16.9997	17.6348	18.3631	16.8804	17.1463	17.549	16.5179	17.9283	17.5294	17.6384	17.805	17.9131	18.333	18.0847	18.115	18.3967	-0.184126	0.699973	0.154918	0.251972	0.519697	0.28425	0.762833	0.108611	0.964125
neg_02522		19.7959	19.5534	18.675	18.9111	19.4923	19.5832	16.3858	19.0058	18.948	19.5751	18.8227	18.3451	15.8028	18.7373	15.7162	15.8097	-0.617072	0.486102	0.313273	-0.311111	0.427551	0.369013	-2.71737	0.0287143	1.5419
neg_02524		17.7193	18.5137	18.6713	19.3011	18.5369	18.8165	19.1418	18.9892	18.166	19.0979	18.7226	18.8573	18.4834	19.0471	18.87	18.84	0.319741	0.413789	0.383222	0.159612	0.692546	0.159551	0.258776	0.498516	0.302321
neg_00050	Caprylic acid	21.7801	21.8703	21.666	22.266	21.7512	21.666	22.5877	22.2588	21.9331	21.692	22.2678	22.0504	22.0411	21.8083	22.2105	21.6787	0.170308	0.532325	0.273823	0.0902053	0.62896	0.201377	0.0390299	0.832161	0.0797927
neg_02526		17.5108	17.8948	18.6552	17.8683	18.0739	17.8941	17.8686	17.7518	17.7059	18.3908	17.6303	17.4706	16.9508	17.984	14.8125		-0.0851841	0.752816	0.123311	-0.182886	0.583266	0.234134	-1.39984	0.269645	0.569208
neg_02528		17.612	17.9164	18.6663	17.4598	17.179	17.532	17.0661	17.3555	17.3824	17.6264	16.4327	17.0556	17.0227	17.158	17.5436	17.4551	-0.630473	0.0956341	1.01939	-0.789321	0.0784706	1.10529	-0.618762	0.100584	0.997471
neg_02529		18.69	18.8114	18.6627	18.7581	18.4489	18.3775	18.4555	18.1214	18.3808	17.998	18.2061	18.1835	18.3676	18.083	18.2483	18.3394	-0.379735	0.0108664	1.96391	-0.538451	0.00302675	2.51902	-0.470996	0.00184602	2.73376
neg_02530		18.2997	17.7011	18.6498	17.4928	17.9887	18.0213	17.4709	18.5464	18.469	17.6823	18.232	17.5875	18.1353	17.5552	16.851	17.3782	-0.029014	0.935906	0.0287679	-0.0431225	0.903791	0.0439318	-0.555944	0.189524	0.722335
neg_02532		17.9851	18.5206	18.6447	18.8466	19.1849	18.6573	18.8391	18.9117	18.8976	19.2389	19.1015	18.9003	19.3916	19.0606	18.5673	18.6639	0.399037	0.122842	0.910652	0.535331	0.0544974	1.26362	0.421612	0.161936	0.790658
neg_02533		17.8045	18.0584	18.6363	18.5494	18.8654	18.5268	18.8465	18.4791	18.8116	18.6498	18.7188	18.3514	18.6493	18.4336	18.2142	18.5819	0.417278	0.127429	0.894732	0.370759	0.163691	0.785975	0.207594	0.396396	0.40187
neg_02534		17.9252	18.6144	18.6358	18.5377	18.759	18.4759	18.827	18.4598	18.2697	18.12	18.5461	18.406	18.4401	18.0644	18.3238	18.418	0.202151	0.347447	0.459112	-0.0928226	0.651013	0.186411	-0.1167	0.568453	0.245306
neg_02536		18.7449	19.0677	18.6286	18.6264	19.0833	19.3754	19.1679	19.1164	18.9732	19.3074	18.8436	19.0024	19.5441	18.9908	19.4061	19.3363	0.418831	0.018762	1.72672	0.264732	0.113797	0.94387	0.552413	0.012883	1.88998
neg_02537		19.6781	19.5802	18.6282	19.1829	19.2415	19.79	19.3057	19.4277	20.2956	20.0992	19.8479	19.8204	20.6941	20.5046	19.6415	20.0302	0.173888	0.548293	0.260987	0.748415	0.043466	1.36185	0.950253	0.0301953	1.52006
neg_02538		17.4027	17.9661	18.6122	18.352	18.3559	17.9795	18.2091	18.1355	18.4713	18.6321	18.3898	18.3871	18.0958	18.3859	11.88		0.0867247	0.769631	0.113717	0.386797	0.238474	0.622559	-1.96274	0.45305	0.343854
neg_02539		19.1291	19.1269	18.6267	18.6307	18.6394	18.8737	18.4103	18.2373	18.5619	18.4118	18.2118	18.3323	17.5387	18.2905	17.353	16.2264	-0.338183	0.141536	0.849132	-0.498927	0.0318236	1.49725	-1.52623	0.0313574	1.50366
neg_02542		18.4524	18.8294	16.1206	18.6269	18.4793	18.5803	18.6614	18.2828	18.6794	17.5972	18.625	18.4349	17.0809	18.5196	20.6911	18.7424	0.493603	0.494358	0.305959	0.326819	0.657094	0.182372	0.751173	0.471275	0.326726
neg_02545		17.572	17.2653	18.6086	18.0066	16.8259	18.1265	17.2115	17.5385	16.9294	17.3625	16.7387	16.6266	18.0916	17.66	17.1968	17.1799	-0.43752	0.317053	0.498868	-0.948834	0.0386809	1.4125	-0.331055	0.400115	0.397815
neg_02546		18.9466	19.2081	18.6021	19.4538	18.8908	19.3298	18.876	17.7283	19.515	18.6213	19.5215	17.4438	19.796	17.5088	17.339	20.3185	-0.346416	0.416545	0.380338	-0.277227	0.626325	0.2032	-0.312044	0.716681	0.144674
neg_02547		16.547	16.8434	17.721	17.5588	17.8519	19.1475	17.7695	17.7823	18.9441	18.1333	17.6854	18.8136	19.4602	18.9497	17.5391	17.4336	0.970242	0.0705771	1.15134	1.2266	0.0239007	1.62159	1.17811	0.101835	0.992103
neg_02548		16.8266	17.6913	18.3728	17.8072	17.5972	17.254	17.7218	17.9397	17.9254	17.7516	17.6754	17.9557	18.2689	17.6213	17.8152	17.573	-0.046316	0.900914	0.0453166	0.152554	0.669744	0.174091	0.145121	0.703132	0.152963
neg_02549		16.8676	16.5204	18.5901	16.146	18.949	18.8369	18.3247	18.4996	16.8145	18.0623	16.0934	18.1652	18.1685	17.5323	16.9584	17.8541	1.6215	0.0531696	1.27434	0.252806	0.743412	0.128771	0.5973	0.37122	0.430369
neg_02550		17.1618	16.4969	17.2351	18.2347	16.6041	18.7782	18.1988	17.9001	15.9827	17.3547	16.0912	15.262	16.1561	17.7325	18.8877	18.8643	0.588169	0.354107	0.450866	-1.1095	0.0982339	1.00774	0.628027	0.435331	0.36118
neg_02551		17.0831	17.338	17.5336	17.8535	15.7041	19.0959	17.0391	19.3942	17.4577	15.8325	17.9279	17.9366	19.6116	16.0066	18.8352	20.5106	0.356294	0.714161	0.146204	-0.163375	0.772255	0.11224	1.28896	0.278372	0.555374
neg_02552		17.5364	18.0388	18.5268	17.7129	17.802	17.7386	17.6627	17.4416	17.7689	17.4834	17.3054	17.7378	17.972	17.3308	17.2359	17.6101	-0.292497	0.278501	0.555173	-0.379865	0.187105	0.727914	-0.416531	0.181653	0.740756
neg_02553		18.377	18.2288	18.1245	17.9198	17.807	17.7327	17.6837	17.7355	17.8388	18.1672	17.6661	17.8267	17.4435	17.4885	17.0043	17.1695	-0.422796	0.0182609	1.73848	-0.287832	0.0901595	1.04499	-0.886111	0.00115911	2.93588
neg_02554		18.3055	18.2904	18.3557	18.2676	17.8221	17.6821	17.9668	17.7331	18.2832	18.0085	18.2213	17.8814	17.8238	17.9456	17.4815	17.8027	-0.503803	0.0024542	2.61009	-0.206236	0.112025	0.950686	-0.541431	0.0105915	1.97504
neg_02555		17.9138	17.2908	16.5855	17.056	15.7147	18.3865	18.4011	17.6536	17.3415	18.6047	15.4398	18.2151	18.6119	17.7647	16.5917	17.6177	0.327414	0.659423	0.180836	0.188697	0.815735	0.088451	0.434967	0.420675	0.376053
neg_02556		17.3355	17.7008	17.6382	17.7774	17.7268	17.52	17.4044	17.3509	17.5779	17.36	17.3433	17.8978	17.9261	17.7858	17.6332	17.8027	-0.112435	0.41312	0.383924	-0.0682009	0.688595	0.162036	0.173966	0.187044	0.728055
neg_02557		16.9876	16.7268	17.3606	17.156	17.4803	17.3814	16.7696	16.9929	16.8349	17.6093	17.3261	17.4553	16.9208	17.0332	15.5155	15.4194	0.0983283	0.662238	0.178986	0.248686	0.292486	0.533896	-0.835532	0.150244	0.823202
neg_02558		18.8736	19.2426	18.5537	19.1694	19.2006	19.3819	19.4573	19.3199	19.0383	18.968	18.8209	19.0433	19.7668	19.2452	19.6227	20.0479	0.380126	0.0894233	1.04855	0.00778789	0.96492	0.0155088	0.71081	0.0212353	1.67294
neg_02560		18.7041	19.1226	18.5446	18.8762	19.218	19.4913	19.1414	19.0329	18.9918	19.2938	18.6347	19.2779	19.6305	19.0424	19.5377	19.7792	0.409018	0.0430412	1.36612	0.237682	0.277534	0.556684	0.68562	0.0160174	1.79541
neg_05989		12.8403	13.0631	12.6473	13.1532	15.2568	14.9263	15.4509	15.5958	14.145	12.5423	14.2128	14.3229	15.7564	15.3831	14.0032	14.5925	2.3815	1.97884e-05	4.70359	0.879795	0.126418	0.898192	2.00781	0.0112747	1.9479
neg_02564		17.1033	17.6412	18.5362	18.6312	18.6851	18.4804	18.6489	18.1202	18.8293	18.4372	18.659	18.534	18.4501	18.153	18.0011	18.0653	0.505691	0.268191	0.571556	0.636947	0.180605	0.743271	0.189407	0.64855	0.188057
neg_05902		13.2207	14.4919	16.0293	14.3584	16.3912	17.3555	17.3269	16.5323	14.752	15.2681	14.8078	15.6306	18.1661	17.415	18.8613	20.7372	2.37642	0.0185209	1.73234	0.58956	0.393792	0.404733	4.26983	0.00386028	2.41338
neg_02569		18.8284	18.965	18.5104	18.8097	18.9135	19.081	18.782	18.882	19.1241	19.1293	19.149	18.9772	19.1961	18.9033	18.3431	18.3408	0.136224	0.284928	0.545264	0.316514	0.037938	1.42093	-0.082557	0.740761	0.130322
neg_02572		17.8607	18.1368	18.4815	18.0421	17.2772	17.8554	17.7104	18.0162	18.0828	18.0889	17.8134	17.3501	17.8866	17.503	17.4843	18.0771	-0.41547	0.0912893	1.03958	-0.296443	0.224613	0.648566	-0.392536	0.0925858	1.03346
neg_02575		17.6706	17.6533	18.4841	17.9015	18.3037	18.5861	18.5146	18.5857	18.2801	18.475	18.0799	18.5751	18.8578	18.3817	18.1903	18.7981	0.570187	0.0544361	1.26411	0.425171	0.117871	0.928592	0.629589	0.0482681	1.31634
pos_01784		17.2459	17.1964	20.0133	17.0332	20.578	20.3275	20.0089	19.9997	16.5019	20.7435	19.77	19.6027	19.8294	19.9704	17.6429	16.7724	2.35633	0.0433371	1.36314	1.28233	0.315514	0.500981	0.681602	0.548406	0.260898
neg_02578		18.8856	19.2595	18.4808	19.2943	19.3803	19.702	19.669	19.4876	19.0928	19.1185	18.9635	19.1501	19.9578	19.3747	19.796	20.3407	0.579665	0.0483996	1.31516	0.101165	0.636517	0.19619	0.887251	0.0183626	1.73607
neg_02580		19.0093	19.0902	18.4785	18.6247	18.7458	18.8154	18.3952	18.6025	19.0537	18.7142	18.8297	18.6415	18.9166	18.545	17.8748	18.3457	-0.160941	0.398315	0.399773	0.00910766	0.960087	0.0176896	-0.380101	0.204222	0.689897
neg_02581		18.122	18.4682	18.4774	18.2922	18.6696	18.281	18.2005	18.1949	18.3292	18.1769	17.8106	17.6392	18.0832	18.3443	18.1509	17.8292	-0.00345334	0.981282	0.00820605	-0.351006	0.114859	0.939833	-0.238051	0.132544	0.877641
neg_02583		19.2903	19.5295	18.4609	19.129	18.6299	18.9716	18.3239	18.6031	19.0012	19.2338	18.2291	18.4043	17.7026	18.7054	17.79	17.1962	-0.47029	0.138143	0.85967	-0.385348	0.288407	0.539994	-1.25387	0.0204541	1.68922
neg_02586		19.6166	19.3304	18.456	18.497	18.4852	19.0504	18.2227	18.2304	18.9951	18.7501	18.9312	18.5032	18.8129	18.598	17.7672	17.531	-0.477843	0.23078	0.636802	-0.180083	0.598078	0.223242	-0.797729	0.112105	0.950377
neg_02587		18.617	18.973	18.4507	18.8838	15.5902	15.6661	18.9023	15.5891	18.7278	18.7387	18.5837	18.7317	16.9445	18.7642	17.3471	18.3204	-2.29419	0.066836	1.17499	-0.0356609	0.792629	0.10093	-0.887088	0.123194	0.909412
neg_02588		16.7116	16.0938	18.4486	16.0524	15.6058	15.4672	16.4321	15.5873	15.4013	16.1308	15.5129	15.9274	15.7993	15.1803	15.3611	15.1516	-1.05349	0.15738	0.803049	-1.08349	0.147508	0.831184	-1.45356	0.07712	1.11283
pos_02267	L-Lysine	17.9353	18.0881	17.9648	17.9986	18.1127	18.1142	18.2161	18.2193	18.0347	18.0979	17.9344	18.2314	18.18	18.3361	18.0951	18.0418	0.168877	0.00939005	2.02733	0.077908	0.323377	0.490291	0.166551	0.0754059	1.12259
neg_02590		17.7426	18.1447	18.2962	17.9788	18.0753	17.9654	17.4308	17.9279	17.9124	17.947	17.8414	17.0512	18.1897	17.0649	17.8144	17.9355	-0.19075	0.34569	0.461313	-0.352611	0.21196	0.673747	-0.289466	0.338152	0.470889
pos_05295	2-Keto-3-deoxy-6-phosphogluconic acid	15.2211	14.8763	14.6207	14.7572	14.9978	14.8663	15.1807	15.0979	14.9646	15.6873	15.2963	15.2374	14.9261	15.1733	15.3868	14.5661	0.16683	0.307617	0.51199	0.427563	0.0737476	1.13225	0.144236	0.535195	0.271488
neg_02980	L-Cysteic acid	18.2219	18.658	17.4109	18.5345	18.1932	18.6942	18.41	18.1836	18.4437	17.4963	18.0568	19.3077	18.5659	18.0024	17.4551	17.3866	0.163924	0.619221	0.208155	0.119803	0.809167	0.091962	-0.35385	0.402351	0.395395
neg_02596		16.9833	17.36	18.4213	17.4269	17.0515	17.0718	16.9769	17.2676	17.0724	17.4626	16.6504	17.2921	17.4854	16.8278	17.2731	17.5687	-0.45592	0.234998	0.628936	-0.428483	0.282308	0.549277	-0.259088	0.493882	0.306377
neg_02597		15.3245	18.8865	18.4189	18.7601	18.8395	18.9859	18.9836	18.7786	18.721	15.8965	18.4536	18.521	19.1379	18.5761	18.9038	19.1932	1.04939	0.303519	0.517813	0.0505496	0.96425	0.0158103	1.10524	0.28395	0.546758
neg_02598		17.8581	17.2084	17.996	17.9672	17.5889	17.8845	17.5872	17.8628	17.7285	17.7364	17.848	17.7933	18.1267	17.1539	17.0466	18.1384	-0.026556	0.902008	0.0447894	0.0191416	0.924864	0.0339221	-0.141008	0.704954	0.151839
neg_02599		17.2996	17.7388	18.4148	17.5438	17.7016	17.3863	17.2624	17.3019	17.5588	17.6351	17.4881	17.093	17.4848	17.4308	17.1258	16.6436	-0.336172	0.264318	0.577873	-0.305467	0.312271	0.505468	-0.577989	0.111279	0.953587
neg_02601		18.1488	18.4583	18.4025	18.3814	18.5607	18.2832	18.3113	18.2277	18.2439	18.2034	17.8579	17.4971	18.0767	18.319	18.1648	17.8955	-0.00203723	0.984486	0.0067905	-0.397139	0.102833	0.987869	-0.233719	0.0842607	1.07438
neg_05518	17-Methyloctadecanoic acid	15.5971	15.7628	16.1538	16.1625	15.646	15.701	16.4331	16.5432	15.7905	15.9156	15.5468	15.7263	16.092	15.5916	16.1621	16.6754	0.161783	0.58353	0.233937	-0.174232	0.333996	0.476259	0.211228	0.458184	0.33896
neg_02606		15.633	15.7685	18.3927	15.543	18.2262	18.1425	17.8909	18.0146	15.6655	16.121	16.3099	18.3115	18.2943	17.9555	17.0677	15.6442	1.73424	0.0852422	1.06935	0.267672	0.777209	0.109462	0.9061	0.357238	0.447043
neg_02608		17.2477	17.9007	18.3895	17.9484	18.3037	17.8868	18.2564	17.774	17.7628	17.3324	17.9006	17.2228	17.7206	17.1082	17.2334	17.3616	0.183678	0.528026	0.277345	-0.316912	0.316244	0.499977	-0.515612	0.117667	0.929345
neg_02609		17.0233	16.8621	18.3851	16.4597	16.5715	16.3136	16.2155	16.2852	16.4417	16.7509	16.3685	16.5924	16.0319	16.2928	15.2436	15.5849	-0.836114	0.137982	0.860178	-0.644161	0.221381	0.65486	-1.39425	0.035821	1.44586
neg_02610		17.7565	17.433	18.3836	17.9061	17.7655	17.7245	17.7093	17.25	17.9951	18.0687	18.0059	18.0486	17.7002	17.2211	15.1811	15.5878	-0.257465	0.317716	0.497961	0.159749	0.478883	0.319771	-1.44725	0.0950025	1.02226
neg_02611		17.4451	17.775	18.2422	17.5945	17.5795	17.6569	17.5921	17.58	17.6294	17.4289	17.4267	17.4204	17.6029	17.4016	17.2317	17.3208	-0.162087	0.418916	0.377873	-0.287878	0.195359	0.709166	-0.374963	0.116659	0.93308
neg_02613		18.2958	18.3083	18.3777	18.6374	18.2395	18.7904	18.6354	18.1863	18.6189	18.1804	18.1518	18.4709	18.7638	18.4838	18.098	18.5959	0.0580923	0.745035	0.127823	-0.0493	0.735811	0.133234	0.0805776	0.641653	0.1927
neg_02614		18.5687	18.5613	18.3747	18.3417	18.3668	18.0402	18.1773	17.9196	18.1964	18.1068	18.0985	18.2759	18.6479	18.3167	18.1309	18.1578	-0.335649	0.0311	1.50724	-0.29219	0.00907909	2.04196	-0.148263	0.322137	0.49196
neg_02617		18.7018	18.8263	18.3679	18.2083	18.5725	18.4838	18.2719	18.6339	18.7372	18.5625	18.3995	18.5099	18.5249	18.3744	18.3074	18.4466	-0.0355543	0.837365	0.0770851	0.0261947	0.877106	0.0569478	-0.112737	0.500479	0.300614
neg_02619		17.79	17.8693	18.3619	17.7575	17.8016	17.8346	17.7274	17.6721	17.6666	17.7181	17.3586	17.446	17.8465	17.5643	17.4388	17.7073	-0.185759	0.282432	0.549085	-0.397351	0.0616639	1.20997	-0.305475	0.125304	0.902036
neg_02620		15.9303	15.8158	16.7918	16.2479	15.4585	15.6346	15.6309	15.6885	15.4645	16.6859	17.9434	15.474	16.4411	16.888	15.2757	14.8405	-0.593333	0.0695369	1.15778	0.195519	0.772692	0.111994	-0.335104	0.55882	0.252728
neg_02624		18.0521	18.229	18.3532	18.2733	18.3021	18.1429	18.1767	18.1038	18.3772	18.1794	18.1357	18.174	18.0968	18.1123	17.8152	17.9205	-0.0455562	0.577531	0.238425	-0.0103479	0.9058	0.0429676	-0.240748	0.0464081	1.33341
neg_02625		18.1388	18.1791	18.3467	17.7555	18.6966	18.1986	18.006	18.084	18.3042	18.156	17.9789	17.8127	18.6902	18.0254	17.4467	18.1253	0.141297	0.506009	0.295842	-0.0420668	0.806628	0.0933269	-0.0330787	0.912332	0.0398472
neg_02626		15.8535	16.4038	16.9885	16.3686	16.1359	17.3672	16.7424	17.0963	16.5832	17.4485	17.0405	16.3653	17.4066	15.2067	15.4004	16.2322	0.431851	0.267778	0.572226	0.455734	0.222596	0.652483	-0.342155	0.566972	0.246438
neg_02627		17.1264	17.6003	18.3376	17.7967	17.472	17.8319	17.2361	17.7859	17.4656	17.1113	17.11	17.2579	17.5052	16.7972	17.4285	17.5514	-0.133787	0.662079	0.17909	-0.479065	0.150697	0.821897	-0.394683	0.250354	0.601445
neg_02630		18.5642	18.1205	18.3279	18.1466	17.3914	17.4602	18.4587	17.8258	17.5125	18.2889	17.9243	17.6215	17.8343	16.0812	17.524	17.4038	-0.505791	0.128378	0.89151	-0.452995	0.0765317	1.11616	-1.07894	0.0644743	1.19061
neg_02632		17.7809	16.5216	16.8732	16.63	16.8252	16.3649	16.8216	16.3482	17.6317	16.2978	17.0872	15.7807	16.0259	15.8082	15.2415	16.5193	-0.361444	0.313115	0.504296	-0.252078	0.63459	0.197507	-1.05269	0.0357702	1.44648
neg_07483		11.7687	12.4723	12.2166	12.1197	13.1445	14.829	14.2653	15.5267	12.8195	12.5189	12.131	12.3257	16.1036	14.5014	15.8608	16.6434	2.29705	0.0158847	1.79902	0.304424	0.191382	0.718098	3.63297	0.0024185	2.61645
neg_02635		15.947	16.5772	17.649	15.9692	16.7255	16.5148	16.4085	15.9848	16.3065	16.6226	15.7813	15.9898	16.4972	15.519	16.3947	16.2783	-0.127202	0.781578	0.107028	-0.36057	0.455565	0.34145	-0.363287	0.464508	0.333007
neg_02636		17.9421	18.3036	18.2915	18.8674	18.5502	18.6603	18.5443	18.5753	18.2267	17.8511	18.2091	18.364	18.1585	17.8105	17.3362		0.231415	0.314231	0.502751	-0.188418	0.433631	0.36288	-0.582713	0.125275	0.902135
neg_02638		16.0259	17.5203	17.3193	16.1865	16.4922	16.5438	16.3321	15.8412	16.0289	16.4679	16.1875	16.3407	16.5752	16.5387	15.947	16.9108	-0.460689	0.328911	0.482921	-0.506777	0.280096	0.552693	-0.270085	0.56204	0.250233
neg_02639		17.5787	18.4186	18.2872	18.5098	18.1238	19.5501	19.334	19.123	17.5883	17.8769	16.9708	18.2314	18.9343	19.4078	14.1185		0.83414	0.0768538	1.11433	-0.531727	0.171865	0.764812	-0.711713	0.715498	0.145392
neg_02642		17.6557	17.8614	17.9014	17.8196	17.7994	17.3149	17.8027	17.2953	17.0927	17.704	17.0745	16.9534	17.4029	16.9334	17.3711	17.4023	-0.256428	0.172256	0.763825	-0.603362	0.0319005	1.4962	-0.53208	0.0120782	1.918
neg_02643		17.7087	17.6908	18.0979	17.7422	17.7687	17.4257	17.3095	17.4071	17.7356	17.4445	17.6225	17.3709	17.5244	17.5834	17.1647	17.2781	-0.332155	0.0544024	1.26438	-0.266489	0.0824155	1.08399	-0.422203	0.022681	1.64434
neg_02644		17.4692	17.5741	17.8752	17.6434	17.801	17.6605	17.5901	17.4926	17.5486	17.784	17.3465	17.9086	17.7812	17.4076	17.6154	17.9875	-0.00442981	0.968641	0.013837	0.00643816	0.967687	0.0142652	0.0574396	0.716859	0.144566
neg_02649		18.4046	18.5131	18.2564	18.3516	18.4284	18.2243	18.7728	18.4373	18.5068	18.0104	18.5338	18.0005	18.4685	18.1435	18.5276	16.1299	0.0842826	0.536612	0.270339	-0.118573	0.497376	0.303315	-0.564053	0.395139	0.40325
neg_02650		19.3259	18.8985	18.2557	18.4538	18.5695	18.4144	17.873	17.7207	18.9028	17.8237	18.1835	18.0533	18.4678	17.6172	13.4531	13.2442	-0.58909	0.111838	0.951409	-0.492629	0.190222	0.720739	-3.0379	0.111139	0.954135
neg_02652		17.2299	17.7141	17.895	17.0021	17.6591	17.1003	17.2067	17.4659	17.0377	17.8456	17.52	17.118	17.4714	17.2334	16.9511	17.3066	-0.102249	0.691433	0.16025	-0.0799555	0.784676	0.10531	-0.219664	0.395469	0.402887
neg_02653		17.4581	16.8513	17.3412	16.7768	17.9975	17.4503	16.4352	16.9822	18.1019	15.8293	17.3517	17.2677	17.0239	16.0557	16.3059	17.559	0.109461	0.783059	0.106206	0.0307852	0.954458	0.0202434	-0.37072	0.383094	0.416695
neg_02655		16.7284	17.2992	18.2269	16.9485	16.6718	16.3686	16.7141	16.3131	17.2635	17.1624	16.5503	16.7382	17.3787	17.1213	14.9329		-0.783841	0.0940594	1.0266	-0.372106	0.367402	0.434859	-0.823086	0.407397	0.389982
neg_02656		15.3537	15.646	16.1721	15.5005	15.6432	15.5686	15.658	15.4927	15.3859	15.5831	15.2746	15.3277	15.7657	15.3089	15.9171	16.7912	-0.0774425	0.697389	0.156525	-0.275261	0.225034	0.647751	0.277642	0.474162	0.324073
neg_02658		17.8504	17.9731	18.2306	18.1168	17.8594	17.8531	18.4034	18.4187	15.4519	18.2498	17.6315	17.7381	18.2733	16.314	18.0412	18.1006	0.0909293	0.637919	0.195235	-0.774873	0.30088	0.521606	-0.360457	0.492564	0.307537
neg_05905		13.329	13.9445	14.2246	14.2719	15.9321	15.9142	16.4826	16.4914	15.6451	15.1056	15.9761	15.294	16.0916	16.0256	15.1238	16.0771	2.26261	0.000237388	3.62454	1.56273	0.00176054	2.75436	1.88706	0.00108711	2.96373
neg_02660		16.2382	16.7568	18.0306	16.2161	16.2691	16.4567	16.0414	16.3271	16.6614	16.6939	15.6161	15.8566	15.7716	16.6004	15.1468	15.713	-0.536831	0.298213	0.525473	-0.603444	0.286172	0.543372	-1.0025	0.107788	0.967428
neg_02662		16.8909	16.543	17.9816	16.4433	17.1678	16.6811	16.826	16.2455	16.8944	16.7136	16.3695	15.7814	16.1834	16.3391	15.6265	16.01	-0.234574	0.585706	0.232321	-0.524939	0.272295	0.56496	-0.924911	0.0722438	1.1412
neg_02663		17.2949	17.908	17.3978	17.727	17.8357	17.9017	17.8734	17.8389	17.9129	17.8392	17.6861	17.6354	17.9292	16.7101	17.5344	17.6176	0.280511	0.14314	0.844239	0.186475	0.296611	0.527812	-0.134095	0.671529	0.172935
neg_02664		17.1734	17.4029	18.1586	17.1903	17.4351	17.1868	16.9985	17.1498	17.1515	17.706	17.1764	16.9025	17.0546	17.3227	16.9352	17.0806	-0.288725	0.311966	0.505893	-0.247172	0.424856	0.371758	-0.383004	0.198955	0.701245
neg_02666		18.2912	18.2281	18.1987	18.3376	18.2565	18.2006	18.1203	18.3023	18.3209	18.354	18.2749	18.3549	18.3396	18.4605	18.0083	18.2715	-0.0439734	0.415537	0.381391	0.0622994	0.149258	0.826063	0.00607706	0.954984	0.0200038
neg_02667		17.7859	17.6508	18.1928	17.4831	17.4737	17.0801	16.7511	16.8686	17.7219	17.8348	17.1844	16.6688	15.8774	16.6655	13.9158	17.1365	-0.734757	0.0154992	1.80969	-0.425702	0.228862	0.640426	-1.87936	0.0743657	1.12863
neg_02671		16.2896	17.0055	18.1908	18.001	17.6074	17.074	18.1644	17.6935	17.0302	17.9583	18.0758	17.6236	16.9994	17.3502	17.0837	17.3463	0.263075	0.622426	0.205912	0.300248	0.578725	0.237528	-0.176804	0.720902	0.142124
neg_02672		16.4223	16.7958	17.2416	16.5925	18.2804	18.3408	17.9676	16.4452	16.5747	16.8073	16.2647	18.2599	18.0073	18.2564	18.8165	18.707	0.995419	0.107705	0.967764	0.213545	0.677295	0.169222	1.68372	0.000652919	3.18514
neg_02673		17.9498	17.9749	18.1898	17.8203	17.9774	17.6608	17.723	17.7553	17.446	17.6634	17.5036	17.2344	16.9608	17.4267	16.4346	16.4856	-0.204582	0.094848	1.02297	-0.52187	0.00453334	2.34358	-1.15678	0.0114245	1.94216
neg_02674		16.8269	17.3001	17.854	16.8914	16.7174	17.3216	17.1316	16.5704	16.8631	16.9918	16.424	17.1218	17.3155	16.6291	16.6821	17.2841	-0.282853	0.376569	0.424155	-0.367914	0.245982	0.609096	-0.240414	0.456593	0.34047
neg_02678		17.082	16.0886	16.2305	17.3902	17.3537	17.1563	17.2989	17.1175	17.4272	17.7729	15.4766	17.7017	17.2985	17.3694	15.6614	15.9028	0.533787	0.19196	0.716789	0.39676	0.557818	0.253508	-0.139774	0.809468	0.0918003
neg_02682		17.5736	18.1455	18.1663	18.1552	18.4811	18.2593	18.6532	18.1165	18.158	17.6443	18.3488	17.8965	18.1995	17.7869	17.8925	17.9994	0.367387	0.100124	0.999463	0.00177079	0.993597	0.00278978	-0.0405425	0.821237	0.0855313
neg_05181	Retinoate	14.8441	15.1485	15.4506	15.1147	14.8555	15.1358	15.7153	15.4974	16.5635	15.2471	15.6066	15.7265	15.9394	15.7571	16.3264	15.9648	0.161491	0.508464	0.29374	0.646432	0.0988717	1.00493	0.857404	0.00250315	2.60151
neg_02687		18.1793	17.8579	17.4602	16.6312	16.5748	19.3853	16.7249	18.1268	17.3141	16.4978	16.493	16.3265	18.0518	18.0497	17.8756	18.246	0.170811	0.827821	0.0820634	-0.874294	0.0791117	1.10176	0.523612	0.215848	0.665852
neg_02692		17.3178	17.3404	18.1414	18.4207	17.5607	17.5217	18.997	19.0365	19.0794	18.3804	18.5446	18.8558	18.0871	18.6251	18.3824	19.1155	0.473903	0.394146	0.404342	0.909984	0.0392685	1.40596	0.74747	0.0828325	1.0818
pos_08896			12.6182	12.7599	13.7669	14.5325	14.7341	15.522	16.069	14.2467	13.3244	15.2191	14.0964	14.6287	15.3132	12.4757	14.8132	2.16609	0.00882976	2.05405	1.17334	0.0791017	1.10181	1.25939	0.148097	0.829454
neg_02695		19.0773	18.437	18.1304	18.0336	18.0008	18.0562	17.3662	17.0477	18.3605	17.1928	17.61	17.365	17.9026	17.4866	16.6637	16.6802	-0.801819	0.0568568	1.24522	-0.787474	0.0651654	1.18598	-1.23629	0.0205164	1.6879
neg_02697		17.407	17.5309	18.1189	17.8116	17.8187	17.5309	18.2639	15.7327	16.2049	17.2789	16.6426	16.9904	16.9177	17.8505	16.9467	17.2158	-0.380561	0.550962	0.258878	-0.937907	0.0187078	1.72798	-0.484448	0.125577	0.901092
neg_02698		18.8755	18.6735	18.1182	18.4597	18.4357	18.2186	17.9092	18.0415	18.856	18.7857	18.3441	18.544	18.3611	18.126	17.4071	17.8336	-0.380484	0.108533	0.964437	0.100712	0.633826	0.19803	-0.59976	0.0641281	1.19295
neg_02699		16.7338	15.7471	18.1148	15.4332	15.7902	15.7677	17.2177	15.3261	15.515	15.5726	16.5089	15.3257	17.3421	16.8304	15.651	15.4287	-0.481791	0.537029	0.270002	-0.776651	0.302092	0.519861	-0.194197	0.807193	0.0930225
neg_02700		18.9694	18.8452	18.1115	18.3971	17.7433	18.0206	17.7542	17.9266	18.5015	16.4417	17.6459	17.8855	17.9696	18.2463	17.6145	17.9914	-0.719603	0.0303278	1.51816	-0.962107	0.10933	0.96126	-0.625358	0.0449639	1.34714
neg_02701		16.7242	17.0319	17.9174	16.7167	16.8667	17.3849	16.9986	16.5095	17.1301	17.041	16.2638	17.3175	17.2069	15.9063	16.7412	17.2898	-0.157601	0.65821	0.181635	-0.159458	0.67883	0.168239	-0.311486	0.49161	0.30838
neg_02702		17.7669	18.6093	18.101	17.6636	18.1217	17.9624	18.3969	18.7015	18.0944	19.3439	17.7392	17.7671	19.3483	18.4836	17.7539	17.7304	0.260419	0.37079	0.430871	0.200982	0.663674	0.178046	0.293876	0.533276	0.273048
neg_02705		17.9881	17.9713	18.0952	18.1455	18.0612	18.2047	18.6316	18.3735	17.4947	17.6319	18.0615	18.205	18.3949	18.4646	18.6535	18.9717	0.267702	0.113391	0.945423	-0.201772	0.32318	0.490555	0.571124	0.0166367	1.77893
neg_02706		16.0959	15.7692	17.6823	17.3389	17.4928	17.2122	17.1025	17.026	15.4938	16.147	15.6884	15.7061	17.1209	16.9847	16.4576	16.2902	0.48681	0.37639	0.424362	-0.962723	0.128048	0.892627	-0.00823542	0.987808	0.00532746
neg_02707		17.1161	17.238	17.5389	16.8219	16.9888	17.4515	16.849	17.0716	17.0898	16.9513	16.6442	16.5252	17.1762	17.0001	16.6273	16.7718	-0.0885255	0.668612	0.174826	-0.376133	0.107134	0.970072	-0.284903	0.189857	0.721574
neg_02708		18.1294	18.0454	18.0917	17.8471	18.2468	17.9861	17.8951	17.8844	18.2087	18.055	17.9058	17.7008	18.2309	17.6863	17.6369	18.0666	-0.0253056	0.818554	0.0869527	-0.0608348	0.648349	0.188191	-0.12321	0.478069	0.320509
neg_02709		19.7939	19.7556	18.0863	18.5261	18.5026	19.2337	17.8543	17.7413	18.8443	17.4686	17.1957	17.4536	17.8581	17.2839	16.6282	16.622	-0.707511	0.250526	0.601147	-1.29995	0.0643793	1.19125	-1.94242	0.0126154	1.8991
neg_02710		18.073	18.1785	18.0818	16.8467	18.4514	18.219	18.1179	18.0955	18.1537	17.8245	17.9722	17.8295	18.1647	17.7386	18.1909	18.8732	0.425917	0.274441	0.561552	0.149945	0.674045	0.171311	0.446838	0.30394	0.517213
neg_04980		15.1248	15.0663	14.4226	14.9544	16.5182	17.579	17.1566	16.9667	16.2727	15.7719	14.2965	16.0048	18.1064	17.1798	17.947		2.16312	0.000328191	3.48387	0.694477	0.217808	0.661926	2.85242	0.00235465	2.62807
neg_02713		17.678	17.2797	18.0677	16.4865	16.4049	16.4112	16.8874	16.7674	17.3266	17.3312	15.8227	16.0666	16.1256	16.5617	15.7831	16.4881	-0.760234	0.105994	0.97472	-0.74119	0.209635	0.678535	-1.13835	0.0346466	1.46034
neg_02714		17.8503	17.7636	18.0673	17.8356	18.3666	18.1992	18.4762	18.2833	17.9145	17.809	18.3373	18.1858	17.9972	18.0559	18.0571	17.9716	0.452107	0.00224063	2.64963	0.182425	0.247838	0.605832	0.14123	0.116799	0.932559
neg_02719		17.2669	17.5377	18.0473	17.5317	17.5397	17.5123	17.4048	17.4681	17.5248	17.4246	17.3394	17.3506	17.6783	17.2237	17.2262	17.2684	-0.11469	0.536025	0.270815	-0.186061	0.341681	0.466379	-0.246764	0.262868	0.580261
neg_02720		18.8169	18.5127	18.0472	18.1053	18.1508	18.0932	17.335	17.2187	15.432	15.6182	17.7713	16.2782	18.1676	15.6033	16.2265	17.4806	-0.671114	0.0740068	1.13073	-2.0956	0.0233034	1.63258	-1.50101	0.0772436	1.11214
neg_02721		17.0656	17.2552	18.033	16.9108	17.7295	17.2655	17.3663	17.4668	16.8072	18.3882	17.4583	17.3272	17.3596	18.227	17.2292	17.3115	0.140856	0.627786	0.202188	0.179037	0.680745	0.167016	0.215643	0.550885	0.258939
neg_02724		17.0168	17.4502	18.0257	17.5036	17.352	17.714	17.114	16.9071	17.2961	17.4757	17.0552	17.8557	17.7962	17.3437	17.3334	17.7083	-0.227318	0.432376	0.364138	-0.0784003	0.779086	0.108415	0.046308	0.854435	0.068321
neg_02727		17.3545	15.9316	18.0189	17.9755	18.3868	18.5709	18.2514	17.9761	18.1735	16.5101	17.5694	17.8401	16.2182	18.3001	19.8869	19.023	0.976177	0.136801	0.863911	0.203146	0.749606	0.125167	1.03692	0.311805	0.506117
neg_02659		15.3961	15.6024	16.8126	17.3028	18.2971	18.2123	18.6075	18.4946	17.961	18.0241	18.5246	16.6025	17.129	18.6436	18.0926	18.5897	2.12441	0.0174408	1.75843	1.49958	0.0523447	1.28113	1.83525	0.0215278	1.667
neg_02729		18.1381	17.0292	18.014	16.1678	18.0558	17.8233	17.738	17.4792	18.5315	18.2518	16.7597	17.6739	16.3622	16.522	17.5568	17.4909	0.436783	0.420232	0.376511	0.46695	0.470616	0.327334	-0.354311	0.552461	0.257698
neg_02730		18.2019	18.0223	18.0075	18.4215	18.0156	18.8284	19.1	18.9801	17.6326	17.9922	19.061	19.264	18.2341	18.4711	18.8189	19.1525	0.567711	0.0987939	1.00527	0.324153	0.481629	0.317287	0.505852	0.0809713	1.09167
neg_02731		16.627	15.8025	17.678	16.9848	16.8974	16.8069	16.7482	16.875	16.5574	16.9077	16.4372	16.486	16.8134	16.7911	16.973	17.1511	0.0587764	0.890099	0.0505619	-0.176022	0.689261	0.161616	0.159034	0.714802	0.145814
neg_02732		17.1074	17.5246	18.0042	17.4779	17.2989	17.4101	17.2158	17.1209	17.2205	17.426	16.9167	17.6414	17.3264	16.9945	17.0675	17.2256	-0.267114	0.246676	0.607873	-0.227336	0.381357	0.418668	-0.374991	0.132692	0.877156
neg_02733		17.6603	17.4905	17.9771	17.3798	17.6745	17.579	17.2583	17.4096	17.4264	17.485	17.2982	17.5022	17.7153	17.2228	17.108	17.6226	-0.146565	0.397242	0.400945	-0.19896	0.227892	0.642271	-0.209724	0.329699	0.481882
neg_02734		17.7178	18.4981	18.0029	18.0939	18.4647	18.9347	18.7502	18.7205	18.3621	18.1701	17.9506	18.1713	19.0585	18.4998	17.3142	17.5307	0.639332	0.019804	1.70325	0.0853307	0.660706	0.179992	0.0226112	0.96161	0.0170012
neg_02735		16.9001	17.4018	17.5514	18.386	17.3824	15.645	19.1219	18.3556	19.0149	17.5022	18.6155	19.268	17.7431	17.7877	17.9039		0.0664211	0.938687	0.0274791	1.04031	0.0837916	1.0768	0.251763	0.476667	0.321785
neg_02737		16.6231	16.9062	16.8856	16.786	17.6977	17.9109	17.9417	17.1828	18.3722	17.7392	17.4867	18.105	19.4266	18.0637	18.076	12.8881	0.883056	0.010366	1.98439	1.12555	0.00709659	2.14895	0.313359	0.842263	0.0745521
neg_02741		15.8531	16.6094	17.9898	16.7544	16.8335	16.864	16.4874	16.6364	16.367	17.0725	16.0794	16.8917	17.2501	16.6219	17.2329	17.4429	-0.0963531	0.843694	0.0738149	-0.199031	0.708015	0.149957	0.33529	0.521443	0.282793
neg_02742		16.5712	17.3641	17.9844	18.1967	18.3465	17.9187	18.2592	17.8921	18.5154	18.0425	18.3408	17.9677	17.9973	17.7744	17.4489	17.3971	0.574992	0.215252	0.667053	0.687464	0.155299	0.80883	0.125305	0.765335	0.116149
neg_05116		15.8218	16.0742	15.9694	16.5457	18.3706	17.9864	18.3456	18.1025	17.6137	13.2285	16.6198	16.7673	17.8911	17.4636	16.4165	17.082	2.09848	9.77431e-05	4.00991	-0.04548	0.965787	0.0151188	1.11053	0.0293626	1.53221
neg_02747		19.2448	18.9007	17.9767	17.7172	17.7032	18.3897	17.4735	17.0675	18.1539	16.7772	16.7235	16.9063	17.6308	17.6989	16.9733	16.2633	-0.801356	0.134207	0.872226	-1.31963	0.0383737	1.41597	-1.31829	0.0377238	1.42338
neg_02748		16.4901	17.2536	17.0846	16.8184	16.2625	16.8413	17.0435	16.0696	16.3044	16.1378	16.5896	16.8017	16.3717	16.5794	16.6736	17.1045	-0.35746	0.260881	0.583558	-0.453291	0.088607	1.05253	-0.229399	0.351521	0.454049
neg_02750		16.5661	17.0809	17.9661	16.7278	16.8598	16.5519	16.4767	16.2033	16.4371	16.5571	16.3067	16.3222	16.3678	16.4332	15.9754	16.2469	-0.562325	0.172634	0.762874	-0.679455	0.116408	0.934016	-0.829412	0.0715654	1.1453
pos_02130		17.7885	15.0896	15.3803	15.2381	18.7569	18.6068	17.3558	16.976	17.6128	18.7763	15.0719	15.6641	15.8489	16.2426	16.577	16.7178	2.04975	0.0437732	1.35879	0.907144	0.432076	0.36444	0.472433	0.523997	0.280671
neg_02753		15.7226	15.9349	17.9598	16.404	16.5617	16.2039	16.0972	16.0818	16.7912	16.7699	15.8984	16.9891	15.5059	16.7999	16.513	15.5234	-0.269202	0.635896	0.196614	0.106835	0.857505	0.0667631	-0.419777	0.51825	0.285461
neg_02755		17.0321	17.2942	17.9535	16.5608	16.5749	17.2114	17.5223	16.3847	17.0422	17.729	17.2082	17.3141	16.7909	16.629	15.7567	16.6618	-0.286803	0.494636	0.305714	0.113248	0.743665	0.128623	-0.750532	0.0940876	1.02647
neg_02760		16.8642	17.4932	17.9376	16.9996	17.1673	17.1144	17.0273	16.8032	16.9106	17.0187	16.8771	17.3611	17.3395	16.7925	17.2131	17.3362	-0.295604	0.321798	0.492417	-0.281763	0.351834	0.453662	-0.153306	0.606398	0.217242
neg_02763		17.3598	16.6453	17.1389	17.6508	17.4481	17.8486	17.74	17.5535	17.9055	17.4364	16.3529	17.6706	18.8526	17.6439	12.6942	12.8951	0.448854	0.122505	0.911848	0.142638	0.738067	0.131904	-1.67723	0.371237	0.430349
neg_02765		18.1458	18.4691	17.9183	18.3663	18.3436	18.3833	18.376	18.4199	18.2713	18.2391	18.2363	18.3514	18.3811	18.2568	18.0347	18.2757	0.155862	0.293349	0.532616	0.0496511	0.716329	0.144888	0.0122152	0.935062	0.0291596
neg_02766		18.0903	17.8853	17.9175	17.5052	17.2327	16.9993	18.3467	17.4591	17.3736	17.5517	17.9372	17.5357	17.4476	16.4935	17.3781	17.1588	-0.340151	0.346375	0.460453	-0.250037	0.19568	0.708453	-0.730093	0.0351529	1.45404
neg_02768		16.7103	17.156	17.8855	16.9928	17.0655	17.0398	16.7939	16.6959	16.8189	17.0849	16.6368	17.4456	17.3164	16.9143	17.003	17.2528	-0.287401	0.345115	0.462036	-0.189576	0.560988	0.251047	-0.0645291	0.822341	0.0849483
neg_02769		19.465	19.3331	17.9153	18.1026	17.7984	18.1103	17.3539	17.2713	18.3638	17.2019	17.2757	17.2263	16.6605	16.7095	16.7341	15.5871	-1.07047	0.0706636	1.1508	-1.18706	0.0576138	1.23947	-2.2812	0.00476293	2.32213
neg_02771		17.5856	17.839	17.891	17.1712	17.5812	17.8175	17.4851	17.2953	17.8227	16.1055	16.8927	16.8607	17.5755	17.5423	15.4644		-0.0769033	0.71169	0.147709	-0.70128	0.140733	0.851605	-0.76097	0.390268	0.408637
pos_02043	N-Acetyl-D-Glucosamine;N-Acetyl-D-Galactosamine	18.3989	18.6845	18.3886	18.652	18.6012	18.7668	18.6582	18.6993	18.4316	18.9157	18.4608	18.3001	18.6736	18.045	18.5593	17.9947	0.150366	0.156505	0.805471	-0.00396573	0.980725	0.00845279	-0.21287	0.325655	0.487243
neg_02780		18.0203	18.1485	17.8789	17.8941	18.2514	18.2494	18.0945	18.3567	18.0713	18.3427	18.2146	18.4445	18.4308	18.0914	18.028	18.2114	0.252542	0.0232929	1.63278	0.282815	0.0347927	1.45851	0.204909	0.113844	0.943691
neg_02781		17.1074	17.4078	17.7648	17.2708	17.2637	17.4306	17.3817	17.3162	17.3678	17.4996	17.2073	16.682	17.6624	17.2116	16.7556	16.9019	-0.0396527	0.799709	0.0970679	-0.198543	0.418145	0.378673	-0.254852	0.341869	0.46614
neg_02783		16.7266	17.9222	17.875	16.6224	17.0139	17.1842	17.028	17.7027	16.9608	18.2079	16.8144	16.8894	17.9857	17.5065	17.4546	17.2321	-0.054312	0.895471	0.0479486	-0.0683939	0.892478	0.0494025	0.258194	0.540901	0.266882
neg_02784		17.257	17.9616	17.8724	18.6049	16.3631	17.126	18.6171	18.4634	17.7639	18.2102	18.7137	19.2409	17.6353	19.0154	18.5627	18.8206	-0.281578	0.665147	0.177082	0.558209	0.23452	0.62982	0.584506	0.205827	0.686498
neg_02786		16.7808	17.4195	17.8691	16.6588	16.8453	16.6784	16.6457	16.2735	16.4752	17.6069	16.7333	17.3486	16.7067	16.6615	16.7985	17.0753	-0.571295	0.136204	0.86581	-0.141032	0.727791	0.137993	-0.371529	0.286925	0.542232
neg_02788		18.2739	18.1087	17.8645	17.5594	17.3753	17.3875	17.3562	17.2878	17.7249	18.1177	17.7927	17.57	17.2145	17.4984	16.7557	17.0154	-0.599912	0.0294036	1.5316	-0.150268	0.469353	0.3285	-0.830617	0.00940551	2.02662
neg_00213	Lauric acid	22.5628	22.781	22.4933	22.9701	22.6376	22.5666	23.1222	23.0587	22.5637	22.6265	22.8301	22.7158	22.6927	23.0133	23.0004	23.1595	0.144515	0.452114	0.344752	-0.0177384	0.891354	0.0499497	0.264669	0.120787	0.917979
neg_02790		18.7643	18.2003	17.8433	17.6796	17.8312	17.8981	16.9267	16.7591	18.1251	17.0745	17.4116	17.1677	16.6891	17.4375	16.413		-0.76811	0.0932494	1.03035	-0.67715	0.0918977	1.0367	-1.27532	0.0287591	1.54123
neg_02791		16.3024	16.7697	17.3861	16.9182	16.7797	17.1422	17.0182	16.6521	16.5995	17.4134	16.2196	16.876	17.5109	17.168	17.2309	17.5505	0.0539475	0.838433	0.0765315	-0.0669626	0.848723	0.0712342	0.520993	0.0974769	1.0111
neg_02792		16.7475	17.3865	17.8544	17.0577	17.1403	17.0159	16.7925	16.7824	16.8029	17.0781	16.6672	17.5005	17.2581	16.9553	16.942	17.4038	-0.32878	0.266099	0.574957	-0.249373	0.439228	0.35731	-0.121759	0.665689	0.176729
neg_02794		18.0846	18.291	17.8516	18.2072	17.1229	17.3899	17.4467	17.004	18.6349	17.2511	18.0542	18.3336	17.6766	16.3836	16.7072	17.6608	-0.867729	0.000932699	3.03026	-0.0401384	0.904506	0.0435888	-1.00155	0.0515556	1.28772
neg_02796		17.209	17.1877	17.8488	17.4611	17.7682	18.0863	17.3585	17.337	18.5374	18.0065	17.9936	17.7722	17.927	17.2429	16.63	16.2864	0.210812	0.407605	0.38976	0.650756	0.0271268	1.5666	-0.405081	0.359376	0.444451
neg_02797		17.294	16.0539	16.8011	16.463	16.576	16.6104	16.5189	15.9114	15.552	16.0832	16.4379	15.3741	15.8113	15.5055	15.2282	16.0728	-0.24883	0.458702	0.338469	-0.791218	0.0696822	1.15688	-0.998576	0.0239678	1.62037
neg_02354		18.0764	18.5459	16.7	18.6037	19.2188	20.501	20.1392	20.2007	18.798	18.9759	17.9671	19.0149	20.3342	20.3861	21.5551	13.0651	2.03345	0.0113673	1.94434	0.707472	0.225101	0.647622	0.853627	0.694885	0.158087
neg_02801		19.2218	19.2799	17.8372	19.6276	19.4764	19.2079	19.9972	20.0382	19.7197	19.3934	19.7366	20.1584	20.0364	19.969	19.5492	20.3864	0.688353	0.188521	0.72464	0.760452	0.149554	0.825203	0.993641	0.0808334	1.09241
neg_02802		16.5662	16.8261	17.2362	16.6552	16.2758	16.7231	16.6008	16.5697	16.7102	16.7863	16.7739	16.303	16.7765	16.611	16.3571	16.6274	-0.278576	0.173677	0.760258	-0.177566	0.382806	0.417021	-0.22794	0.244559	0.611616
neg_02803		18.0441	18.3174	17.8315	17.9574	18.1061	18.0649	17.9502	18.1486	17.6847	15.6738	17.8751	17.4282	17.5818	17.7493	16.5162	14.6441	0.029842	0.802164	0.0957368	-0.872117	0.182524	0.73868	-1.41472	0.140974	0.85086
neg_02804		16.8131	17.4425	17.8304	17.5866	17.9384	17.5529	17.9172	17.4136	17.328	16.9228	17.6699	17.1788	17.4093	16.9681	17.256	17.1503	0.287382	0.309344	0.509559	-0.143255	0.613104	0.212466	-0.222214	0.39893	0.399104
neg_02805		16.9198	17.4925	17.3126	17.1808	16.9135	16.8614	17.3835	16.4559	17.2386	17.0015	16.8435	17.1171	17.4065	17.1544	16.9543	17.3417	-0.322862	0.209727	0.678346	-0.176254	0.280904	0.551441	-0.0122004	0.940947	0.026435
neg_02807		16.7789	17.113	17.8232	16.9911	16.9795	17.037	16.812	16.643	16.7779	16.9708	16.5826	17.4134	17.2737	16.8107	16.871	17.3561	-0.308678	0.27469	0.561156	-0.240379	0.437257	0.359263	-0.0986725	0.725288	0.13949
neg_02808		15.6811	18.3567	16.5427	18.2338	16.0054	15.5593	16.0277	15.7576	18.146	15.658	17.8769	15.7255	16.0117	15.654	16.2917	16.9822	-1.36604	0.126946	0.896381	-0.351939	0.720515	0.142357	-0.96864	0.244528	0.611671
neg_02809		18.0733	18.3506	17.8194	18.0679	18.0256	18.246	19.0292	18.1037	18.3704	17.998	17.7541	17.7774	18.0346	17.5638	17.5472	18.6473	0.273308	0.340391	0.468022	-0.102814	0.58872	0.230092	-0.129573	0.668316	0.175018
neg_02811		18.2924	18.5608	17.8152	18.5413	18.5609	18.7917	19.0005	18.7232	18.4823	18.273	18.1591	18.3635	19.0778	18.5595	18.9034	19.4498	0.466635	0.0682828	1.16569	0.0170615	0.931619	0.0307616	0.695196	0.033919	1.46956
neg_02812		17.276	17.2616	17.3519	17.4595	16.9997	17.6124	17.2455	17.577	17.2913	17.0323	17.2063	16.7532	17.1263	17.0301	17.288	16.966	0.0213986	0.895809	0.0477844	-0.266515	0.106697	0.971849	-0.234662	0.0362644	1.44052
neg_02813		17.2116	17.578	17.8137	17.5438	17.5315	17.5818	17.6881	17.657	17.7281	17.4466	17.6061	17.3785	17.8615	17.4553	17.26	17.2716	0.0778321	0.582981	0.234346	0.0030877	0.984024	0.0069945	-0.0746471	0.7042	0.152304
neg_02817		16.3046	17.3566	16.28	16.3923	16.5764	16.1753	15.7044	16.0893	16.5248	16.2804	15.7318	15.4214	17.0054	15.1869	15.0481	15.2071	-0.447012	0.211155	0.675399	-0.593787	0.15121	0.820419	-0.971496	0.131761	0.880213
neg_02819		17.1785	16.0287	17.7915	16.2454	16.5848	16.0935	16.7643	15.7354	15.9135	15.5718	17.4705	17.6896	15.5957	16.3867	15.7441	15.9612	-0.516553	0.327072	0.485356	-0.149676	0.832641	0.0795423	-0.889139	0.116434	0.93392
neg_02820		16.6778	17.0085	17.7894	17.6407	16.563	16.4942	17.3695	17.4469	17.122	17.8012	17.7228	17.7381	16.9244	17.2991	16.7591	17.0404	-0.310691	0.428199	0.368354	0.316925	0.349384	0.456697	-0.273344	0.392056	0.406652
neg_02821		17.8804	17.9095	17.7889	17.7904	17.8865	17.9816	17.6546	17.8049	17.8871	18.0664	17.853	17.8311	18.1623	17.8224	16.7565	20.6857	-0.0103751	0.897586	0.0469241	0.0670898	0.32973	0.481842	0.514435	0.580308	0.236341
neg_02823		18.0385	18.003	17.7842	17.2687	18.0164	18.2342	17.8425	17.9086	16.6477	18.3372	16.7232	16.9676	18.3586	17.2605	17.1339	17.0018	0.2268	0.309374	0.509517	-0.604691	0.232753	0.633105	-0.334871	0.394757	0.403671
neg_02824		16.072	16.8007	17.7822	16.9715	17.2844	17.5937	16.9531	17.131	17.1705	17.2547	16.3144	17.4031	17.2962	17.1095	16.5203	16.6651	0.333924	0.42656	0.37002	0.129071	0.774414	0.111027	-0.00881773	0.983172	0.00737043
neg_02825		16.6662	17.2223	17.7679	17.0635	17.042	16.9269	16.7602	16.7203	16.9138	17.0124	16.605	17.4804	17.2855	16.8868	16.962	17.3	-0.317643	0.262975	0.580085	-0.177089	0.566815	0.246559	-0.0714022	0.790338	0.102187
neg_02826		17.3757	17.1547	17.7667	17.6238	16.7238	16.753	16.8603	16.7584	16.9794	16.6601	17.0259	16.9486	16.4286	16.5929	16.0746	16.3479	-0.706345	0.0116022	1.93546	-0.576742	0.0151101	1.82073	-1.11924	0.000785786	3.1047
neg_02828		17.1184	17.5334	17.7629	17.7901	17.9992	17.8621	18.2433	17.9189	18.2045	18.0859	18.2972	18.2063	18.454	18.1617	18.1889	18.2858	0.454668	0.0536701	1.27027	0.647266	0.0211278	1.67515	0.721404	0.0125636	1.90089
neg_02829		19.3511	19.574	17.7618	19.0638	18.923	18.9449	18.4296	18.1894	19.0944	17.7921	18.7878	18.8653	18.6758	17.8678	17.2777	13.2697	-0.31597	0.516386	0.287025	-0.302799	0.567526	0.246014	-2.16493	0.169487	0.770864
neg_02830		16.9634	17.4033	17.7122	17.2369	17.0464	17.2664	17.1382	16.9376	17.1918	17.2976	16.7543	17.3019	17.2465	16.9411	17.1611	17.3887	-0.231847	0.245451	0.610036	-0.192574	0.381749	0.418222	-0.14466	0.464688	0.332839
neg_02832		15.8466	15.4977	17.7528	14.9283	14.5433	15.0309	14.567	15.0904	14.8543	15.8639	14.8573	15.8781	13.994	14.8234	13.928	14.1969	-1.19846	0.143527	0.843065	-0.642962	0.393523	0.40503	-1.7708	0.0570137	1.24402
neg_02833		16.3888	15.9342	16.2311	15.5725	17.28	15.7848	16.2869	17.0197	16.7453	16.3645	16.1916	15.3178	16.2093	17.1131	16.5783	16.2756	0.561246	0.211427	0.674839	0.123149	0.740635	0.130396	0.512437	0.110883	0.955134
neg_02834		18.9756	18.8005	17.7501	18.8786	18.3642	18.9839	19.2758	19.0142	18.4617	18.0901	18.441	18.426	18.4653	18.6816	18.5083	18.8301	0.308299	0.410628	0.386551	-0.246504	0.461657	0.33568	0.0201151	0.949844	0.0223479
neg_02835		16.7524	16.8275	16.929	16.6714	17.1663	17.1595	17.232	17.154	16.8999	16.9672	16.7717	17.1017	17.2445	16.9317	17.1108	16.6343	0.38289	0.00368531	2.43353	0.140049	0.164785	0.783081	0.185252	0.264456	0.577647
neg_02836		17.1796	16.7371	16.8451	15.4872	16.4129	16.7907	15.9778	15.7065	15.9038	16.9349	15.305	17.2475	16.5805	15.6071	15.4622	16.0909	-0.340276	0.4743	0.323947	-0.214437	0.726334	0.138863	-0.627102	0.218159	0.661226
neg_02837		17.4662	17.3067	17.4243	16.9792	17.5725	17.2115	17.3385	17.1957	17.273	18.3385	17.0243	17.1304	17.402	17.4736	17.391	17.3292	0.0354858	0.809454	0.0918081	0.147482	0.672701	0.172178	0.104859	0.418268	0.378545
neg_02838		17.0578	17.2962	17.7308	17.6767	17.5032	17.3686	17.8375	17.8569	17.2752	17.0702	17.6995	17.5536	16.7832	16.7208	12.9061	11.9051	0.201222	0.358456	0.445565	-0.0407324	0.85482	0.0681253	-2.86155	0.108919	0.962896
neg_02840		17.2974	17.3749	17.7235	17.1876	17.3202	17.2406	17.3093	17.3862	17.343	17.5275	17.5091	16.8992	17.3818	17.0979	15.3247	15.6443	-0.0817901	0.537683	0.269474	-0.0761629	0.697831	0.15625	-1.0337	0.136205	0.865808
neg_02593	3-(2-Hydroxyphenyl)propanoate	19.5794	19.292	18.4363	18.5625	18.9804	18.982	19.158	19.3064	18.8233	17.8648	18.8534	18.3672	18.8747	19.3377	19.3907	19.6541	0.139178	0.658469	0.181465	-0.49036	0.22602	0.645854	0.346761	0.331808	0.479114
neg_02844		16.4584	16.8897	17.7171	17.1031	17.5254	16.9087	17.4044	16.8288	16.829	17.491	16.8126	16.5417	16.7767	17.2316	16.6811	16.6894	0.124769	0.707517	0.150263	-0.123489	0.722479	0.141175	-0.197363	0.533929	0.272516
neg_02846		16.6184	17.0203	17.7162	17.3986	17.3813	16.7724	16.809	16.7047	17.2993	17.538	17.185	16.8135	16.4121	16.9724	16.2201	16.3058	-0.271521	0.381687	0.418293	0.0205805	0.944458	0.0248171	-0.71078	0.0549568	1.25998
neg_02848		17.3564	16.9972	17.7134	17.0958	17.4766	16.76	17.0069	17.1647	17.0663	17.511	17.3035	16.9565	16.7886	17.3869	16.6037	16.6757	-0.188652	0.422949	0.373712	-0.0813933	0.702312	0.15347	-0.426988	0.125724	0.900583
neg_02849		16.2087	16.5251	17.7125	16.9941	17.433	16.9177	16.8601	16.6364	17.2649	17.9091	17.0627	16.8325	16.5362	17.0604	16.2145	15.9003	0.101743	0.794222	0.100058	0.407212	0.352498	0.452843	-0.432227	0.335153	0.474757
neg_02851		16.2875	16.2036	17.7113	17.5683	16.4987	16.2096	16.1471	16.1005	16.0067	18.0659	15.9214	15.4354	16.1135	16.9874	16.4913	16.2304	-0.703694	0.179292	0.746438	-0.585324	0.444631	0.352	-0.486995	0.334071	0.476161
pos_01767	Uridine	20.6763	20.7159	20.5979	20.5465	20.3174	20.9757	20.9957	20.7924	19.5514	19.6286	19.4752	19.7365	20.2178	20.4353	20.779	20.8427	0.136134	0.457232	0.339864	-1.03623	1.35974e-05	4.86654	-0.0654287	0.692915	0.15932
neg_02853		19.2592	19.2595	17.7086	17.8717	17.7008	18.5175	17.3741	17.3289	18.4445	16.4968	16.4118	16.5631	17.0754	16.8857	16.1152	16.3786	-0.794434	0.176135	0.754155	-1.54576	0.0553088	1.25721	-1.91105	0.0128539	1.89097
neg_02854		16.4837	16.9801	16.7758	16.3551	16.1786	16.7386	16.6763	15.7587	16.7552	16.766	15.3606	16.1641	17.165	15.8158	16.7602	15.6494	-0.310663	0.302276	0.519596	-0.387227	0.342388	0.465482	-0.301106	0.487014	0.312459
neg_02855		17.8304	18.2764	17.7071	17.7219	18.0229	18.1796	17.7417	17.5414	17.2926	17.3906	16.8782	17.0642	17.5392	16.91	17.1021	17.6654	-0.0125387	0.950926	0.0218532	-0.727514	0.0064931	2.18755	-0.579727	0.0435999	1.36051
pos_04997	Uridine 5'-diphosphate	15.1465	15.0093	15.8695	15.4666	15.5322	15.1825	15.7618	15.543	15.481	16.2006	15.9997	16.2873	15.8083	15.9055	16.7346	16.3331	0.131923	0.583962	0.233615	0.619184	0.0569324	1.24464	0.822414	0.0286222	1.5433
neg_02859		16.7725	17.0999	17.6974	17.2381	17.1151	17.0241	16.8831	16.5435	16.8593	17.4218	16.5517	17.0289	17.2626	17.0551	16.7151	16.9159	-0.310521	0.231702	0.63507	-0.236565	0.404847	0.392709	-0.214795	0.382023	0.417911
neg_02860		17.0609	17.7722	17.6972	17.5898	17.6067	17.8507	17.6492	17.4615	17.6458	17.2255	17.7015	16.8154	17.5972	17.2209	17.3018	17.449	0.112026	0.563902	0.248797	-0.182961	0.512358	0.290427	-0.137787	0.484419	0.314778
neg_02069	Aspartate	23.8709	23.9316	24.1597	23.6476	24.3249	23.9367	23.9808	23.8841	23.7463	23.8903	23.7078	23.2353	23.858	23.6621	23.4567	24.0924	0.129185	0.407414	0.389964	-0.257523	0.199622	0.699792	-0.135149	0.46334	0.3341
neg_02862		16.4511	17.0559	17.689	16.0969	16.6887	16.7484	15.6393	15.7966	16.8502	15.6406	15.5426	16.1578	17.333	15.6484	15.7267	15.6779	-0.604983	0.233565	0.631591	-0.77545	0.144495	0.840147	-0.726744	0.228924	0.640309
neg_02865		17.3602	17.5698	17.6798	18.0412	18.4107	18.2486	18.6263	18.2566	18.1297	17.999	18.6436	18.3526	19.2797	18.4697	18.8124	18.7715	0.722807	0.00759873	2.11926	0.618469	0.0215601	1.66635	1.17056	0.00192819	2.71485
neg_02866		16.5147	17.0395	17.6793	16.4511	16.9264	17.12	16.9722	17.0256	16.4837	16.347	16.6204	17.211	17.0581	16.83	16.1239	16.1076	0.0899368	0.774553	0.110949	-0.255605	0.487894	0.311674	-0.391258	0.337895	0.471219
neg_02868		16.647	16.6928	16.5289	16.8083	16.8945	16.6998	15.8321	16.6163	16.4244	16.2745	16.386	16.7124	16.3172	15.398	16.399	16.5216	-0.158583	0.552178	0.257921	-0.2199	0.101346	0.994194	-0.510287	0.139761	0.854615
neg_02869		17.1265	16.7412	17.6075	16.7459	16.8093	16.5898	16.4761	16.5956	16.7995	17.237	16.584	16.1141	16.1662	16.8933	16.4012	16.4774	-0.437563	0.119402	0.922987	-0.371636	0.277449	0.556818	-0.570786	0.0702353	1.15344
neg_02870		16.1279	17.2905	17.6727	16.9487	17.2963	17.2325	17.1676	17.1327	16.7964	17.5648	16.9317	16.5196	16.7396	16.8971	16.7073	16.6152	0.197319	0.592266	0.227483	-0.0568402	0.891362	0.0499459	-0.270172	0.474905	0.323393
neg_02871		18.3982	18.4458	17.6724	18.2191	17.1837	17.8543	17.9692	17.7301	18.1884	17.6832	17.8725	18.4035	16.8981	17.726	17.2246	17.0044	-0.499539	0.0910026	1.04095	-0.146961	0.561835	0.250391	-0.970585	0.00900323	2.0456
pos_01783	Glycine	20.3019	20.3915	20.1278	20.0588	20.3823	20.5122	20.4022	20.0864	19.8982	19.5898	19.7764	19.7722	20.1698	20.0371	19.8907	19.8795	0.125811	0.332472	0.478245	-0.460835	0.00392145	2.40655	-0.225684	0.0713784	1.14643
neg_02873		16.1633	16.8089	17.3297	15.884	16.0849	16.7046	16.1253	16.2015	16.3728	16.5822	16.4091	16.124	16.6962	16.7933	16.2962	16.6792	-0.267414	0.4925	0.307594	-0.174457	0.637093	0.195797	0.0697238	0.849698	0.0707355
pos_01735	Hypotaurine	20.8095	21.2264	21.4001	21.3716	21.5413	21.0942	21.543	21.0618	21.244	20.6888	21.302	20.9215	20.8885	20.7208	21.2221	20.9607	0.108197	0.591974	0.227697	-0.162805	0.442384	0.3542	-0.253854	0.192703	0.715112
neg_02876		17.7265	17.4067	17.6528	17.1687	17.93	18.2098	17.9238	17.6948	17.3834	15.9658	17.6426	17.6588	17.8363	17.4638	17.7227	18.479	0.450918	0.0350514	1.45529	-0.326008	0.488804	0.310865	0.386753	0.18462	0.733722
neg_02878		17.1164	17.1366	17.649	16.7767	17.5972	16.8741	16.4693	16.5341	17.2474	17.4986	16.6339	16.3148	16.9279	16.7368	16.559	16.3087	-0.301017	0.380323	0.419847	-0.245999	0.483711	0.315414	-0.536582	0.0565535	1.24754
neg_02880		16.0017	16.7793	17.6473	17.4284	15.5567	16.0028	16.8023	16.5968	16.3508	17.2252	17.4068	16.89	15.6887	16.7035	16.1271	16.3081	-0.724544	0.174511	0.758177	0.00401251	0.993021	0.00304146	-0.757338	0.138318	0.859121
neg_02881		16.3807	16.8772	17.6465	17.5034	17.1777	16.8652	17.3046	16.8785	16.4757	16.2752	16.9636	16.7175	16.7211	16.388	16.6452	16.5351	-0.0454627	0.891715	0.0497738	-0.493956	0.199915	0.699155	-0.529604	0.167254	0.776623
neg_02883		16.7589	17.3867	17.6439	17.1163	16.9436	17.0955	16.8516	17.0339	16.9448	16.7138	16.8735	16.9216	17.1601	16.5805	16.7446	16.9601	-0.245305	0.290096	0.537458	-0.363042	0.149663	0.824886	-0.365125	0.16721	0.776738
neg_02885		17.1023	17.1916	17.638	17.4501	17.1882	16.8108	17.2452	17.0299	17.1901	16.8938	17.0799	16.881	16.5626	16.5301	16.9994	14.9435	-0.276966	0.129054	0.889228	-0.334326	0.067334	1.17177	-1.0866	0.091553	1.03833
neg_02887		16.4107	16.7406	17.009	16.5387	16.4831	16.6265	16.8018	16.4573	16.4404	16.695	16.6955	16.5371	16.7559	16.5402	16.3947	16.7518	-0.0825845	0.6119	0.21332	-0.0827507	0.596117	0.224669	-0.0641005	0.699711	0.155081
neg_02888		17.8212	18.033	17.6343	18.6919	18.6067	18.8631	19.146	18.5728	18.9979	18.1579	18.8809	19.4296	19.6449	18.2045	19.3964	19.4247	0.752031	0.0385961	1.41346	0.821461	0.0583184	1.23419	1.12252	0.0343652	1.46388
neg_02889		17.0452	17.1694	17.5929	17.357	17.1049	17.0642	16.8326	16.1967	17.423	16.8655	17.1328	16.8598	16.7211	16.8911			-0.491514	0.100111	0.999516	-0.220847	0.264434	0.577683	-0.484973	0.0314141	1.50288
neg_02890		17.3747	17.6277	17.6311	18.1459	18.3449	18.1221	18.407	18.003	18.136	18.1419	18.2289	18.1234	18.2403	18.0308	18.1183	18.0849	0.524376	0.0395893	1.40242	0.462689	0.0631001	1.19997	0.423729	0.0749914	1.12499
neg_02891		16.9734	17.2286	16.9066	16.4182	16.1752	17.1249	16.0036	17.163	16.6092	15.8885	15.9674	16.5955	16.9341	16.4164	15.7442	16.3089	-0.26505	0.485506	0.313805	-0.616551	0.0552726	1.25749	-0.530801	0.13014	0.885588
neg_02893		17.0886	17.6955	17.6264	17.5553	17.8949	17.3993	18.283	17.6637	17.5173	17.2747	17.8603	17.4809	17.653	16.9602	17.3803	17.4818	0.318744	0.223247	0.651215	0.0418339	0.827125	0.0824288	-0.122651	0.564984	0.247964
neg_02894		17.6126	17.6563	17.6261	18.0801	17.2595	17.1661	15.3929	18.6063	18.5634	17.8012	18.2641	18.8783	18.1389	16.1358	18.3277	19.1664	-0.63754	0.407137	0.390259	0.63299	0.0630428	1.20036	0.198432	0.77968	0.108084
neg_02895		15.5775	16.0384	17.6248	17.2023	17.7636	17.2926	16.5942	16.0178	15.9526	16.2999	16.1557	16.6042	16.0028	16.9456	17.1797	17.188	0.306316	0.63718	0.195738	-0.357682	0.519283	0.284596	0.218306	0.711727	0.147687
neg_02897		16.6982	15.9478	17.62	16.117	16.0724	17.8133	16.945	15.9241	19.0818	16.0053	15.5162	17.6884	15.6534	15.5475	17.5273	16.313	0.092953	0.877539	0.0567335	0.477198	0.621999	0.20621	-0.335442	0.591654	0.227932
neg_02898		16.7497	17.1935	17.6158	17.1356	17.0624	17.1422	17.4111	17.1573	17.4401	17.0624	17.3574	16.8941	17.4009	16.8627	16.9425	16.6488	0.0195988	0.92382	0.0344124	0.0148591	0.948146	0.023125	-0.209919	0.411572	0.385555
pos_03589		15.3648	15.7448	16.3301	16.039	17.8738	17.6378	17.941	18.0145	17.7235	15.6145	17.3223	17.4955	19.3282	18.1842	18.8271	19.02	1.99709	0.00093254	3.03033	1.16929	0.0884819	1.05315	2.97021	9.7991e-05	4.00881
neg_02903		17.1247	17.6413	17.6049	17.4684	17.823	17.7625	17.4936	16.8953	18.1375	17.0492	17.4339	17.2968	17.9912	16.8709	17.1147	17.543	0.0337708	0.894984	0.0481849	0.01954	0.943663	0.0251832	-0.0798653	0.783646	0.10588
neg_02904		17.528	17.5052	17.5895	17.0877	17.3746	16.7237	17.0942	16.8174	17.0057	17.0058	16.886	15.9826	15.0925	16.4942	14.8718		-0.425149	0.0652388	1.18549	-0.707587	0.0571158	1.24324	-1.94147	0.0558247	1.25317
neg_02907		17.5526	17.974	17.5906	17.8846	17.8086	17.935	17.9927	18.0397	17.7308	17.7587	17.767	17.6158	18.2512	17.8785	17.6871	17.7795	0.193577	0.166844	0.77769	-0.0323807	0.785937	0.104612	0.148625	0.396159	0.402131
neg_02909		15.8332	16.2958	17.5767	15.9228	15.8841	15.945	16.1707	16.2133	16.2037	16.0966	16.1974	15.9245	15.8984	15.785	15.682	15.5777	-0.353833	0.447891	0.348828	-0.301576	0.510702	0.291833	-0.671334	0.193694	0.712885
neg_02910		16.9464	17.052	17.556	17.269	17.6626	17.3682	17.8812	17.8522	17.4961	17.1162	17.3116	17.114	17.6063	17.3271	17.0637	17.8154	0.485193	0.0357198	1.44709	0.0536438	0.754414	0.12239	0.247258	0.289521	0.53832
neg_02912		15.9186	16.3796	17.5733	16.8932	15.5471	16.013	16.2233	16.0926	15.8975	17.2728	16.621	16.6094	15.6452	15.8834	15.5817	15.3614	-0.722168	0.13343	0.874747	-0.0909747	0.847721	0.0717471	-1.07322	0.0513947	1.28908
neg_02913		15.8686	16.8171	17.512	16.8466	16.6094	16.6571	16.7168	16.0137	16.5689	15.9722	16.4187	15.8948	16.5147	16.5354	15.9238	16.4515	-0.261855	0.521117	0.283065	-0.547468	0.213698	0.6702	-0.404741	0.332013	0.478845
neg_02914		16.6907	16.6192	16.9744	16.1484	16.5246	16.8515	15.7883	16.3622	15.7036	16.9542	16.5646	16.438	16.6916	16.1828	16.375	16.5745	-0.226518	0.452541	0.344342	-0.193078	0.562882	0.249583	-0.152198	0.489718	0.310054
neg_02916		17.4026	17.5572	17.5658	17.4101	17.4042	17.8796	17.3142	17.4205	17.5118	17.1501	17.2007	17.2271	17.7224	17.3026	13.4269	13.4546	0.0207118	0.885854	0.0526377	-0.211498	0.0756145	1.12139	-2.00727	0.187054	0.728034
neg_02917		18.0446	18.2818	17.5657	17.9451	18.2325	18.29	18.1174	17.9604	18.2196	18.2328	17.9654	17.9945	18.3094	17.7597	17.8527	17.6405	0.190795	0.309116	0.509879	0.143758	0.430072	0.366459	-0.0687508	0.7531	0.123147
neg_02919		16.2713	16.9913	17.5611	17.4139	17.5293	17.4316	17.4712	17.3937	16.7526	17.7735	16.978	16.918	16.0349	17.276	16.3011	16.3862	0.397081	0.263518	0.579189	0.0461404	0.90454	0.0435721	-0.559822	0.206604	0.684861
neg_02920		18.9652	18.8564	17.5573	18.0326	17.6829	18.1654	17.4361	17.315	18.3852	15.8097	16.7831	16.5454	18.0661	17.6756	16.9756	17.8626	-0.702992	0.131943	0.879614	-1.47203	0.0692139	1.15981	-0.707906	0.142281	0.846852
neg_02923		18.2225	18.4531	17.5554	18.1153	18.0227	18.2579	17.7816	17.5195	18.1179	17.8441	17.6278	17.702	17.4928	17.7718	16.8977	16.7221	-0.191123	0.470981	0.326997	-0.263641	0.285362	0.544604	-0.865479	0.0343459	1.46413
neg_02924		16.2542	16.7567	16.7147	16.3211	16.5947	16.6095	16.209	16.2296	16.4633	16.5192	16.2491	16.302	16.6976	16.245	16.1782	16.402	-0.10098	0.576878	0.238916	-0.128278	0.423209	0.373445	-0.130975	0.481008	0.317848
neg_06977		20.3224	20.6482	21.008	20.6631	21.1253	23.4694	23.1594	22.8641	20.6026	20.9249	20.4267	21.4771	24.7337	23.5673	23.9699	16.5885	1.99413	0.0278943	1.55449	0.197398	0.497754	0.302986	1.55441	0.471817	0.326226
neg_02926		17.0868	17.1315	17.4189	17.0605	17.2443	17.1006	17.3258	17.0738	16.9354	18.026	16.7916	16.5579	16.9235	17.2134	16.9074	17.2919	0.0117197	0.912719	0.0396631	-0.096679	0.790207	0.102259	-0.0903683	0.510047	0.29239
neg_02928		15.9282	17.2195	17.5369	16.0696	16.2634	16.5201	16.7472	16.09	15.5924	16.1472	16.0297	16.1558	16.1846	16.7385	16.8834	16.6968	-0.2834	0.547557	0.261571	-0.707269	0.178961	0.747242	-0.0627577	0.891857	0.0497049
neg_02929		17.6776	17.5948	17.5344	17.3043	17.3907	17.3267	16.973	16.9187	17.585	17.6719	17.372	17.0036	17.2246	17.1111	16.379	16.4726	-0.3755	0.0464973	1.33257	-0.119655	0.513122	0.289779	-0.730948	0.0363112	1.43996
neg_02931		18.1116	18.2098	16.8551	17.8588	18.452	18.6875	18.527	18.1903	18.3632	18.735	18.0134	18.1628	18.7201	18.2253	18.6952	15.8849	0.705377	0.103552	0.984842	0.559793	0.175354	0.756085	0.122539	0.876618	0.0571895
neg_02932		18.117	18.7362	17.5314	18.5677	18.3034	18.8217	18.7565	18.4797	18.7392	18.4188	18.1834	18.7106	13.2205	18.5454	12.8335	13.0395	0.352275	0.296416	0.528099	0.274944	0.406997	0.390408	-3.82832	0.0668729	1.17475
neg_02933		15.8887	16.3199	17.5304	17.1539	16.2472	15.2918	16.0148	16.1181	16.1666	16.0487	16.5967	15.7711	15.3598	15.8989	14.5888	15.2394	-0.805219	0.124709	0.904101	-0.577422	0.231702	0.63507	-1.45146	0.0229357	1.63949
neg_02935		16.4971	16.6258	16.3141	16.714	16.6554	16.6637	16.7321	16.7861	16.7658	17.063	16.6839	16.6308	16.8734	16.515	16.9516	17.0468	0.171593	0.140903	0.85108	0.248139	0.104982	0.978886	0.308962	0.0807671	1.09277
neg_02936		17.6508	17.6466	17.5213	17.7502	17.2933	17.8035	17.635	17.4554	18.3405	18.2528	17.8168	18.0578	17.6617	17.4708	16.5053	17.2372	-0.0953974	0.4705	0.327441	0.474797	0.0197115	1.70528	-0.423466	0.192737	0.715035
neg_02941		15.8603	16.6719	17.5113	17.3711	17.7404	17.2238	17.4486	17.197	17.6439	17.3854	17.5735	17.2957	17.2447	16.9072	16.6831	16.8294	0.548815	0.247236	0.606888	0.621017	0.199449	0.700168	0.0624492	0.883415	0.0538351
neg_02942		15.9335	15.6471	16.2384	16.1421	15.6448	15.4174	15.7038	15.5869	16.4707	16.0037	15.9598	15.9213	15.8948	15.8503	15.7921	15.9694	-0.402071	0.0463794	1.33367	0.0985718	0.610201	0.214527	-0.113624	0.457273	0.339825
neg_02945		17.3674	17.2305	16.7372	17.2264	17.3653	17.0085	17.3939	17.1445	17.0749	16.868	17.4231	17.2526	17.1344	17.4391	16.8933	17.1692	0.0876872	0.619298	0.2081	0.0142915	0.940198	0.0267807	0.0186148	0.920178	0.036128
neg_02946		16.8129	16.7567	17.0316	17.5031	17.6648	17.2328	17.2053	16.6235	17.3022	17.4029	17.7178	17.2015	16.6245	16.8622	16.0463	16.4986	0.155496	0.590535	0.228755	0.380012	0.118234	0.927258	-0.518201	0.0752288	1.12362
neg_02947		16.4363	16.809	17.4863	16.3708	16.6408	16.7901	15.7321	16.1491	16.2466	15.8938	15.7596	15.6774	17.1578	15.7761	16.1508	15.8089	-0.447598	0.250295	0.601548	-0.881287	0.0324353	1.48898	-0.552221	0.230917	0.636545
neg_02948		17.0662	17.3122	17.4862	16.9531	16.9276	17.0133	17.1964	17.0799	17.1967	17.1251	16.8671	17.1119	17.2233	17.1737	17.039	17.3086	-0.150121	0.318012	0.497557	-0.129243	0.39912	0.398896	-0.0182985	0.896642	0.0473809
neg_02949		17.3349	17.7141	17.483	17.4309	15.4825	17.7417	15.4468	17.8316	17.7822	17.7421	17.3137	17.5396	18.1569	17.6295	18.1436	18.4363	-0.865049	0.288039	0.540548	0.103705	0.471787	0.326254	0.600877	0.0289499	1.53835
neg_02950		15.8811	15.6196	17.4822	15.9399	16.9512	15.5783	15.6112	16.0618	16.1193	16.9013	16.4999	15.3068	15.1857	16.3222	14.2737	14.375	-0.180076	0.746557	0.126937	-0.0238834	0.966381	0.0148517	-1.19157	0.110385	0.95709
neg_02952		16.2628	15.9748	16.1217	15.4676	15.4915	16.6425	16.2233	15.6124	15.5896	15.6125	16.3516	16.4814	15.5469	15.4585	15.148	16.0418	0.0356843	0.91555	0.0383177	0.0520341	0.865658	0.0626535	-0.407936	0.159177	0.798119
pos_10089		11.7097	12.6023	12.1599	12.4172	13.1198	14.7959	14.3742	14.5158	12.0403	12.2547	12.1695	12.458	14.9695	14.2889	15.1892	15.7217	1.97913	0.00672605	2.17224	0.00836531	0.970391	0.0130534	2.82003	0.000434677	3.36183
neg_02956		15.989	17.087	16.9292	16.3289	16.9926	17.0381	15.5888	15.9443	16.1648	16.8298	16.686	16.8245	17.6298	15.6442	17.3648	17.4867	-0.192569	0.684436	0.164667	0.0427432	0.892711	0.0492891	0.447855	0.44057	0.355985
pos_01689	Beta-Alanine	22.105	22.5764	22.7472	22.8379	22.9141	22.6595	22.6556	22.4687	22.574	22.2187	22.612	22.2241	22.0659	21.8808	21.8674	21.578	0.107842	0.590599	0.228707	-0.159403	0.450397	0.346405	-0.718599	0.013333	1.87507
neg_02959		16.3389	16.7354	17.0169	16.9332	16.4616	17.1617	16.9811	16.6754	16.6247	16.7248	16.7366	16.3875	17.1331	16.4418	16.4191	16.4149	0.0638229	0.778756	0.108598	-0.137717	0.461213	0.336099	-0.153886	0.533637	0.272754
neg_02963		18.2509	18.1317	17.4487	17.6714	18.0364	18.281	17.6181	17.581	18.0894	17.8293	17.5445	17.6416	17.9553	17.7228	16.9885	17.1599	0.00346376	0.989563	0.00455642	-0.0994983	0.675463	0.170398	-0.419085	0.209288	0.679256
neg_02966		16.4998	16.6661	17.4456	16.3739	16.5927	17.2538	16.0544	16.4579	17.7719	18.1348	16.4242	16.468	17.4014	16.8434	15.8427	16.0987	-0.156626	0.66706	0.175835	0.453387	0.41156	0.385566	-0.1998	0.660098	0.180391
neg_02967		16.1524	16.4795	16.8312	16.3928	16.8653	16.5889	16.6338	16.6604	16.6069	17.36	16.8726	16.6248	16.5198	16.6377	16.9025	16.9445	0.223114	0.217741	0.662059	0.40211	0.12624	0.898803	0.287133	0.154824	0.810163
neg_02968		16.8981	17.1092	16.8079	16.5117	17.3554	17.5244	17.3872	17.1329	17.1988	16.2696	16.67	17.0141	18.0291	17.125	18.0687	18.4564	0.518233	0.0163918	1.78537	-0.0436129	0.862598	0.0641915	1.08808	0.0230249	1.6378
neg_02970		17.4157	17.7914	17.4308	17.3846	17.4613	17.7193	17.2252	17.0887	17.357	17.3721	17.3257	17.4087	17.8547	17.1725	17.2481	16.9867	-0.132038	0.466439	0.331206	-0.139752	0.241091	0.617819	-0.190118	0.413443	0.383584
neg_02971		15.805	16.3899	16.5938	15.5974	16.2616	16.217	15.9425	16.4969	16.3819	15.7012	16.9376	15.7225	17.1735	16.1331	15.8054	16.1198	0.132925	0.63647	0.196222	0.0892831	0.821818	0.0852243	0.211394	0.599392	0.222289
pos_07039	Guanosine 5'-diphosphate	13.4481	13.6374	14.3692	13.6065	13.33	13.4349	14.3224	14.3769	13.8162	14.693	14.4303	15.0679	14.2471	14.4741	15.4282	15.2867	0.100739	0.782528	0.1065	0.736582	0.0722646	1.14107	1.09372	0.025672	1.59054
neg_02978		16.5778	15.675	17.4125	15.4777	16.0083	17.0246	17.6063	17.0288	17.2977	15.724	17.3118	15.2261	17.5942	17.0755	15.3847	17.4645	0.631226	0.30266	0.519044	0.104113	0.88654	0.0523017	0.593964	0.414897	0.38206
neg_02979		16.8954	17.1973	16.5031	17.072	17.0907	17.3155	16.0413	17.0821	17.131	17.0646	16.5261	17.1552	16.2181	15.8671	17.0805	17.3455	-0.0345785	0.919315	0.0365355	0.052234	0.813811	0.0894767	-0.289194	0.48916	0.310549
neg_05540	Gamma-linolenic acid	15.384	15.5023	15.6618	15.913	15.4861	15.6759	15.9556	15.7428	15.7287	15.73	16.1394	16.0297	15.8641	16.0374	15.8961	16.0026	0.0998553	0.530735	0.275123	0.291663	0.109704	0.959777	0.334802	0.054678	1.26219
neg_02982		15.7146	16.0999	16.3862	16.1946	16.2085	15.7136	15.6692	15.9644	16.1509	16.5394	16.0293	15.912	15.9183	16.1549	15.8854	16.4634	-0.209869	0.308717	0.510439	0.0590956	0.773465	0.111559	0.00670642	0.973599	0.0116197
neg_02986		15.577	15.6521	16.1617	15.9481	15.4683	16.3941	15.4436	16.5023	15.5963	15.6368	16.0743	15.8857	16.0582	15.6983	15.3764	16.1205	0.117348	0.729373	0.13705	-0.036448	0.842712	0.074321	-0.0213874	0.925717	0.0335217
neg_02991		16.3162	16.7404	17.3892	15.9686	16.3192	15.915	15.5397	15.9329	16.1821	15.8806	16.2314	15.8539	16.0614	15.7456	15.338	15.1754	-0.676924	0.112907	0.947278	-0.566597	0.160085	0.79565	-1.02349	0.0365747	1.43682
neg_02995		16.7119	16.9788	17.3766	15.859	15.6765	16.9556	16.174	16.2291	15.96	15.8454	15.9659	16.3671	16.0357	16.0539	15.4945	16.8045	-0.472781	0.300151	0.52266	-0.69701	0.115183	0.938611	-0.634452	0.182373	0.739038
neg_02998		15.8561	16.4513	17.3707	16.2329	15.6875	15.6795	16.0585	16.1566	15.6516	15.5039	15.9223	15.7955	15.4841	15.9294	15.4665	15.4015	-0.582218	0.169239	0.7715	-0.759457	0.0958659	1.01834	-0.907346	0.0603587	1.21926
neg_03001		15.9923	16.6926	17.3668	15.8982	16.4379	16.7603	16.4014	16.2078	16.5515	17.1565	16.2774	16.8469	16.8735	17.119	16.4727	16.7267	-0.0356118	0.926605	0.0331053	0.220597	0.598923	0.222629	0.310513	0.447555	0.349154
neg_03003		16.8693	16.5897	17.3597	17.1824	17.3565	17.3447	17.0376	17.0621	17.0013	17.212	16.7067	17.2814	17.2456	16.9615	17.5844	17.9042	0.199946	0.349024	0.457145	0.0500437	0.823188	0.084501	0.423682	0.164147	0.784767
neg_03004		18.1215	17.8149	17.3594	16.7404	18.7068	18.8278	17.4832	18.7221	17.1775	18.8762	18.915	17.7679	17.6534	18.6793	17.4299	17.8511	0.925916	0.0789044	1.1029	0.675111	0.249427	0.603057	0.394365	0.368691	0.433337
neg_03006		15.7645	17.1127	17.0818	16.3106	16.7173	16.3586	15.9881	16.1421	16.2767	15.4897	16.1854	15.4706	16.1752	15.1523	15.4816	15.989	-0.265851	0.500412	0.300673	-0.711803	0.126224	0.898857	-0.867864	0.0782648	1.10643
neg_03007		16.1389	16.4548	16.9007	15.9008	16.2696	16.0043	16.3963	16.1947	15.9972	15.8713	15.6707	16.0305	16.2066	15.8207	15.9265	16.1504	-0.132539	0.598258	0.223111	-0.456362	0.12241	0.912185	-0.322699	0.240417	0.619035
neg_03009		16.7434	17.0932	17.34	17.5951	18.0127	17.451	17.6275	17.6955	17.6379	18.0222	17.9109	17.7486	18.1909	17.9909	17.3673	17.4213	0.503757	0.065785	1.18187	0.636983	0.030799	1.51146	0.549687	0.0925337	1.0337
neg_03011		16.7355	17.1213	17.3369	16.559	16.6175	16.8446	16.6954	16.4937	17.1369	16.4844	16.4833	16.9125	17.1915	16.6719	16.2967	16.514	-0.275397	0.224701	0.648395	-0.183899	0.473987	0.324234	-0.269647	0.340399	0.468012
neg_03013		16.4945	16.5692	17.3336	17.1022	16.674	16.0487	17.2812	17.3266	17.46	16.007	16.7898	17.5106	17.431	16.9164	17.3864	18.1384	-0.042232	0.911785	0.0401077	0.0669931	0.875987	0.0575022	0.59318	0.119229	0.923618
neg_03015		16.23	16.713	17.0324	16.236	16.6923	16.7344	16.6597	16.7174	16.2592	16.4767	16.3359	16.0118	16.4395	16.5384	15.9328	16.0484	0.148077	0.505209	0.296529	-0.28197	0.260973	0.583404	-0.313069	0.251943	0.598698
neg_03016		16.6208	17.0271	17.1509	16.8008	17.0028	16.6418	16.4521	16.563	16.6574	17.1295	16.6482	17.001	16.7175	16.7104	16.2754	16.5347	-0.234985	0.210569	0.676606	-0.0408723	0.817625	0.0874459	-0.340407	0.0740576	1.13043
neg_03020		15.4683	16.2077	16.6345	16.449	16.4084	16.3645	16.179	16.3432	16.1102	16.3962	15.803	16.3221	16.8985	16.3019	16.7588	17.039	0.133883	0.640739	0.193319	-0.0319947	0.916423	0.0379042	0.559692	0.122386	0.912268
neg_03023		17.0314	17.4247	17.3153	17.545	17.6546	17.7666	17.4407	17.579	17.229	17.6914	17.0587	17.9196	18.1675	17.7096	18.1631	18.4571	0.281139	0.0814698	1.089	0.145561	0.552937	0.257324	0.795268	0.00714514	2.14599
neg_03025		16.1707	15.836	17.3089	15.6166	16.007	15.579	16.0809	15.4431	16.2229	16.3849	15.9132	15.5804	15.991	15.8329	15.7914	15.9451	-0.455535	0.326258	0.486439	-0.207703	0.642279	0.192276	-0.342942	0.430601	0.365925
neg_03026		16.5676	16.6296	17.2659	15.9153	16.4912	16.6265	16.4375	15.5356	16.4319	16.4236	15.5809	16.2009	16.4375	16.5386	16.2137	16.3047	-0.321909	0.420013	0.376737	-0.435276	0.253152	0.596619	-0.220972	0.488655	0.310997
neg_03027		15.5562	16.4326	16.9069	15.5596	16.2628	16.3805	16.1368	16.1702	16.342	16.1607	16.6059	15.781	16.2238	16.1965	16.1174	16.3942	0.123772	0.738597	0.131593	0.108579	0.78633	0.104395	0.119168	0.748094	0.126044
neg_03028		15.6589	16.0304	17.3065	15.36	16.1846	15.743	15.139	14.921	15.3765	15.116	15.1582	13.8977	15.0838	14.8428	14.7779	14.6498	-0.592032	0.300849	0.521651	-1.20183	0.0716891	1.14455	-1.25035	0.0585479	1.23249
neg_03029		16.1437	16.6647	16.4499	16.2096	16.4385	16.3077	17.3729	16.3802	16.5106	16.2768	16.0847	16.6352	16.6317	16.3365	16.1579	16.0901	0.257819	0.402335	0.395412	0.00985155	0.955882	0.0195959	-0.0629343	0.723522	0.140549
neg_03031		15.8961	16.3367	17.2916	16.3466	15.5322	16.2145	15.5721	15.6333	15.9539	16.1925	16.0113	15.6412	15.5368	15.8848	15.6281	16.2403	-0.729715	0.0854339	1.06837	-0.518016	0.178014	0.749545	-0.645256	0.115968	0.935663
neg_03032		15.8985	16.46	16.4158	16.3586	16.7082	16.2761	16.763	16.1148	15.7495	16.175	16.0154	16.3226	16.5388	16.2938	15.6657	16.5384	0.182321	0.411383	0.385754	-0.217598	0.269102	0.570083	-0.0240396	0.925181	0.0337731
neg_03033		16.3567	16.6679	17.2904	16.5389	16.5429	16.5383	16.344	16.3878	16.4577	16.6297	16.1985	16.501	16.6022	16.355	16.3145	16.4375	-0.260234	0.292391	0.534037	-0.266774	0.293355	0.532607	-0.286192	0.256654	0.590652
neg_03034		17.6023	17.3308	17.2887	17.0653	16.8732	16.9204	16.8529	16.8841	17.7202	17.1952	17.5455	17.2199	17.5502	16.9339	16.6776	13.0225	-0.439114	0.0272081	1.5653	0.0984608	0.581492	0.235456	-1.27572	0.301892	0.520148
neg_03035		16.4542	16.4843	16.6599	16.2243	15.9621	16.7182	15.7234	15.8944	16.136	15.9126	16.5355	15.4156	15.6272	16.3126	15.2262	16.5733	-0.381136	0.184959	0.732924	-0.455746	0.145021	0.838569	-0.520874	0.190983	0.719006
neg_03036		16.7358	17.0473	17.2819	16.4816	16.9761	17.4361	16.4998	16.6882	16.807	17.3605	16.2658	16.4832	17.4051	16.9264	16.7303	17.3026	0.0134	0.961894	0.0168726	-0.157551	0.614854	0.211228	0.204425	0.420384	0.376354
neg_03037		16.5911	16.6479	17.1314	16.681	16.9547	16.8221	16.2186	16.6984	16.4712	16.8129	16.4432	16.4952	16.8104	16.3898	16.668	16.7385	-0.0894075	0.675838	0.170158	-0.207204	0.225674	0.646519	-0.111191	0.501292	0.299909
neg_03038		16.4145	16.4429	17.2076	16.242	16.2154	15.903	15.6405	15.6078	16.0406	15.9506	15.3146	15.7657	16.4979	15.7789	15.7605	16.3057	-0.735085	0.0340098	1.4684	-0.808889	0.0260281	1.58456	-0.490969	0.1363	0.865504
neg_03039		15.7736	15.7436	17.276	14.8696	15.4731	15.5582	15.1123	15.0657	15.5639	14.9295	15.0057	14.3579	15.3118	14.9511	14.8953	14.9078	-0.613352	0.310584	0.507821	-0.951448	0.156607	0.805188	-0.899205	0.168901	0.772368
neg_03042		16.9407	17.3111	17.2687	17.2281	17.3007	17.1987	16.8934	17.0581	16.9923	16.701	16.8385	16.7021	17.1325	16.7332	16.4791	16.8004	-0.0744151	0.563988	0.24873	-0.378669	0.0138948	1.85715	-0.400856	0.052409	1.28059
neg_03046		16.0397	16.8556	17.2655	17.0301	16.9056	17.206	18.0958	16.581	17.2646	16.9666	16.4597	16.5311	16.2933	16.0022	17.4775	16.8751	0.399367	0.380439	0.419715	0.00778128	0.981862	0.00794972	-0.135686	0.7589	0.119815
neg_03048		15.7208	16.299	16.8247	15.4196	16.0648	16.4878	16.0007	15.4163	15.6609	16.2208	16.5493	15.608	15.8302	15.9792	15.4776	16.4538	-0.0736142	0.854166	0.0684578	-0.0562926	0.889196	0.0510024	-0.130825	0.738843	0.131448
neg_03049		16.1437	16.0295	17.2385	16.5645	16.0619	15.6588	15.9959	15.9224	15.4755	16.8099	16.091	16.8539	16.3871	15.6161	15.8469	16.4735	-0.584273	0.119228	0.923622	-0.186482	0.678055	0.168735	-0.413121	0.277574	0.556622
neg_03051		18.5176	19.9766	17.256	19.158	18.8742	19.8365	17.7874	16.9895	19.5313	19.6753	19.5091	18.0022	17.2135	18.0833	16.9534	17.1089	-0.355158	0.68961	0.161397	0.452447	0.542917	0.265267	-1.38727	0.0894896	1.04823
neg_03053		16.3505	16.3004	17.251	16.0745	16.1832	15.5824	15.8492	16.2804	15.8373	16.2489	16.2455	16.3293	16.0432	16.3634	15.9334	16.422	-0.520274	0.148484	0.828319	-0.328829	0.307609	0.512001	-0.303579	0.344751	0.462494
neg_03054		16.1092	16.149	16.2038	16.1893	16.5451	16.13	15.8151	16.1399	15.9539	16.9778	16.0009	15.6408	15.6304	16.3915	15.8427	15.8054	-0.00528907	0.974196	0.0113539	-0.0195154	0.950571	0.0220155	-0.245339	0.233108	0.632443
neg_03056		16.5768	16.7262	17.2406	16.6533	16.4225	16.2998	16.3034	16.0844	16.3455	15.809	15.9626	15.9982	15.8592	15.9751	16.2532	15.8554	-0.521724	0.0318627	1.49672	-0.770398	0.0074731	2.1265	-0.813511	0.00580169	2.23645
pos_02149	Adenosine 5'-diphosphate	18.4586	18.2668	19.3217	18.8728	18.5451	18.5379	19.1512	19.0842	18.8452	19.5982	19.3003	19.974	19.3032	19.6335	20.4214	20.3982	0.0996148	0.742159	0.129503	0.699456	0.0814159	1.08929	1.20914	0.0169239	1.7715
neg_03059		16.7168	15.9231	16.6481	16.3125	15.8647	15.9793	15.682	15.8417	15.8618	16.5012	16.3286	15.8223	16.2199	15.787	15.0798	15.3027	-0.558202	0.0485415	1.31389	-0.271639	0.316417	0.49974	-0.802787	0.0466398	1.33124
neg_03063		18.4194	18.0358	17.2329	17.5101	16.9358	17.6025	17.3703	17.0699	18.0225	17.441	16.9615	17.2903	17.1657	17.4281	16.7538	12.9648	-0.554919	0.131519	0.881011	-0.370733	0.326179	0.486544	-1.72143	0.198934	0.701291
neg_03067		16.8163	17.2942	16.5453	17.1672	17.1354				17.3749	17.0717	16.6709	17.4169			12.2213		0.179711	#DIV/0!	#DIV/0!	0.177847	0.490369	0.309477	-4.73448	#DIV/0!	#DIV/0!
neg_03069		16.7881	16.8087	17.2153	16.7849	16.7371	16.8517	16.6686	16.6056	16.7907	16.5006	16.4345	16.3796	16.6647	16.4463	16.3997	16.1961	-0.183506	0.18808	0.725657	-0.372889	0.037749	1.42309	-0.472565	0.0163885	1.78546
neg_03071		16.6092	16.3718	16.3728	17.0087	16.9314	16.7435	16.5969	15.7838	16.5168	16.846	16.4175	16.9008	16.9952	16.5504	16.5324	16.2402	-0.0767002	0.804838	0.0942914	0.079656	0.693204	0.159139	-0.0110711	0.960841	0.0173484
neg_03074		16.9182	17.3659	17.1865	17.539	17.3542	17.9561	17.775	17.7239	17.5084	17.2475	16.8891	17.3054	18.1484	17.63	12.1924		0.449897	0.0494247	1.30606	-0.0148161	0.93876	0.0274456	-1.26214	0.575998	0.239579
neg_03075		16.5327	16.4942	17.2004	16.5521	16.529	16.4182	16.482	16.8007	16.9506	16.7265	16.5909	16.1138	16.8443	16.5655	16.3677	14.646	-0.1374	0.503538	0.297967	-0.0993973	0.698585	0.155781	-0.589006	0.329072	0.482709
neg_03077		16.3452	16.4875	16.9082	16.3427	15.8361	15.6348	16.2355	16.2011	16.0017	16.0202	16.0936	16.8505	16.1868	16.6691	15.7721	16.3265	-0.543994	0.0333003	1.47755	-0.279361	0.302014	0.519972	-0.282268	0.267504	0.57267
neg_03078		16.5384	16.6255	17.1869	16.7337	16.745	16.1698	16.4319	15.9516	16.3463	16.3438	16.3088	16.0556	15.744	16.0675	15.7668	15.6466	-0.446564	0.094358	1.02522	-0.507538	0.0303663	1.51761	-0.964917	0.00230541	2.63725
neg_03081		16.2001	17.2272	17.1813	16.6339	16.9564	16.4512	16.8327	16.6629	16.9493	16.8625	16.945	16.2283	17.4967	16.847	12.0963	12.7524	-0.0848237	0.76646	0.11551	-0.0643443	0.837814	0.0768523	-2.01252	0.242297	0.615651
pos_10325			11.6266	12.163	11.4414	13.3444	14.0013	13.7667	13.6909	12.0082	12.6111	11.5072	12.2573	13.8026	13.5077	14.3621	14.7796	1.95711	0.0025668	2.59061	0.352231	0.318223	0.497269	2.36931	0.00119382	2.92306
neg_03085		16.6778	17.0202	16.3672	16.2224	17.7712	16.2276	15.9331	16.8256	16.5127	16.2842	16.4226	15.6561	15.8644	16.2186	16.0539	17.3812	0.117462	0.803493	0.0950181	-0.353034	0.227177	0.643636	-0.19238	0.640564	0.193437
neg_03087		15.8837	16.555	16.8533	15.6084	16.1559	15.4887	15.4035	15.9561	16.4327	16.4604	16.016	15.5774	16.1802	16.0022	15.8617	16.3348	-0.474043	0.222708	0.652264	-0.103482	0.781927	0.106834	-0.130389	0.693898	0.158704
neg_03088		16.5053	16.9312	17.1553	16.0388	17.0609	16.8958	18.0986	17.8639	17.4763	17.2575	17.6655	17.8663	17.0288	17.7674	16.5851	16.4879	0.822163	0.0779061	1.10843	0.908763	0.0257024	1.59003	0.309665	0.449039	0.347716
neg_03089		16.2474	16.4711	16.6422	16.372	16.451	16.5802	16.4052	16.3007	16.4383	16.6331	16.3038	16.0881	16.5927	16.2469	15.9555	16.156	0.00109319	0.991797	0.00357715	-0.0673602	0.652942	0.185125	-0.19541	0.268037	0.571805
neg_03090		17.588	17.6801	17.1543	17.3472	17.6795	17.7468	16.836	16.8926	17.5096	17.4192	17.0746	16.933	17.5347	17.0357	16.6754	16.4229	-0.153715	0.601223	0.220965	-0.208321	0.295974	0.528746	-0.525233	0.116413	0.933997
neg_03091		17.121	17.5847	17.152	17.3212	16.8685	17.5102	16.3454	16.3993	16.9606	17.4237	15.9494	16.2683	16.2977	16.0214	16.0803	15.5999	-0.513872	0.152952	0.815446	-0.644212	0.147026	0.832605	-1.2949	0.000553134	3.25717
neg_03093		16.1676	16.4247	17.1459	16.4908	16.2519	16.2635	16.1746	16.0863	16.2012	16.234	16.0517	15.9999	16.4192	16.0391	15.8951	15.8991	-0.363171	0.178948	0.747273	-0.435525	0.125068	0.902853	-0.494143	0.0980977	1.00834
neg_03094		17.319	16.7173	17.1419	17.0517	17.3118	17.2062	17.6854	16.9311	16.5547	16.0226	17.054	17.1527	17.2024	16.5735	17.6247	18.0626	0.226142	0.304841	0.515927	-0.361506	0.273993	0.56226	0.308316	0.418355	0.378455
neg_03096		15.2053	15.4127	17.092	14.9545		13.2347			15.2144	14.6507	14.711	12.7409		12.9511			-2.43139	#DIV/0!	#DIV/0!	-1.33686	0.116893	0.932211	-2.71505	#DIV/0!	#DIV/0!
neg_03101		17.4843	17.3369	17.1328	17.4474	17.8301	17.8872	17.5793	17.6662	17.5477	17.9529	17.5179	17.9079	18.4797	18.0758	18.0233	17.5707	0.390369	0.0106748	1.97164	0.381259	0.0389062	1.40998	0.687023	0.0267676	1.57239
neg_03102		16.7853	16.6622	17.1324	16.488	16.7622	16.3162	16.3878	16.3804	16.5392	17.0283	16.5903	16.2968	16.1164	16.8954	15.6335	16.0306	-0.305347	0.126357	0.8984	-0.153349	0.481668	0.317252	-0.598006	0.106667	0.97197
neg_03104		16.0358	16.7994	17.1302	16.7465	16.0145	16.334	15.663	16.8218	16.4164	16.5758	16.9277	15.8802	16.0411	16.6462	15.7257	15.4855	-0.469679	0.213141	0.671333	-0.227969	0.499227	0.301702	-0.703382	0.084873	1.07123
neg_03105		16.1283	17.3339	16.8074	17.0305	16.75	17.0962	16.755	16.7589	17.1746	16.3436	16.8435	16.3363	16.8866	16.5951	15.9056	16.2955	0.0150231	0.958523	0.0183975	-0.150549	0.662969	0.178507	-0.404348	0.269466	0.569496
neg_03106		16.7792	17.0728	17.1196	17.2658	16.8709	16.855	17.4511	17.3136	16.6712	16.8122	16.6681	17.0526	16.8137	17.1085	17.1751	17.2926	0.0632918	0.74365	0.128631	-0.258325	0.107552	0.968382	0.0381328	0.800341	0.0967249
neg_03107		16.3861	16.7679	17.1196	17.1575	16.7248	16.166	16.2141	15.9199	17.1111	17.0959	17.1885	16.8838	17.8557	15.7858	18.235	18.3234	-0.601563	0.0508866	1.2934	0.212046	0.33369	0.476657	0.692197	0.336422	0.473116
neg_03240	Homoserine	20.2114	20.1119	19.8072	19.9538	20.1227	20.0438	20.1141	20.1997	20.1244	19.9529	20.2356	20.1124	20.0259	20.1219	19.3264	19.761	0.0989787	0.357012	0.447318	0.0852065	0.457585	0.339528	-0.212289	0.340824	0.467469
neg_03109		16.0574	16.6722	17.1174	16.6067	17.1132	16.9581	16.2424	16.6813	15.7231	16.6738	15.6158	16.2573	16.6868	16.6967	15.2762	16.1729	0.13531	0.656765	0.18259	-0.545923	0.148105	0.829429	-0.405264	0.354337	0.450583
neg_03110		17.0967	17.3578	17.1134	17.1212	17.3409	17.3586	17.0682	17.3805	17.2162	17.0095	16.8672	16.717	17.7367	16.9523	16.5676	16.8772	0.114785	0.278598	0.555023	-0.219776	0.136207	0.8658	-0.138797	0.622004	0.206207
neg_03111		17.2371	17.2451	16.1547	17.4259	15.7972	16.1362	17.4556	17.2771	16.3406	15.9446	17.4074	16.9365	16.5534	16.0339	15.9605	17.4979	-0.34916	0.516845	0.28664	-0.358388	0.440836	0.355723	-0.504261	0.314695	0.50211
neg_03112		15.8948	16.0656	17.1127	15.9301	16.1454	16.0025	15.7566	15.5474	16.1431	16.1528	15.7414	16.0558	16.286	15.3152	15.4208	15.3915	-0.387856	0.287197	0.541821	-0.227556	0.501075	0.300097	-0.64745	0.132524	0.877705
neg_03113		16.1302	16.3416	17.1077	15.9293	16.2162	15.7929	15.6677	15.4873	15.739	16.0112	15.7802	15.4368	15.376	15.3786	14.7345	14.5658	-0.586179	0.109665	0.959932	-0.635399	0.0851261	1.06994	-1.36351	0.00699625	2.15513
neg_03115		15.1597	16.1462	17.1056	17.2342	17.6526	16.9309	16.4751	16.1503	16.1067	16.0715	16.2209	15.7649	16.4623	16.5438	16.8262	17.1675	0.390791	0.530417	0.275383	-0.370438	0.502742	0.298655	0.338517	0.545213	0.263434
neg_03119		17.383	17.6896	17.1043	16.9636	17.9145	17.5205	17.3356	17.3999	16.4921	17.6283	16.6201	16.4298	17.9388	17.291	16.7584	16.4681	0.257472	0.260664	0.583919	-0.492558	0.191676	0.717433	-0.171041	0.658288	0.181584
neg_03120		16.5568	16.8458	17.1024	17.3072	17.4544	17.2801	17.7322	17.4089	17.5801	17.3989	17.7261	17.6543	17.6873	17.5399	17.725	16.1952	0.515849	0.0421257	1.37545	0.636786	0.0219503	1.65856	0.333794	0.449981	0.346805
neg_03122		16.0237	16.3968	16.131	16.1014	16.1866	16.1329	16.0829	16.0413	16.1073	16.0334	15.8807	15.5608	16.0951	15.6289	15.9363	19.5739	-0.0522913	0.580893	0.235904	-0.267652	0.123122	0.909663	0.645329	0.537119	0.26993
neg_03129		15.6186	15.7878	16.1748	15.5335	15.8117	15.9916	16.1587	16.1453	15.4772	16.427	15.8933	15.822	15.9471	16.4414	15.5726	15.6526	0.248137	0.192895	0.71468	0.126198	0.623066	0.205466	0.124721	0.627322	0.202509
neg_03131		17.3686	17.1116	17.0816	16.3082	16.8452	16.7336	16.2341	16.2531	16.4361	16.7938	15.9225	15.9361	15.8424	15.8423	15.4465	16.1951	-0.450966	0.163006	0.787797	-0.695342	0.0672856	1.17208	-1.1359	0.00829128	2.08138
neg_03132		17.7081	17.2067	17.081	16.7597	16.7105	16.7598	16.4918	16.5579	17.099	17.4516	17.0407	16.974	16.3965	16.9521	15.8703	16.2268	-0.558859	0.0603187	1.21955	-0.0475395	0.840953	0.0752281	-0.827422	0.0332783	1.47784
neg_03135		17.0045	17.1496	17.0708	16.7074	15.4788	17.5175	17.3008	17.0966	17.0033	17.0499	16.8953	16.5451	16.9162	16.6869	17.0836	17.2773	-0.134616	0.79371	0.100338	-0.109634	0.491669	0.308328	0.00796858	0.961574	0.0170172
neg_03136		17.2658	17.0826	17.0707	16.566	17.1668	16.8896	16.1547	16.6173	15.7767	16.6424	15.5923	16.2847	16.7143	16.716	16.0379	16.0336	-0.289165	0.318151	0.497367	-0.922254	0.0220915	1.65577	-0.620844	0.0483686	1.31544
neg_03137		16.2847	16.1417	16.8739	15.7645	15.6919	15.9706	15.6834	15.9752	15.5534	16.0466	15.8687	15.9802	16.0672	15.737	15.1956	15.3177	-0.43589	0.154077	0.812262	-0.403979	0.183583	0.736168	-0.6868	0.0660942	1.17984
neg_03138		17.0415	17.0248	17.069	17.4726	17.237	16.8476	17.2574	17.036	17.2545	18.0515	17.2962	17.442	17.4258	16.9285	17.8262	17.4718	-0.057468	0.704093	0.15237	0.359063	0.1556	0.807991	0.261091	0.277851	0.556188
neg_03139		16.7519	18.2819	16.5853	18.0419	18.2822	18.7704	18.1861	18.1921	18.2169	17.4183	18.1663	18.0756	18.3678	18.293	17.4484	17.8347	0.942476	0.11568	0.936741	0.55403	0.305806	0.514554	0.570737	0.299428	0.523707
neg_03140		17.719	17.4745	17.0666	16.1027	17.1416	17.7131	16.1023	16.2584	16.2255	16.2359	14.4779	15.5105	16.1235	15.3017	14.4093	14.4383	-0.286862	0.601444	0.220805	-1.47827	0.0360998	1.4425	-2.02254	0.0100052	1.99977
neg_03141		17.1476	17.1761	17.0624	17.1326	17.1765	17.4739	17.0648	17.237	17.3735	17.4582	17.4269	17.2489	17.6003	17.3639	16.7655	16.8551	0.108396	0.302568	0.519177	0.247228	0.00656387	2.18284	0.016547	0.939776	0.0269758
neg_03143		16.0914	15.6755	16.3358	15.4448	16.0078	16.0037	15.6823	15.5104	15.5128	16.3922	15.2421	15.9047	16.1773	15.9737	15.9219	16.1192	-0.0857965	0.730648	0.136292	-0.123909	0.713072	0.146866	0.161146	0.489985	0.309818
neg_03145		16.9122	16.6332	17.051	16.1428	16.0481	15.8043	15.6935	15.6769	15.5971	16.5526	16.586	16.1838	15.725	15.8716	15.2249	15.2906	-0.879074	0.0152474	1.8168	-0.454873	0.187259	0.727557	-1.15676	0.00455885	2.34115
neg_03146		15.2712	14.9589	17.0508	15.525	14.8884	14.3199	15.7276	15.7687	15.4226	15.4255	15.2375	15.5793	15.6327	15.1761	14.8562	16.3084	-0.525322	0.403741	0.393897	-0.285249	0.584783	0.233005	-0.208119	0.72515	0.139572
neg_03148		16.4353	16.5712	17.0498	16.4184	15.9762	15.6952	16.5774	16.3524	16.3237	16.1024	16.3696	17.1986	16.4511	16.3341	16.2299	16.3664	-0.468345	0.108588	0.964216	-0.120076	0.688297	0.162224	-0.273299	0.16048	0.794578
neg_03149		17.9577	18.1389	17.0493	17.2667	17.2647	17.8219	17.2007	17.1239	18.0138	16.7534	17.5937	17.4204	18.4403	16.6147	17.1788	18.0013	-0.250381	0.453281	0.343632	-0.157875	0.685781	0.163815	-0.0443874	0.930779	0.0311536
neg_03151		16.4341	16.5511	17.0426	16.7809	16.3555	16.3293	15.8747	16.1384	15.5664	16.5696	16.309	16.0641	15.6019	15.9064	15.4134	15.2334	-0.527693	0.0242291	1.61566	-0.574867	0.0711404	1.14788	-1.16338	0.0010603	2.97457
neg_03152		16.6506	17.0359	17.0414	17.0267	17.4335	17.5347	17.3802	17.106	16.968	17.5713	16.4945	17.6671	17.8948	17.4636	12.112	11.9377	0.424911	0.018642	1.72951	0.236543	0.465015	0.332533	-2.08667	0.291838	0.534857
neg_03153		16.0074	16.3172	17.0384	15.9602	16.4799	15.8042	15.7218	15.6139	15.8207	15.5319	15.5026	15.4063	16.1043	15.7726	15.0461	15.4502	-0.425832	0.229625	0.63898	-0.765426	0.0477439	1.32108	-0.73749	0.0710984	1.14814
pos_04920		14.8605	15.2164	14.3445	15.0682	16.9392	16.6564	16.6781	17.0407	15.7695	17.1104	16.2307	15.9353	16.8655	17.478	16.4375	16.8299	1.95618	0.000483725	3.3154	1.38904	0.0107604	1.96817	2.03032	0.000427221	3.36935
pos_00543	Adenine	20.0184	20.1077	20.0449	19.9343	19.4059	20.4327	20.2839	20.3717	20.167	21.0478	19.9128	20.0338	20.0347	20.3469	20.4314	20.6429	0.0972174	0.715735	0.145248	0.264001	0.382561	0.4173	0.337658	0.0708005	1.14996
neg_03157		16.9291	16.9857	17.0326	17.0002	17.0167	16.7342	16.9253	16.9592	16.8266	17.0167	17.0346	17.0489	17.0063	16.9546	16.6258	16.8745	-0.0780812	0.299542	0.523543	-0.00520695	0.9309	0.0310969	-0.121631	0.246718	0.6078
neg_03160		17.0743	17.6292	17.031	17.6562	17.6019	17.9924	17.595	17.4106	16.832	17.3016	16.6589	16.8466	17.1098	16.8165	12.9715	13.5594	0.302259	0.205039	0.688163	-0.437914	0.0947484	1.02343	-2.23342	0.128342	0.891631
neg_03162		17.1163	17.7054	17.0253	17.5822	17.8093	18.1112	18.0664	17.9778	17.4259	17.2614	17.0657	17.5242	17.8274	17.5944	17.6138	20.29	0.63392	0.0257209	1.58971	-0.0379954	0.854087	0.068498	0.974116	0.235203	0.628558
neg_03163		15.591	16.0716	17.0252	15.9014	15.9929	15.6685	15.6089	15.4974	15.6642	15.7166	15.4189	15.5294	15.6678	15.6575	15.1609	15.4682	-0.455346	0.241457	0.617161	-0.565018	0.164056	0.785009	-0.65866	0.119981	0.920889
neg_03164		16.9455	17.0256	17.0222	17.1436	16.7843	16.672	16.6754	16.5663	16.7955	16.4211	16.6033	16.4707	16.7527	16.3855	16.5849	16.6209	-0.359711	0.00103238	2.98616	-0.461563	0.00617809	2.20915	-0.44821	0.00441112	2.35545
neg_03165		16.0161	15.9735	17.0039	17.1108	17.2737	16.5931	16.2457	16.9607	16.2582	17.416	15.9516	16.1795	17.2264	16.629	16.6052	16.4799	0.24222	0.549492	0.260039	-0.0747421	0.87349	0.0587418	0.20903	0.578418	0.237758
neg_03167		17.2681	17.4706	17.0182	17.384	17.5816	17.4053	17.6544	17.5052	17.2367	17.4063	17.1001	17.2141	18.1149	17.4393	17.7347	18.0714	0.251386	0.0786082	1.10453	-0.0459196	0.709975	0.148757	0.55488	0.0307785	1.51175
neg_03169		17.2234	17.1591	17.0144	17.2233	17.131	16.5365	16.9107	16.7208	17.6704	17.7189	17.4519	17.2901	17.0342	16.6011	15.8373	16.5226	-0.3303	0.0750693	1.12454	0.377804	0.023625	1.62663	-0.656244	0.0743489	1.12873
neg_03171		17.7793	17.9279	16.2514	17.48	18.0821	18.3462	18.2443	17.9858	18.0419	18.3979	17.7225	17.995	18.5677	17.8075	18.4796	18.5038	0.804919	0.123115	0.90969	0.679631	0.1731	0.761703	0.979987	0.0763621	1.11712
neg_03173		17.2021	17.203	17.0041	16.7484	16.2582	16.6569	17.4401	16.8092	16.4436	16.9597	17.0685	16.5613	16.4306	15.5141	13.8171	14.0819	-0.2483	0.405459	0.392053	-0.281118	0.186	0.730488	-2.07846	0.0410928	1.38623
neg_03175		16.1282	16.2448	16.266	16.382	16.1229	15.7419	15.6177	16.1599	16.2982	16.3213	16.2395	15.7826	16.0781	15.9068	15.4392	15.7769	-0.34464	0.0792198	1.10117	-0.0948167	0.528066	0.277312	-0.454985	0.036487	1.43786
neg_03177		16.0804	16.4409	16.9933	15.9884	15.7396	15.8678	15.5143	15.4056	16.1244	16.0843	16.113	16.0488	15.5885	15.7811	15.0849	15.5521	-0.743923	0.0386603	1.41273	-0.283126	0.302485	0.519297	-0.874094	0.0225614	1.64663
neg_03179		15.6506	16.1099	16.3999	15.8949	15.6433	15.8783	15.5907	15.3297	15.7725	15.6777	15.8284	15.8663	16.1233	16.0398	15.5056	16.2365	-0.40337	0.0892913	1.04919	-0.227596	0.250349	0.601455	-0.0375594	0.874109	0.0584343
neg_03180		17.2215	17.7135	16.9859	17.7477	15.641	17.5044	15.7682	15.7427	17.1526	16.9394	17.4538	17.3463	17.5958	17.2814	17.0431	17.9834	-1.25308	0.0608748	1.21556	-0.194122	0.4164	0.380489	0.0587696	0.838853	0.076314
neg_03182		18.1545	17.4141	16.9782	17.5802	17.6323	17.797	17.8372	16.8271	17.2445	17.6469	16.498	16.7606	18.0358	16.275	16.6984	17.9959	-0.00834766	0.981164	0.00825836	-0.494232	0.210745	0.676242	-0.280452	0.608916	0.215443
neg_03183		19.4132	17.7758	16.9778	17.8447	18.3286	18.2777	18.091	18.5535	17.987	18.1377	16.9983	18.5576	18.1998	17.7675	17.2674	16.9223	0.309799	0.589677	0.229386	-0.0827556	0.89677	0.0473189	-0.46365	0.463985	0.333496
neg_03184		15.4733	15.7735	16.9378	15.4123	14.9082	15.1887	15.3965	15.1636	15.7788	15.5531	15.4248	15.0122	14.5356	14.79			-0.734959	0.127782	0.89353	-0.456989	0.303509	0.517829	-1.2364	0.0351002	1.45469
neg_03185		17.2079	17.3892	16.9758	16.9169	17.4697	17.5726	17.4103	17.2943	17.2545	17.4836	17.1676	17.0481	17.6581	17.243	17.5853	17.4371	0.314283	0.0558177	1.25323	0.116004	0.447654	0.349057	0.358413	0.0465034	1.33251
neg_03186		15.7305	16.4229	16.9752	16.2307	15.8904	16.4022	16.3404	16.4034	16.0967	16.4579	16.0759	15.3832	16.168	16.5137	16.1987	16.5094	-0.0807151	0.790386	0.102161	-0.336361	0.363264	0.439778	0.00761309	0.979242	0.00910985
neg_03190		17.3099	17.3831	16.9614	17.1156	16.9333	17.1885	17.1856	17.2021	17.4444	16.9506	17.3766	17.3005	17.6756	17.4704	17.3107	17.4734	-0.0651639	0.595453	0.225153	0.0754878	0.622885	0.205592	0.290026	0.0563106	1.24941
neg_02295		19.2954	19.7104	19.298	19.9102	21.3241	21.4381	21.6133	21.6337	20.7554	21.3111	21.3243	21.3527	21.9944	21.6784	21.5014	22.0279	1.94878	0.000218677	3.6602	1.63238	0.000247153	3.60703	2.24702	3.71128e-05	4.43048
neg_03193		16.4106	16.8524	16.9511	16.6996	16.6187	16.3007	16.2555	16.1882	16.537	16.8921	16.7155	16.718	15.9502	15.9765	15.3653	15.4975	-0.387631	0.0448427	1.34831	-0.0127486	0.930194	0.0314266	-1.03106	0.00234162	2.63048
neg_03195		15.2942	17.1543	16.9068	15.9449	16.8231	16.615	15.7038	16.515	16.4184	16.5185	15.5528	15.4139	15.4389	15.4108	15.319	15.4845	0.0891664	0.864818	0.0630754	-0.349147	0.52892	0.27661	-0.911738	0.124611	0.904444
neg_03196		15.5492	16.0181	16.3527	15.9067	15.6287	15.9826	15.9167	15.9556	15.6234	15.6884	15.3337	15.9551	16.4057	15.8507	15.753	16.0925	-0.085766	0.664595	0.177443	-0.306503	0.196082	0.707561	0.0688282	0.765575	0.116012
neg_03197		16.1589	16.2621	16.9477	15.8471	15.9768	17.2996	15.7145	16.7263	15.4753	16.8385	15.6265	16.518	16.8492	16.1658	15.7072	16.8659	0.125329	0.781593	0.10702	-0.189388	0.659379	0.180865	0.0930458	0.807658	0.0927728
neg_03198		17.0671	17.3106	16.9464	17.0543	17.0103	17.1509	17.061	16.9825	17.1448	16.8753	17.0338	16.8274	16.2512	16.7981	15.1305	15.3331	-0.043412	0.635949	0.196578	-0.124235	0.285943	0.543721	-1.21634	0.0504482	1.29715
neg_03199		18.0732	17.5225	16.9433	18.4131	18.536	18.411	17.6732	17.4246	18.965	16.9375	17.1636	17.584	18.8374	19.2805	20.8419	18.9027	0.273196	0.542207	0.265834	-0.075514	0.897066	0.0471756	1.7276	0.0267092	1.57334
neg_03200		15.4766	15.6764	16.9422	15.9726	16.0185	15.5401	15.8359	15.4267	15.5034	15.5727	15.6317	15.6486	14.6874	15.6827	14.2036	14.1843	-0.311702	0.425649	0.370948	-0.427861	0.279653	0.55338	-1.32745	0.0323658	1.48991
neg_03201		16.2212	16.424	16.9416	16.2581	16.5754	16.3808	16.5087	16.4303	16.3412	17.1807	16.3192	16.3314	16.571	16.9685	16.7256	16.4237	0.0125891	0.945604	0.0242908	0.0819014	0.772263	0.112235	0.210995	0.342702	0.465083
neg_03202		15.486	16.1542	16.9409	15.9017	15.7118	16.078	15.82	15.5608	15.8727	15.8674	15.5202	15.6851	16.0907	16.1968	15.7011	15.8518	-0.328056	0.373373	0.427857	-0.384399	0.30236	0.519475	-0.160593	0.64957	0.187374
neg_03209		15.7772	15.8046	16.3561	15.9141	15.8109	15.8682	15.7442	15.8255	15.8467	15.4321	15.4661	14.8753	15.8393	15.4909	15.4347	15.2915	-0.150792	0.345738	0.461252	-0.557975	0.0659646	1.18069	-0.448907	0.0456522	1.34054
neg_03210		14.6384	15.1513	16.9277	15.2274	15.2398	14.783	14.4081	14.7146	15.0239	14.7123	14.6283	14.9364	14.903	14.6833	14.2168	14.6518	-0.699799	0.25995	0.58511	-0.66092	0.277685	0.556447	-0.872462	0.177798	0.750072
neg_03212		17.2151	17.1578	16.9256	16.7932	16.7048	16.8788	16.708	16.7267	16.912	16.7981	16.9165	16.6148	16.6445	16.5586	15.8392	16.3153	-0.268359	0.0662092	1.17908	-0.212599	0.136058	0.866276	-0.683521	0.0234866	1.62918
neg_03213		16.0532	16.5842	16.9194	16.3859	16.612	16.578	16.9922	16.789	16.7109	16.4589	16.725	16.5373	16.6866	16.4302	16.5548	16.5726	0.257102	0.27018	0.568346	0.122354	0.562242	0.250077	0.0753596	0.712953	0.146939
neg_03215		15.7336	15.8741	16.168	15.5297	15.7706	15.9181	15.9977	15.8946	15.9151	15.6361	15.789	15.6859	16.2541	15.2593	15.9291	16.0416	0.0688996	0.654773	0.18391	-0.069837	0.659472	0.180803	0.0446866	0.866767	0.0620975
neg_03216		15.8302	15.7008	16.9119	16.2266	15.9111	16.3383	15.7197	16.7181	15.5939	16.1804	16.0374	16.1637	15.99	15.3817	15.9135	15.7203	0.00441266	0.990423	0.0041795	-0.173515	0.5968	0.224171	-0.415983	0.237063	0.625136
neg_03217		16.3209	16.7074	16.9101	16.2822	16.5693	16.7662	16.5884	16.2571	16.6889	16.7815	16.1136	16.0136	16.512	15.9145	16.1574	16.0542	-0.00991007	0.959328	0.018033	-0.155752	0.554685	0.255954	-0.395627	0.0950812	1.02191
neg_03218		16.9875	17.4043	16.9098	17.0682	17.1557	17.9827	17.6525	17.2997	17.315	16.9535	19.4365	17.1206	17.0792	17.1979	18.1128	17.2006	0.430224	0.103682	0.984298	0.613957	0.371059	0.430557	0.305188	0.308763	0.510375
neg_03219		16.0333	16.5426	16.909	16.2403	16.2211	15.9734	15.3888	16.302	15.92	16.0361	16.1906	16.081	16.5659	16.3781	16.6208	16.6254	-0.459984	0.152884	0.815639	-0.37441	0.142204	0.847087	0.116216	0.594534	0.225823
neg_03224		16.6059	16.7421	16.9051	16.0679	16.872	16.5292	16.4299	16.0182	15.5535	16.356	15.7699	15.4897	15.914	15.6902	15.1264	15.6392	-0.11791	0.657099	0.182369	-0.787974	0.0261442	1.58262	-0.987819	0.00712317	2.14733
neg_03225		17.2677	17.5125	16.9042	17.6649	17.5412	17.9076	17.9638	17.6895	17.394	17.4516	17.3687	17.3959	18.194	17.5502	18.0135	18.5052	0.438233	0.0735399	1.13348	0.0652271	0.72145	0.141794	0.728419	0.032018	1.49461
neg_03226		15.2913	15.5177	16.9034	16.1928	15.4778	15.1868	16.9439	17.0582	16.7896	16.125	16.0924	17.3285	16.4974	16.2975	16.2996	18.2838	0.190366	0.765202	0.116224	0.607575	0.244277	0.612118	0.868272	0.204034	0.690298
neg_03227		16.2194	16.8172	16.9018	16.3544	16.4128	15.9171	16.3804	16.3759	16.1837	16.4769	16.5378	16.3718	16.4831	16.0656	16.2599	16.6513	-0.301634	0.198821	0.701538	-0.180649	0.382559	0.417302	-0.208248	0.365584	0.437013
neg_02256	D-Ribose;L-Ribulose	20.2879	20.305	20.1796	20.4999	20.443	20.3733	20.5622	20.2792	20.5487	20.4247	20.6286	20.5039	19.6864	20.1678	19.2237	18.3061	0.0963099	0.32329	0.490407	0.208339	0.045424	1.34271	-0.972107	0.0898173	1.04664
neg_03231		15.7897	16.202	16.8525	15.6508	16.3049	16.207	15.948	16.0551	15.8015	15.8544	15.5719	15.7327	16.6232	15.3411	16.3972	16.6463	0.00498257	0.986815	0.00576443	-0.383629	0.251426	0.59959	0.128192	0.765266	0.116188
neg_03232		16.369	17.1022	16.8948	16.5481	16.1189	16.9077	16.2434	16.4603	16.6422	16.5574	17.1387	16.1204	16.8062	16.1893	16.1797	15.9785	-0.295959	0.26328	0.579582	-0.113865	0.684801	0.164435	-0.440103	0.121734	0.914587
neg_03233		15.2935	15.7407	16.2456	16.5122	16.413	15.4269	15.6314	15.4055	15.7832	16.7843	15.3915	15.5408	15.5708	15.6943	15.6677	15.5284	-0.228817	0.548388	0.260912	-0.0731071	0.865835	0.0625648	-0.332736	0.30736	0.512352
neg_03234		15.7351	15.7805	16.8918	15.5345	15.3555	15.4892	15.6928	15.289	15.7985	15.7707	15.5587	15.4812	14.9811	15.4905	15.006	17.6507	-0.528803	0.183245	0.736968	-0.33314	0.361879	0.441437	-0.203383	0.78601	0.104572
neg_03235		17.8174	18.0862	16.8912	17.2556	17.3324	17.7739	17.0491	17.1355	18.0243	16.6162	17.4386	17.4456	18.4013	16.5667	17.224	17.8701	-0.189881	0.572946	0.241886	-0.131428	0.75122	0.124233	0.00294164	0.995339	0.0020289
neg_03236		15.9007	16.3028	16.8864	16.0299	16.0927	15.9573	16.0025	15.8704	15.9201	15.9285	15.6711	15.8615	16.0325	15.679	15.7663	15.7699	-0.29923	0.266442	0.574397	-0.434674	0.139213	0.856319	-0.468032	0.118855	0.924982
neg_03238		16.7223	17.1301	16.8839	17.1585	17.1469	17.4886	17.2803	17.1341	17.1372	17.0019	17.3102	17.3096	17.8895	17.0919	17.2062	17.4152	0.288758	0.0747939	1.12613	0.216003	0.147718	0.830567	0.426994	0.0927737	1.03258
neg_02313	L-Threonine;Homoserine;L-Allothreonine	20.1925	20.0722	19.8072	19.9422	20.1446	19.9938	20.062	20.1798	20.1386	19.8701	20.1971	20.0176	20.015	20.0971	19.3188	19.761	0.0915092	0.37558	0.425298	0.0523096	0.651846	0.185855	-0.205551	0.344739	0.46251
neg_03242		16.5991	16.6413	16.8797	16.481	16.7012	16.3701	16.7901	16.69	16.6419	16.3725	16.5335	16.6865	16.1744	16.4731	16.454	16.3314	-0.012433	0.923644	0.0344952	-0.0916989	0.433299	0.363212	-0.292094	0.0370591	1.43111
neg_03244		16.6155	16.7715	16.879	16.4191	16.5119	15.6157	15.2627	15.8179	16.24	16.6917	16.2941	15.0725	12.9428	15.2581	11.624	15.6045	-0.869196	0.0385147	1.41437	-0.596686	0.185803	0.730948	-2.81389	0.058679	1.23152
neg_03246		16.5437	16.9075	16.8764	16.6959	16.9638	16.6182	16.6137	16.5335	16.7145	16.7317	16.2119	15.9549	16.391	16.9947	16.4485	16.3396	-0.073589	0.586286	0.231891	-0.352632	0.166013	0.779859	-0.212403	0.280044	0.552773
neg_04089	Mono-Methyl Glutarate	17.2559	16.4002	16.359	16.347	16.7915	16.396	16.69	16.8456	16.9217	16.3228	16.3372	16.7025	17.8491	16.1885	16.9908	17.2336	0.0902454	0.729155	0.13718	-0.0194729	0.944359	0.0248629	0.474947	0.296848	0.527466
neg_03250		16.6288	16.6728	16.8727	16.6804	17.1272	16.6527	16.709	16.3176	17.105	17.2465	17.1063	16.6605	16.2508	16.5287	15.6197	15.2703	-0.0120478	0.94865	0.0228942	0.315897	0.0838177	1.07666	-0.796283	0.0672126	1.17255
neg_03251		15.3928	15.941	16.5223	15.4351	15.4355	15.5995	15.5233	15.4639	15.8842	15.4413	15.3781	15.7745	15.9719	15.7779	16.1098	16.1534	-0.31722	0.317213	0.498649	-0.203246	0.522449	0.281956	0.180459	0.554603	0.256018
neg_03252		15.7383	16.2522	16.8696	16.7251	15.8402	15.8459	16.9569	16.8307	15.8555	16.8154	16.4861	16.9104	16.5116	16.9432	16.8097	16.8465	-0.0278732	0.946468	0.0238939	0.120587	0.74211	0.129532	0.381456	0.237799	0.62379
neg_03254		16.4236	16.0602	16.5546	15.9563	16.021	16.128	16.1627	15.7804	16.0388	16.2146	15.5823	15.7694	15.945	15.9705	16.0111	16.0561	-0.225639	0.235289	0.628399	-0.347416	0.133547	0.874366	-0.253	0.174323	0.758644
neg_03255		16.6712	15.6208	16.7057	16.8068	17.1231	16.8306	16.4871	16.5097	16.8298	17.0593	16.555	16.1799	17.0816	16.2254	16.0107	16.0755	0.286477	0.409961	0.387257	0.204885	0.567848	0.245768	-0.102817	0.792233	0.101147
neg_03256		16.9103	16.9832	16.8655	16.4177	16.2189	17.7159	17.9097	17.7859	15.6337	16.2126	17.0979	16.7809	16.082	17.3388	16.7018	16.9677	0.613409	0.223736	0.650264	-0.362931	0.356042	0.448498	-0.0216078	0.944669	0.0247205
neg_03257		15.7833	16.11	16.8628	16.4915	17.4586	16.8869	17.1454	16.9631	16.0782	15.9749	15.9167	15.8525	16.7217	16.6038	15.9693	16.4541	0.801605	0.0327141	1.48526	-0.35632	0.22541	0.647027	0.125326	0.678571	0.168405
neg_03258		16.1011	15.9119	16.8581	16.2968	16.1092	15.4588	16.3163	16.3253	16.2145	16.5967	16.1798	16.0699	16.8517	15.27	15.1489	14.7343	-0.239594	0.438571	0.35796	-0.0267295	0.913906	0.0390987	-0.790774	0.192161	0.716334
neg_03259		16.7187	17.2479	16.8575	17.1201	17.2397	17.4019	17.2644	17.2744	16.9458	17.0334	16.9199	16.9261	17.6255	16.8572	17.3303	17.538	0.30906	0.0783695	1.10585	-0.0297362	0.823868	0.0841425	0.351697	0.150421	0.822692
neg_03262		16.2084	16.6581	16.3596	16.6438	16.5394	16.8854	16.791	16.4729	16.4834	16.6066	16.1398	16.5599	16.9187	16.4867	16.6511	16.9773	0.204707	0.216666	0.66421	-0.01999	0.900189	0.0456664	0.29102	0.11788	0.928559
neg_03263		15.9897	15.9986	16.696	16.0961	15.9931	16.0585	16.7607	16.2131	16.0897	15.7494	15.8749	15.6534	16.2249	15.852	15.5221	16.1508	0.0612762	0.809016	0.092043	-0.353227	0.130736	0.883604	-0.257656	0.310586	0.507819
neg_03265		15.9748	16.2501	16.8098	15.9427	16.2356	15.9375	15.8917	15.808	16.0152	16.4219	15.7174	15.1966	15.7961	15.8515	15.4395	15.1243	-0.276157	0.276534	0.558251	-0.406587	0.262508	0.580858	-0.691531	0.0399714	1.39825
neg_03270		16.4477	16.4497	16.8462	16.2378	16.3424	16.0287	15.9722	16.0667	16.0424	16.6553	15.8887	15.6771	15.4987	16.2258	15.3402	14.3738	-0.392872	0.0472898	1.32523	-0.42949	0.141664	0.848742	-1.13575	0.0526057	1.27897
neg_03273		16.5667	16.6585	16.8436	15.8298	16.8744	16.4867	16.4228	16.2791	16.0205	16.3363	15.8028	15.5679	15.9761	15.5735	15.1997	15.5925	0.0410963	0.879178	0.0559232	-0.542765	0.101209	0.994781	-0.889176	0.0200911	1.697
neg_03274		17.3257	17.3707	16.8393	17.1568	17.2812	17.4032	17.0581	17.2411	17.3936	17.198	17.0136	17.0604	17.8575	17.2175	16.6912	16.9924	0.0727813	0.625984	0.203437	-0.00672844	0.965267	0.0153525	0.0165506	0.954694	0.0201357
neg_03275		16.0049	16.2124	16.5398	16.0187	16.4282	16.1975	16.6047	16.4625	16.2384	16.6024	16.2355	16.15	16.6072	16.499	16.6624	16.2426	0.229289	0.185177	0.732414	0.112617	0.509642	0.292735	0.308826	0.0982163	1.00782
neg_03276		16.4827	16.6456	16.8348	16.5647	16.5963	16.4372	16.6736	16.6352	16.1398	17.1693	16.2403	16.2457	16.0583	16.5173	15.2644	15.0957	-0.0463921	0.632505	0.198936	-0.183212	0.513282	0.289644	-0.898037	0.0718341	1.14367
neg_03277		15.9947	16.16	16.8312	16.4576	16.1356	16.0906	17.206	17.0149	15.7652	16.8836	16.3637	16.4152	16.6594	17.5688	17.0747	17.1547	0.250899	0.497957	0.302808	-0.00398237	0.989646	0.00452026	0.753525	0.0280856	1.55152
neg_03280		17.0484	17.5631	16.8239	17.6017	17.7567	17.8218	17.8159	17.7474	17.5408	17.3372	17.2956	17.3991	18.3374	17.6398	18.1599	18.7657	0.526157	0.0708013	1.14996	0.133884	0.544431	0.264057	0.966407	0.0195641	1.70854
neg_03283		15.6565	16.2825	16.7058	15.6639	15.6997	16.7112	15.4353	16.4434	15.8317	16.6926	16.3696	15.6217	16.3893	15.6727	15.3045	15.5059	-0.00476119	0.990792	0.00401746	0.0517698	0.888625	0.0512815	-0.359026	0.342331	0.465554
neg_03285		16.3083	16.3049	16.8158	16.3034	16.6376	16.6105	16.5206	16.4856	16.4156	17.0236	16.2513	15.9119	16.2485	16.4535	16.1442	16.1068	0.130478	0.388427	0.41069	-0.0325102	0.907589	0.042111	-0.194868	0.249377	0.603144
neg_03286		15.7137	16.0534	16.3992	16.5506	15.8179	15.4465	15.5953	16.222	15.9861	16.6094	15.306	15.4019	16.443	15.6263	15.6279	15.7603	-0.408765	0.156104	0.806587	-0.353376	0.364603	0.43818	-0.314831	0.28852	0.539825
neg_03287		16.8612	17.0702	16.8139	16.8874	16.7595	16.8748	16.84	16.8649	16.8212	16.7256	16.705	16.5339	16.7146	16.6104	16.4643	16.5636	-0.0734087	0.297854	0.525996	-0.211792	0.0417922	1.3789	-0.319969	0.0058726	2.23117
neg_03288		16.7362	16.523	16.8134	16.7845	16.595	16.4875	17.1388	16.9472	17.1258	17.37	17.3875	17.2402	16.9644	17.2223	16.947	16.7672	0.0778628	0.661564	0.179428	0.566624	0.000754702	3.12222	0.260962	0.0677274	1.16924
neg_03290		16.0946	16.1985	16.8107	16.6325	15.9871	16.2265	16.8624	16.4574	19.1243	16.035	17.8589	17.1497	16.3178	16.4872	17.055	17.197	-0.0507386	0.847769	0.0717225	1.10789	0.185378	0.731943	0.330166	0.275369	0.560085
neg_03294		15.7546	15.9619	16.808	15.6212	16.0627	15.7411	15.7223	15.9422	15.7475	16.1828	15.4124	15.5612	15.639	15.8138	14.9555	14.7373	-0.169327	0.580307	0.236342	-0.310428	0.368673	0.433358	-0.750025	0.0908269	1.04179
neg_03296		16.6337	16.5106	16.5704	16.2354	16.311	16.3274	16.0477	16.2428	16.3434	16.403	16.0833	16.1312	16.9383	16.633	16.1951	16.5506	-0.255311	0.0609986	1.21468	-0.247273	0.0807744	1.09273	0.0917235	0.625831	0.203543
neg_03297		16.3262	16.7767	16.2841	16.5018	15.7835	15.5826	15.7739	15.4645	16.4883	16.467	15.6082	15.9762	15.8644	15.7739	15.1692	15.837	-0.821066	0.00143139	2.84424	-0.33725	0.223464	0.650793	-0.811073	0.00863344	2.06382
neg_03300		15.723	16.1769	16.7998	16.128	16.9756	17.2967	16.703	17.0698	16.7148	16.0094	16.6283	15.8469	16.7625	16.9899	17.6018	16.6568	0.80438	0.0273042	1.56377	0.0929002	0.775399	0.110475	0.795831	0.0410641	1.38654
neg_03301		15.9958	16.0315	16.5967	15.6514	15.6732	16.4165	16.9534	16.4066	15.6447	16.6181	16.4978	15.3771	15.5264	15.5551	15.1306	15.5207	0.293553	0.40759	0.389777	-0.0344316	0.928458	0.0322376	-0.635686	0.0389448	1.40955
neg_03306		16.4531	16.8847	16.791	16.6658	16.905	16.8193	16.6675	16.8343	16.4863	16.6062	16.3027	15.6356	16.404	17.0646	16.5359	16.4254	0.10789	0.358826	0.445116	-0.440945	0.133475	0.874599	-0.091216	0.636051	0.196508
neg_03307		16.2942	16.324	16.7906	16.1209	17.0166	17.0219	16.7206	16.83	16.4106	15.3707	16.1842	15.8493	16.7782	16.6472	17.1164	17.2577	0.514832	0.0280878	1.55148	-0.428709	0.16907	0.771934	0.56746	0.0308004	1.51144
neg_03308		16.7185	16.9549	16.7856	16.5379	16.8283	16.9852	16.6793	16.292	16.1259	16.5697	15.8134	16.0269	16.464	15.894	15.863	16.6558	-0.0530404	0.770325	0.113326	-0.61526	0.0218189	1.66117	-0.530027	0.0711038	1.14811
neg_03309		15.5919	15.8386	16.785	15.7126	15.7829	15.6732	15.3487	15.565	15.8032	16.1039	15.4197	15.9298	16.0593	15.7663	15.4573	15.8058	-0.38957	0.252739	0.597328	-0.167866	0.611931	0.213297	-0.209829	0.519916	0.284067
neg_03310		17.2187	16.8484	16.7832	17.2484	16.3407	16.8902	17.003	17.0455	17.2206	17.1331	17.1632	17.4045	16.9319	17.0432	17.4042	16.7949	-0.204797	0.355698	0.448919	0.205677	0.19801	0.703312	0.018888	0.919103	0.0366359
neg_03313		16.017	16.6313	16.7782	16.9513	16.9687	16.8381	17.3893	16.3302	17.0865	16.6756	15.8339	15.9777	16.4342	15.5656	17.059	16.675	0.287123	0.373007	0.428283	-0.201033	0.597693	0.223522	-0.161017	0.686106	0.163609
neg_03314		16.2168	16.2329	16.6628	16.2222	16.347	16.4845	16.4331	16.1451	15.9987	15.9341	15.8889	15.9371	16.3877	16.1254	15.6054	15.6912	0.0187613	0.892856	0.0492186	-0.39394	0.0343238	1.4644	-0.381242	0.137111	0.862927
neg_03315		16.5646	16.9743	16.7759	17.0746	16.6187	16.9198	16.964	16.8544	16.7487	16.6723	16.879	17.0994	16.5721	16.8985	16.0056	16.5583	-0.00815233	0.954579	0.0201882	0.00247822	0.987073	0.00565069	-0.338719	0.179543	0.745831
neg_03320		17.2605	17.3351	16.7686	17.2572	16.2785	16.4083	16.4195	16.2394	17.8209	16.0962	17.2634	17.478	16.8748	15.5479	15.9318	15.7355	-0.818937	0.00504382	2.29724	0.00923843	0.982594	0.00762599	-1.13286	0.0233041	1.63257
neg_03321		16.1319	16.1114	16.753	15.5745	16.3359	15.927	15.1742	15.5021	16.2992	16.3679	15.8805	15.0778	15.6177	15.1638	12.6215		-0.40789	0.287151	0.541889	-0.23635	0.559745	0.25201	-1.67503	0.208986	0.679883
neg_03322		16.1289	16.4627	16.7633	16.3443	16.4832	16.2826	16.5442	16.6389	16.4958	16.3965	16.5619	16.3926	16.7215	16.345	16.4149	16.4295	0.0624375	0.699556	0.155177	0.0369033	0.804607	0.0944163	0.0529427	0.748533	0.125789
neg_03323		15.9802	16.5494	16.7632	16.5362	16.7403	16.6067	16.7579	16.5697	16.828	16.8936	16.7709	16.7886	16.9465	16.5548	16.6012	16.7835	0.211393	0.300064	0.522786	0.363043	0.117104	0.931429	0.264279	0.227554	0.642915
pos_02089	N-Acetyl-DL-Glutamic acid	18.381	18.4724	18.7229	18.5819	19.045	18.8409	18.4308	18.1695	18.2378	18.1724	18.0538	18.2612	18.3683	18.0698	18.3406	18.1262	0.0819818	0.718067	0.143835	-0.358285	0.00898203	2.04663	-0.313335	0.0247042	1.60723
neg_03325		15.8789	16.165	16.5676	15.877	15.9718	15.9369	16.0627	15.8019	16.1222	16.4897	15.7386	15.3352	15.6987	15.8812	15.6466	15.5111	-0.178764	0.362318	0.44091	-0.200687	0.528458	0.27699	-0.437713	0.0682493	1.1659
neg_03326		16.3696	16.5807	16.755	16.4009	16.3665	16.3618	16.1591	16.3854	16.5357	16.3816	16.2665	16.1103	16.3156	16.1226	15.8828	16.1312	-0.208338	0.102494	0.989303	-0.203021	0.160178	0.795397	-0.413486	0.0166963	1.77738
neg_03327		16.4701	16.383	16.755	16.6981	16.4696	16.3545	16.347	16.4512	16.6377	16.2205	16.3991	16.3236	16.5663	16.2719	16.1789	15.7171	-0.170981	0.14996	0.824025	-0.181323	0.199561	0.699925	-0.392992	0.110157	0.957987
neg_03328		15.4388	15.6779	16.7497	16.1288	16.7137	16.1375	16.37	16.6992	16.2578	16.2077	16.4531	15.8372	15.8541	16.772	14.6859	15.8147	0.481323	0.201832	0.695011	0.190118	0.578389	0.23778	-0.217138	0.690079	0.161101
neg_03329		16.568	16.705	16.7496	16.4425	16.0336	16.8839	16.0747	16.4053	16.4201	16.4561	16.6003	16.2568	16.6834	16.3582	16.2511	15.8676	-0.266903	0.274324	0.561736	-0.182972	0.11444	0.941421	-0.326217	0.147544	0.831078
neg_03335		16.2938	16.5103	16.7286	17.0116	17.0959	16.9821	17.5593	16.97	17.3151	17.1251	17.4319	17.3507	17.4079	17.1951	17.5764	17.2596	0.515774	0.0473565	1.32462	0.669639	0.0155591	1.80802	0.72366	0.01049	1.97922
neg_02852	1,2,3-Propanetricarboxylic acid	17.5327	17.4996	17.7104	18.2134	17.9496	17.8657	17.8123	17.6479	17.862	17.1808	18.0961	17.1958	17.9929	17.9902	18.4261	17.8386	0.0798415	0.675355	0.170468	-0.155369	0.608103	0.216023	0.322934	0.174389	0.758481
neg_03337		16.866	16.9718	16.727	16.8374	16.9012	16.9312	16.5515	16.8658	16.641	17.1943	16.4363	17.5195	17.3628	17.068	16.9235	17.3497	-0.0381478	0.722814	0.140973	0.0972195	0.725545	0.139336	0.325457	0.0493855	1.3064
neg_03338		15.8205	15.6852	16.7226	14.9775	15.8025	15.8003	14.5711	14.8057	16.0129	14.5444	15.0047	14.1491	15.8559	14.7589	15.0465	15.4336	-0.556511	0.294098	0.531507	-0.873674	0.15638	0.80582	-0.527726	0.272527	0.56459
neg_03339		16.704	16.6055	16.7225	16.3884	16.4519	16.1979	16.1992	16.2125	16.5057	16.3527	16.0592	16.1823	16.2931	15.8565	16.1379	16.1113	-0.339728	0.0147373	1.83158	-0.330137	0.039612	1.40217	-0.505415	0.00563541	2.24907
neg_03341		15.6666	15.7618	16.4926	15.8119	15.6623	15.8964	15.562	15.5558	15.7224	16.0996	15.7046	16.0528	15.8671	16.2303	15.7155	15.8797	-0.264089	0.266507	0.574292	-0.038349	0.866595	0.0621836	-0.0100842	0.964975	0.0154838
neg_03343		16.1792	16.608	16.7102	16.2152	16.024	15.9872	16.0969	15.8035	15.8709	15.7932	15.97	16.059	15.9405	15.865	15.7661	16.3769	-0.45023	0.0363389	1.43963	-0.504874	0.0257708	1.58887	-0.441005	0.0601927	1.22046
neg_03344		16.1068	18.0918	16.666	18.0578	16.6996	17.2935	17.1514	16.6269	17.0801	18.3229	15.7561	16.3726	17.8403	17.2458	17.0405	17.0251	-0.287754	0.616775	0.209873	-0.347668	0.657102	0.182367	0.0573083	0.920155	0.036139
neg_03345		15.7616	16.1381	16.6107	16.0459	16.0555	16.1996	15.6783	15.5587	15.6709	16.2054	15.6629	15.8724	15.8655	15.7934	16.1098	15.999	-0.266024	0.297572	0.526408	-0.286167	0.240778	0.618383	-0.197134	0.358898	0.445029
neg_03348		16.9459	16.9056	16.7047	16.8147	16.7726	16.7211	16.7182	16.6198	16.7463	16.9765	16.8231	16.7943	17.0322	16.946	16.3166	16.7879	-0.13479	0.0842625	1.07437	-0.00764837	0.920105	0.0361626	-0.0720573	0.692563	0.159541
neg_03350		14.0811	15.3724	16.7029	15.7223	16.0878	15.2542	15.5501	15.3688	14.9442	13.9379	14.7807	13.8752	14.6623	14.5354	13.7196	14.1851	0.0955116	0.876212	0.057391	-1.08519	0.141654	0.84877	-1.19408	0.111204	0.953878
neg_03352		17.3729	17.2527	16.7004	16.9349	16.8952	16.7019	16.3038	16.7297	17.2238	17.177	16.9598	16.9425	16.0163	16.2648	15.201	16.6477	-0.407577	0.0865353	1.06281	0.0105687	0.952974	0.020919	-1.03275	0.0345994	1.46093
neg_03356		16.6434	16.8486	16.6946	16.9056	16.5719	16.8747	17.1785	17.0848	16.7061	17.4038	17.1105	17.1881	17.6292	17.1517	17.2384	17.1433	0.154441	0.353071	0.452138	0.329072	0.105636	0.976188	0.51763	0.0125526	1.90127
neg_03357		15.9981	15.7719	16.4116	16.1218	15.8879	16.362	15.8009	15.7096	15.9337	15.9506	15.8146	15.295	16.1116	15.7589	15.1621	15.858	-0.135751	0.516993	0.286516	-0.327394	0.160343	0.79495	-0.353228	0.200709	0.697433
neg_03360		15.8659	16.0483	16.6915	15.9589	15.6765	15.8454	15.7874	15.5085	15.8133	15.6098	15.7015	15.7089	15.6938	15.6608	15.1797	15.267	-0.436707	0.0973329	1.01174	-0.4328	0.101255	0.994585	-0.690831	0.0269089	1.5701
neg_03361		16.1191	15.5909	16.6755	16.527	16.325	16.7945	16.6199	16.3895	15.5073	16.4427	16.0729	16.6342	18.0161	16.6928	12.4596		0.304108	0.314219	0.502767	-0.0638228	0.860175	0.0654131	-0.505246	0.792538	0.10098
neg_03363		16.4527	16.9509	16.6868	16.6627	16.9233	17.1141	16.7776	17.2106	16.4216	16.46	15.9172	16.9654	16.9022	16.9968	16.6614	16.749	0.318119	0.0646506	1.18943	-0.247228	0.35233	0.45305	0.139053	0.318609	0.496741
neg_03364		15.5664	15.6099	16.6868	15.4792	15.8511	15.5197	15.3002	15.4693	15.5826	15.7229	15.5801	15.0787	15.6202	15.4179	14.7052	14.3336	-0.300484	0.38436	0.415262	-0.344454	0.334849	0.475151	-0.816311	0.0967141	1.01451
neg_03365		15.5182	16.1701	16.6845	16.2038	16.6334	16.2725	16.5881	16.1036	16.0822	15.7839	16.4316	15.9144	16.2143	15.8676	15.7878	15.751	0.255221	0.393573	0.404974	-0.0911339	0.756294	0.121309	-0.238971	0.41149	0.385641
neg_03366		16.9097	17.1564	16.6838	16.9077	16.293	16.8631	17.0535	17.1457	17.2418	15.9234	16.9036	17.0575	17.118	17.1416	17.1877	17.199	-0.0755851	0.740329	0.130575	-0.132846	0.692147	0.159802	0.247163	0.0806985	1.09313
neg_03367		16.4024	16.2285	16.683	16.475	17.0109	16.8262	17.1917	17.191	15.9127	16.6254	16.2497	16.3042	16.9996	17.0733	16.6969	16.8925	0.607733	0.00325718	2.48716	-0.174199	0.360682	0.442876	0.468361	0.00977413	2.00992
pos_00703	L-carnitine	23.7296	24.2717	24.3684	24.5089	24.3084	24.2975	24.4049	24.1767	22.3397	22.4348	22.4223	22.1185	22.4142	22.3471	22.2725	22.2334	0.0772485	0.688047	0.162382	-1.89082	0.000477542	3.32099	-1.90285	0.00102588	2.9889
neg_03369		17.1456	17.0957	16.674	16.6864	17.1259	17.1815	16.7509	17.1616	17.1556	17.303	17.0546	16.983	17.3939	17.3055	16.6128	17.5118	0.154573	0.382221	0.417686	0.223641	0.188745	0.724125	0.305575	0.256705	0.590565
neg_02485		18.5975	19.1317	18.8019	19.3052	21.1047	20.7134	20.9098	20.8593	20.2681	16.0126	19.397	19.5235	20.6253	20.2224	19.1139	19.9509	1.93771	0.000229817	3.63862	-0.158771	0.878903	0.0560592	1.01905	0.0413181	1.38386
neg_03372		15.649	17.3672	16.6461	17.2183	17.1109	17.061	16.684	16.3685	17.4374	16.433	16.7691	17.3878	18.4551	17.1347		12.2107	0.0859792	0.849763	0.0707024	0.286663	0.56002	0.251797	-0.786681	0.721579	0.141716
neg_03374		16.3803	16.5003	16.6645	16.0352	15.9503	15.5641	15.8031	15.7956	16.2123	16.2839	15.9523	15.9453	15.7068	15.773	15.0333	15.2247	-0.616776	0.0110735	1.95571	-0.29664	0.120089	0.920498	-0.960583	0.00637024	2.19584
neg_03375		16.6754	17.0976	16.6633	17.0607	16.972	16.7838	17.042	16.5013	16.6482	16.7715	16.7671	16.548	16.8297	16.615	16.673	16.4607	-0.0494899	0.779863	0.107982	-0.190558	0.213904	0.669781	-0.229654	0.162838	0.788244
neg_03377		16.4111	16.7483	16.6627	16.7923	16.9686	16.8517	17.1354	16.7153	16.6567	16.9098	16.4057	16.8331	17.3273	16.8155	17.3017	17.5522	0.264139	0.0759818	1.11929	0.047715	0.746745	0.126827	0.595557	0.0222849	1.65199
neg_03380		16.3435	16.6507	16.6539	15.9539	16.4839	16.516	16.0168	16.0533	16.1921	16.3183	16.31	16.1058	16.3873	15.9349	15.8399	16.109	-0.132969	0.557211	0.25398	-0.168927	0.391264	0.407531	-0.332726	0.159982	0.79593
neg_03381		16.2333	16.4492	16.6535	16.5079	16.6525	16.6687	16.2406	16.5252	16.1815	16.7757	16.2837	16.1919	16.6306	16.5752	15.0556	14.804	0.0607619	0.661655	0.179368	-0.102754	0.5626	0.249801	-0.694611	0.248868	0.60403
neg_03383		16.6074	17.9391	16.4465	17.7995	16.4123	17.2332	16.6467	16.5377	16.736	18.0673	15.5098	16.2696	17.6296	16.6954	16.051	16.4404	-0.490618	0.314335	0.502608	-0.552415	0.439987	0.35656	-0.494008	0.374892	0.426093
neg_03385		16.1213	16.2048	16.6455	16.3224	16.916	16.6459	16.6038	16.2526	16.8404	17.2299	16.994	16.7788	16.2822	16.7186	15.9698	15.6036	0.281074	0.167248	0.77664	0.637289	0.00608777	2.21554	-0.179944	0.528698	0.276792
neg_03389		15.7076	15.8723	16.2462	15.5576	15.6441	15.8897	15.9612	15.5746	15.5948	15.63	15.3771	15.442	15.5573	15.5038	15.3005	16.3446	-0.0785234	0.672438	0.172348	-0.334953	0.104845	0.979453	-0.169363	0.561675	0.250515
neg_03390		16.0523	16.7658	16.6399	16.6125	16.6871	16.7645	16.5655	16.5009	16.1939	16.4262	16.2752	16.1972	16.3077	16.618	15.9906	16.1322	0.111828	0.546771	0.262194	-0.244513	0.224263	0.649243	-0.255523	0.267299	0.573003
neg_03393		15.6712	15.5921	16.246	15.5489	15.7874	16.5132	16.5417	16.0413	15.4176	16.6141	15.7755	16.195	15.8123	15.3133	15.4714	16.5963	0.456327	0.113621	0.944542	0.235988	0.474759	0.323527	0.0337544	0.922375	0.0350925
neg_03395		17.0823	17.2377	16.631	17.1588	16.8008	16.8956	16.5533	16.4608	17.1917	16.7689	16.934	17.169	16.8015	16.3444	15.6064	15.4673	-0.349816	0.0889647	1.05078	-0.0115729	0.947888	0.0232429	-0.972573	0.0458623	1.33854
neg_03396		15.4833	15.3549	16.6265	16.1677	15.5542	15.9161	16.6231	16.2354	18.4253	14.8909	16.2633	15.9494	15.2493	16.1541	14.8214	13.7746	0.17405	0.660476	0.180143	0.47411	0.585454	0.232507	-0.908271	0.177155	0.751647
neg_03398		17.5905	17.2016	16.6223	16.6622	17.1731	16.6594	16.3915	16.3812	17.5556	16.5431	16.8456	16.6599	16.7462	16.6014	16.351	15.9757	-0.367858	0.263669	0.578942	-0.11808	0.728309	0.137685	-0.600571	0.0854235	1.06842
neg_03399		15.4368	16.2639	16.6209	16.3742	16.439	16.162	16.32	16.0046	16.0248	15.8219	16.1488	16.0284	16.1998	15.769	15.8606	15.938	0.0574592	0.844469	0.0734164	-0.167946	0.566993	0.246422	-0.2321	0.445883	0.350779
neg_03400		15.6992	16.0673	16.6175	16.179	15.5699	16.3895	15.8878	15.9228	15.9655	15.6631	15.6242	15.7781	15.9649	15.8311	15.5981	15.4228	-0.198254	0.464272	0.333227	-0.383013	0.134461	0.871403	-0.436535	0.108126	0.96607
neg_03410		16.9894	16.9346	16.6069	16.2479	16.7703	17.1487	15.8224	15.9534	16.5254	15.4823	15.3976	15.467	17.9072	15.7342	15.5192	19.1588	-0.271013	0.491644	0.308349	-0.976641	0.0276244	1.55871	0.385123	0.693993	0.158645
neg_03413		18.0199	18.0963	16.6022	18.0831	17.8766	19.2845	18.1712	18.1264	18.5748	17.7921	17.0291	18.1624	17.102	18.2344	15.9255	16.9201	0.664283	0.21859	0.660369	0.189187	0.714016	0.146292	-0.654903	0.318303	0.49716
neg_03414		15.3558	16.0442	16.6004	16.2295	15.7569	16.3571	16.5232	16.5881	16.8912	16.5608	17.0381	17.1049	16.3494	16.6718	16.793	17.0229	0.248829	0.472286	0.325795	0.84127	0.0401337	1.39649	0.651793	0.0837683	1.07692
neg_03415		15.4802	15.8515	16.5974	15.7349	15.7243	15.6896	15.464	15.4921	15.7578	15.9918	15.5847	16.0172	15.8408	15.57	15.5909	15.7338	-0.323505	0.273806	0.562557	-0.0781312	0.779381	0.10825	-0.23211	0.411083	0.386071
neg_03418		16.5582	16.5884	16.593	16.4608	16.6356	16.4109	16.289	16.428	16.7959	16.3166	16.4175	16.3397	16.5912	16.2598	15.8269	16.2104	-0.109242	0.233934	0.630906	-0.0826795	0.520326	0.283724	-0.328033	0.125405	0.901684
neg_02138	L-Valine;Betaine	22.3176	22.2306	21.8569	22.0876	22.1223	22.1844	22.232	22.2559	22.1443	22.1288	22.2995	22.2508	22.3751	22.3627	21.8968	22.179	0.0754984	0.516478	0.286949	0.0826647	0.489789	0.309991	0.0802466	0.612694	0.212757
neg_03423		17.0917	16.9736	16.5847	17.067	17.302	16.8332	17.4768	17.5994	17.7765	16.2987	18.3684	18.5184	18.4836	17.8425	18.6907	17.8734	0.3736	0.124101	0.906225	0.811234	0.207927	0.68209	1.29327	0.00401199	2.39664
neg_03425		15.6669	16.2504	16.1207	15.9242	15.8439	16.8027	16.2628	15.338	16.0981	15.6815	16.3332	15.6042	15.9943	15.7143	15.8356	15.7287	0.071267	0.842427	0.0744679	-0.0613187	0.785457	0.104877	-0.172338	0.286781	0.54245
neg_03426		16.167	16.4976	16.3889	16.3408	15.8991	16.4032	16.2171	16.2594	16.3793	16.2704	16.1961	16.0852	16.4234	16.1348	16.148	15.8757	-0.153851	0.277201	0.557205	-0.115831	0.258053	0.588291	-0.203101	0.182861	0.73788
neg_03427		15.8214	16.0317	16.5787	15.6267	16.0557	16.2229	16.3259	15.9068	15.9454	16.0496	15.8237	16.2505	16.2693	15.7438	15.9292	15.9021	0.113199	0.64061	0.193407	0.00266411	0.99108	0.00389109	-0.0535038	0.828414	0.0817523
neg_03428		15.3154	16.2546	16.5785	16.6568	16.6221	16.6022	16.2448	16.9876	15.4476	17.2311	15.8026	16.9351	16.3075	17.1162	17.2479	17.4506	0.412821	0.290072	0.537494	0.152764	0.783832	0.105777	0.82921	0.0836522	1.07752
neg_03429		15.7457	16.0293	16.5781	16.5401	16.0256	15.7327	17.0583	16.7585	16.2737	16.5092	16.5254	17.0426	16.5039	16.4693	16.8313	17.2303	0.170479	0.663362	0.17825	0.364398	0.211967	0.673732	0.535359	0.0945446	1.02436
neg_02179	Creatine	20.5134	20.9596	21.1823	21.4121	21.3198	21.1745	21.0162	20.851	21.5359	21.1045	21.3666	21.2223	21.093	20.7448	20.576	20.6329	0.0735484	0.749263	0.125366	0.290489	0.239045	0.62152	-0.255169	0.306658	0.513345
neg_03431		15.7009	16.0153	16.2738	16.0503	16.2452	16.205	15.5138	15.736	15.9702	15.8118	16.2718	15.6568	15.7308	15.9296	15.3972	15.6293	-0.0850499	0.707644	0.150185	-0.0824347	0.657132	0.182347	-0.338353	0.0815713	1.08846
neg_03432		15.2972	15.6909	16.5762	16.1613	15.9375	15.9351	16.0252	15.4216	16.0047	16.0008	16.1517	15.4834	16.3393	15.31	15.0901	15.3193	-0.101581	0.758501	0.120044	-0.0212619	0.948957	0.0227533	-0.416741	0.33164	0.479334
neg_03434		16.3637	16.5472	16.5692	16.9424	16.5108	16.3626	17.2681	17.0127	16.48	16.7897	17.2681	17.1745	16.6333	17.1947	17.4176	17.7531	0.182938	0.488971	0.310717	0.322473	0.197502	0.704429	0.64408	0.0648771	1.18791
neg_03435		15.5339	15.5633	16.3767	15.4568	15.5424	15.4814	15.4326	15.3879	15.467	15.6409	15.5567	15.3508	15.9726	15.5044	15.1709	15.5992	-0.271622	0.298327	0.525308	-0.228827	0.373618	0.427572	-0.170913	0.553949	0.25653
neg_03438		15.3755	15.9725	16.3217	16.0876	15.7043	15.6326	15.6751	15.4005	15.6189	15.6413	15.2513	15.3997	15.6324	15.2023	15.4242	15.4098	-0.336175	0.19542	0.70903	-0.461537	0.102381	0.98978	-0.522119	0.0747822	1.1262
neg_03439		16.9915	17.0548	16.553	16.8117	17.7379	17.6311	17.457	17.8859	17.3079	16.5252	16.8958	17.0432	18.0436	17.3346	16.7465	17.5009	0.825219	0.00144049	2.84149	0.0902873	0.666741	0.176043	0.553656	0.128043	0.892645
neg_03440		15.9217	16.0731	16.5509	15.7709	16.2881	15.8451	16.0056	15.9588	16.0456	16.2138	15.9796	15.8028	15.7941	16.1721	15.5679	15.5943	-0.0547549	0.789095	0.102871	-0.0687001	0.733039	0.134873	-0.297047	0.225542	0.646773
neg_03441		18.3136	17.6348	16.5465	17.5221	16.8674	17.1356	17.2785	17.0292	17.1167	17.3868	16.9592	16.7905	16.681	17.0781	15.1443	15.7988	-0.426572	0.32937	0.482316	-0.440947	0.320872	0.493668	-1.32869	0.0590877	1.2285
neg_03447		16.2101	16.5068	16.5359	16.3578	16.8191	16.4174	16.5832	16.3308	16.805	16.4497	16.6443	16.2844	16.6197	16.3436	16.1961	16.0462	0.134962	0.347375	0.459201	0.14321	0.338949	0.469865	-0.101251	0.51198	0.290747
neg_03450		15.8189	16.4278	16.4754	16.2439	16.2543	16.189	15.7342	15.8653	16.1256	16.5416	16.1139	15.4682	15.7532	15.9132	15.9184	15.8336	-0.230829	0.28275	0.548598	-0.179214	0.530876	0.275007	-0.386927	0.0772731	1.11197
neg_03452		15.7814	15.9878	16.5265	15.9192	15.7756	16.0276	15.84	15.8201	16.0372	15.8812	15.8322	15.5163	15.9239	15.4932	15.3324	15.5454	-0.1879	0.342146	0.465789	-0.237005	0.279429	0.553728	-0.480002	0.0613286	1.21234
neg_03453		15.9473	15.9549	16.2219	15.8654	15.4225	15.5792	15.945	15.884	15.9124	15.8704	16.0007	15.4845	16.1096	15.4842	15.7904	15.5979	-0.289711	0.104493	0.980914	-0.180374	0.245056	0.610734	-0.251866	0.17326	0.761301
neg_03455		15.3867	15.6671	16.2755	15.6289	16.1405	15.4851	15.7621	15.6087	15.4424	15.6914	15.322	15.3753	15.8418	15.3969	15.1062	15.3249	0.00956961	0.969152	0.0136082	-0.281752	0.241886	0.61639	-0.322085	0.237006	0.625241
neg_03457		16.5453	16.8313	16.5204	16.2213	16.6068	16.6998	16.4868	16.043	16.1258	16.3491	15.7139	15.7293	16.345	15.5134	15.728	16.3276	-0.0704433	0.725918	0.139113	-0.550037	0.034629	1.46056	-0.551058	0.0760483	1.11891
neg_03458		15.6584	16.3496	16.517	15.7697	15.592	15.6696	15.831	15.8137	16.0372	15.8466	15.8906	16.0359	15.6793	15.6767	14.9681	15.0903	-0.347089	0.200059	0.698843	-0.121091	0.612731	0.21273	-0.720057	0.0446999	1.34969
neg_03459		15.7867	16.69	16.4938	17.578	16.8448	17.5559	17.2589	16.8847	17.5444	17.3325	16.8443	17.488	17.8753	17.0661		12.3545	0.498946	0.282814	0.548499	0.665171	0.171634	0.765396	-0.871832	0.665787	0.176665
neg_03460		15.3093	16.1112	16.514	15.9743	16.0767	16.7744	16.0781	15.637	14.8536	18.2175	14.696	14.966	16.157	16.1108	16.5311	14.9095	0.164345	0.64929	0.187561	-0.29392	0.758045	0.120305	-0.0501143	0.911823	0.0400895
neg_03463		16.0881	17.0831	16.5056	16.9437	16.5238	16.9454	16.1045	15.5072	16.3457	16.5746	16.2201	16.3168	16.3376	15.8357	15.8008	15.5627	-0.384917	0.354434	0.450465	-0.290821	0.294061	0.531562	-0.770911	0.0357514	1.44671
neg_03464		15.7319	16.3389	16.3118	15.5353	15.8603	16.2749	16.2856	15.4492	16.3439	15.851	15.6595	16.1327	17.2497	16.0855			-0.01196	0.967879	0.0141791	0.0173252	0.947951	0.0232141	0.688157	0.434077	0.362433
neg_03466		16.5368	16.3858	16.2407	16.345	15.9706	16.4114	16.7941	16.6403	16.3125	16.0071	16.3713	16.7329	16.4462	16.8376	16.71	16.7552	0.0770013	0.706983	0.150591	-0.021122	0.901978	0.0448041	0.310158	0.0279421	1.55374
neg_03467		16.2159	16.352	16.4999	15.9309	16.4137	16.3059	15.5607	15.4144	16.2393	15.8359	15.8004	15.7785	16.2296	15.5817	15.3236	15.2503	-0.326006	0.307697	0.511876	-0.336154	0.0853479	1.06881	-0.653368	0.0533571	1.27281
neg_03468		15.9566	15.9778	16.3454	15.7201	15.8084	16.1632	15.6683	15.7754	15.991	16.0008	15.9052	15.7509	15.9025	15.9338	15.1689	15.6019	-0.146102	0.41878	0.378014	-0.0879641	0.566564	0.246751	-0.348186	0.168404	0.773647
neg_03469		15.3834	15.7172	16.497	15.4466	15.4259	15.4388	15.4138	15.3969	15.5956	15.5535	15.2925	15.4166	15.5696	15.3261	15.0922	15.3812	-0.342193	0.273337	0.563302	-0.296494	0.335146	0.474765	-0.418769	0.203553	0.691323
neg_03472		16.2396	16.4558	16.4812	16.0031	16.2279	16.0012	16.0346	16.2396	16.058	16.052	16.4366	16.1341	15.7925	15.7417	15.649	15.5945	-0.169081	0.246166	0.608772	-0.124761	0.4198	0.376958	-0.600487	0.0077617	2.11004
neg_03473		17.8111	16.0341	16.4798	17.2802	16.3957	17.2585	16.4634	16.9545	18.2267	18.0273	16.5286	17.2277	17.3677	17.237	16.8156	16.6813	-0.133298	0.779283	0.108305	0.601267	0.321982	0.492169	0.124096	0.787551	0.103721
neg_07742		11.3222	11.5284	12.1222	11.7317	13.0135	14.0476	14.4668	12.9223	11.7896	11.3024	11.2764	12.2665	18.4959	15.213	18.5554	18.928	1.93641	0.00902054	2.04477	-0.0174122	0.954242	0.0203414	6.12195	0.00482477	2.31652
neg_03478		15.4208	15.5937	16.1424	15.4163	15.4392	15.5356	15.3747	15.4328	15.7206	15.8525	15.2828	15.5442	15.5348	15.333	15.2078	15.3146	-0.197742	0.334563	0.475522	-0.0432756	0.845	0.0731432	-0.295771	0.185487	0.731687
neg_03481		15.7012	16.3668	16.4627	15.7565	15.9441	16.2786	15.6688	15.7373	15.9769	15.7779	16.4162	15.535	16.9049	15.5199	15.5477	15.4109	-0.164591	0.524593	0.280178	-0.145312	0.613729	0.212023	-0.225958	0.60354	0.219294
neg_03482		15.4272	15.6707	16.2984	15.4897	15.9615	15.8534	16.0113	15.7409	16.0423	15.6948	15.8753	15.2243	15.9292	15.7326	15.5665	15.6592	0.170292	0.464389	0.333118	-0.0123137	0.964612	0.0156473	0.000410874	0.998559	0.000626162
pos_01717	Uridine 5'-diphospho-n-acetylgalactosamine;Uridine 5'-diphospho-n-acetylglucosamine	21.552	21.5371	21.552	21.6219	21.5984	21.4636	21.7133	21.777	21.4372	21.3138	21.5787	21.4681	21.8647	21.5506	22.122	22.1267	0.0723138	0.377164	0.423469	-0.116312	0.119317	0.923299	0.350269	0.0812113	1.09038
neg_03488		15.4875	15.8686	16.4432	15.7024	15.8203	15.8084	15.618	15.3794	15.5893	15.8698	15.5025	15.7489	15.8784	15.5118	15.5491	15.6483	-0.218931	0.388823	0.410248	-0.197786	0.421186	0.375526	-0.228498	0.359667	0.444099
neg_03489		15.2257	15.5638	16.4421	14.8863	15.5215	16.2143	15.4514	15.4695	15.6115	15.6948	15.3904	15.0644	15.8071	14.8858	15.4378	15.3152	0.134664	0.73946	0.131085	-0.0891937	0.817719	0.0873958	-0.168015	0.681158	0.166752
neg_03490		15.762	16.6887	16.4409	17.1143	16.6258	16.6596	16.3782	16.0847	17.1385	17.6917	16.435	16.0136	15.7722	16.8195	15.9414	15.6115	-0.0643983	0.846329	0.0724608	0.318205	0.523077	0.281434	-0.465328	0.278962	0.554454
neg_03491		15.6069	15.6357	16.1304	15.768	15.6934	15.7742	15.801	15.7334	15.577	15.463	15.1825	15.7411	16.058	15.4876	15.1869	16.0483	-0.0347476	0.794002	0.100179	-0.294351	0.130726	0.883639	-0.0900296	0.731182	0.135975
neg_03492		16.0869	16.4166	16.4374	16.0634	16.0579	16.0526	16.3415	16.2554	16.0378	15.5036	15.276	15.5444	15.7055	16.2131	15.8963	15.6445	-0.0742313	0.576213	0.239417	-0.660616	0.0172545	1.7631	-0.386219	0.058151	1.23544
neg_03494		15.4055	15.5729	16.4347	15.5417	15.7581	15.3784	15.2792	15.304	15.3421	15.5492	15.1391	15.5835	15.6408	15.3505	15.0075	15.4442	-0.308789	0.296443	0.528059	-0.335238	0.259366	0.586087	-0.377981	0.222919	0.651852
neg_03495		15.9862	15.6092	16.4331	15.6083	15.9135	16.2667	16.1232	15.9382	15.9823	15.9074	16.3188	15.7831	16.2323	16.3041	15.5559	16.3045	0.151212	0.516339	0.287065	0.0886968	0.712626	0.147138	0.189995	0.504153	0.297438
neg_03496		15.6985	15.7576	16.425	15.7787	16.6305	16.5241	17.0178	17.1409	15.7945	16.4713	16.3306	16.0063	16.3258	17.235	16.4669	16.4943	0.913398	0.00713307	2.14672	0.235766	0.344712	0.462544	0.715565	0.0375673	1.42519
neg_03497		15.7271	16.4214	16.4242	16.002	15.4358	15.5048	15.925	15.3442	15.3861	15.7706	15.8687	15.7753	16.5569	15.5571	15.3714	15.3771	-0.591209	0.0351349	1.45426	-0.443473	0.0784913	1.10518	-0.428004	0.253476	0.596062
neg_03499		17.1489	17.503	16.4152	17.4239	16.5812	17.1395	16.8883	16.8657	16.9913	16.6946	16.4045	16.6951	16.1238	16.328	19.4248	19.8335	-0.254057	0.401842	0.395945	-0.426395	0.190821	0.719373	0.804793	0.480773	0.31806
neg_03501		16.2986	15.9192	16.183	15.8269	15.9175	16.1121	16.1969	16.2109	16.24	16.6418	16.1521	15.807	16.107	16.5323	15.291	15.8808	0.0524124	0.702302	0.153476	0.153304	0.485424	0.313879	-0.104168	0.729589	0.136921
neg_03502		18.3463	18.7647	16.406	18.5959	18.6603	18.6509	18.6686	18.5665	18.5398	18.5775	16.1816	18.312	18.6831	18.3756	17.7896	18.0025	0.608382	0.347649	0.458859	-0.125474	0.879814	0.0556093	0.184449	0.768158	0.114549
neg_03503		15.4352	15.72	16.2548	15.5162	15.4921	15.9787	15.3671	15.6383	15.6596	15.8397	15.3471	15.2238	15.8571	15.3583	15.7292	15.4271	-0.112498	0.639335	0.194271	-0.213998	0.394722	0.403709	-0.138626	0.55498	0.255723
neg_03505		15.342	16.3014	16.4017	15.4971	16.1293	15.4362	15.9933	15.7621	16.079	15.9187	15.7745	16.2659	16.1178	15.6419	15.1507	15.989	-0.0553144	0.866292	0.0623358	0.12397	0.693116	0.159194	-0.160696	0.66057	0.180081
neg_03506		15.8612	15.994	16.3606	16.3556	15.928	16.0077	15.2273	15.0707	16.1896	15.4864	15.8848	15.6575	15.4628	15.7894			-0.584388	0.0885374	1.05287	-0.338243	0.140437	0.852518	-0.516686	0.113693	0.944265
neg_03510		16.1131	16.5885	16.3936	16.4419	16.6116	16.7801	16.688	16.6358	16.4173	16.5814	16.205	16.5343	17.0315	16.4446	16.9229	17.2347	0.294585	0.0526631	1.27849	0.0502144	0.713227	0.146772	0.524131	0.0443907	1.35271
neg_03512		15.7502	15.825	16.1929	15.4872	15.6328	16.4122	15.6176	15.5646	15.6538	16.0497	15.24	15.8589	15.9496	15.4798	15.7625	15.8466	-0.00699616	0.978611	0.00939013	-0.113215	0.635556	0.196846	-0.0541943	0.771216	0.112824
neg_03514		15.8601	16.4653	16.388	16.569	16.7222	16.4862	16.5454	16.3335	15.6267	15.282	15.1531	14.9767	15.7954	15.6182	15.6325	15.9439	0.201223	0.313391	0.503914	-1.06096	0.00242177	2.61587	-0.573082	0.0274445	1.56154
neg_03518		15.6359	15.7983	16.3819	15.6587	15.4638	15.6907	15.7291	15.6006	15.8025	15.4534	15.3404	15.4351	15.7445	15.3847	15.1304	15.3656	-0.247626	0.256367	0.591137	-0.360837	0.136401	0.865184	-0.462411	0.0803582	1.09497
neg_03521		16.0472	15.96	16.3738	16.4803	16.3231	16.2928	16.2708	16.1843	16.4537	16.171	16.6609	16.0128	16.3496	15.8378	15.7924	15.7049	0.0524127	0.709021	0.149341	0.109292	0.589009	0.229878	-0.294153	0.177569	0.750634
neg_03523		15.3057	15.1096	16.3716	15.5455	16.3604	15.5871	15.4664	15.5687	15.7199	16.497	15.9712	16.8244	15.2997	16.2557	14.6045	14.9147	0.162573	0.656361	0.182857	0.670052	0.123506	0.908311	-0.314424	0.515413	0.287844
neg_03525		15.8041	18.3747	16.3637	18.2536	18.1535	18.3443	18.1743	16.3865	18.1583	18.1036	16.238	17.9485	18.3184	17.9657	18.007	18.2003	0.565613	0.50926	0.29306	0.413073	0.626098	0.203357	0.923843	0.253156	0.596612
neg_03526		15.6141	15.9863	16.1949	15.7416	15.9273	15.613	15.6891	15.6367	15.7213	15.7402	15.5895	15.6603	16.017	15.5887	15.6293	15.8004	-0.167714	0.311294	0.506829	-0.206379	0.209117	0.679612	-0.12536	0.470124	0.327787
neg_03527		15.5544	16.0766	16.36	15.9895	16.1733	15.5984	16.0013	15.8438	15.5877	15.7783	15.5372	15.3026	15.8004	15.3473	15.2292	15.2017	-0.0909425	0.676822	0.169525	-0.443665	0.0719893	1.14273	-0.600486	0.0337047	1.47231
neg_03529		15.3449	15.8641	16.1199	15.5563	15.3394	15.1462	15.16	15.3911	15.4869	15.9253	15.4225	15.6341	15.1413	15.1572	14.3549	14.7761	-0.46215	0.0668665	1.17479	-0.104113	0.63042	0.20037	-0.863953	0.0148589	1.82801
neg_03534		16.6751	16.3133	16.3479	15.9112	16.0406	15.9177	15.8893	15.6539	16.0616	16.2419	16.1773	15.8872	15.7337	16.0291	15.3035	15.4952	-0.436545	0.0614468	1.2115	-0.219886	0.270923	0.567154	-0.671531	0.0230052	1.63817
neg_03536		15.8309	16.3736	16.3449	15.9773	16.5588	15.9945	15.7447	15.7226	16.0694	16.0383	15.7546	15.3129	16.7424	15.5518	15.4655	15.5939	-0.126512	0.614568	0.21143	-0.337886	0.180579	0.743334	-0.293258	0.424304	0.372323
neg_03539		15.4737	15.9208	16.336	17.0486	16.8725	16.6328	17.1655	16.2193	16.8786	16.5077	17.4199	16.8087	17.0099	16.6632	16.6981	16.3384	0.527783	0.2349	0.629118	0.708989	0.127799	0.893474	0.482606	0.253325	0.596321
neg_03541		15.4413	15.6431	16.3344	15.6487	15.8492	15.7351	15.935	15.7018	15.7785	15.4689	15.4834	15.7714	15.6636	15.8072	15.3451	15.6823	0.0384054	0.860162	0.0654199	-0.141318	0.54306	0.265152	-0.142336	0.547271	0.261798
neg_03542		17.5282	16.5019	16.3301	16.516	18.592	17.7571	16.1817	16.0954	18.78	16.1927	15.6135	15.7068	18.2946	19.1317	20.604	17.3473	0.43752	0.548364	0.260931	-0.145797	0.863852	0.0635605	2.12534	0.0470013	1.32789
neg_03543		15.247	16.0867	16.3259	15.8754	15.5403	15.6416	15.6871	15.4553	15.7013	15.5112	15.6094	15.4188	15.5516	15.498	15.4826	15.7665	-0.302676	0.284135	0.546475	-0.323628	0.258757	0.587108	-0.309092	0.277527	0.556695
neg_03545		15.4515	15.6081	16.3223	15.7015	15.4964	15.506	15.4839	15.5976	16.0779	15.7508	15.5136	15.6277	15.9718	15.1539	15.7321	16.1221	-0.249837	0.282561	0.548888	-0.0283392	0.905216	0.043248	-0.0258835	0.930837	0.0311263
neg_03549		15.4185	15.7991	16.3124	15.6233	16.1418	16.1109	15.8263	15.8578	15.5468	15.9587	15.8418	15.5685	16.0889	15.3114	15.4076	15.2255	0.195888	0.399218	0.39879	-0.0593684	0.795983	0.099096	-0.279974	0.347264	0.45934
neg_03550		16.9312	17.1272	16.3107	16.9358	16.7588	17.1322	17.4071	17.2213	16.8585	16.3216	16.5253	16.8698	16.6756	16.8725	16.633	16.9474	0.303603	0.227286	0.643427	-0.182408	0.446083	0.350584	-0.0440925	0.830616	0.0805995
neg_03552		15.6008	16.0317	16.3093	15.729	15.6432	15.7177	15.6044	15.6025	15.4178	15.8845	15.233	15.5173	15.6348	15.2531	15.0678	15.3957	-0.275765	0.180264	0.74409	-0.404558	0.10301	0.987123	-0.579867	0.0290946	1.53619
neg_02478	Adenosine 5'-monophosphate	18.2297	18.1954	18.8157	18.7863	18.3493	18.2577	18.9115	18.7969	18.9237	19.0204	19.351	19.8539	19.6187	19.7256	19.8805	19.921	0.0720655	0.769269	0.113922	0.780492	0.0290874	1.53629	1.27968	0.00227092	2.6438
neg_03555		16.0549	16.0375	16.3074	15.9172	16.4054	16.4053	15.7558	16.1154	16.0964	16.7348	16.0097	15.8085	15.9037	16.3571	15.2587	15.9845	0.0912512	0.625658	0.203663	0.0831537	0.72027	0.142505	-0.203215	0.451977	0.344884
neg_03556		17.1016	16.9253	16.3012	16.4003	16.676	16.5727	16.4543	16.4876	16.7076	16.5035	16.8452	16.8413	16.5991	16.826	16.1958	16.8373	-0.134456	0.548026	0.261199	0.0422822	0.851368	0.0698827	-0.0675851	0.793799	0.100289
neg_03557		15.6765	15.8074	16.2321	15.7847	15.4638	15.8399	15.6086	15.4973	15.8558	15.5825	15.2412	15.6394	15.615	15.3024	15.0439	15.4239	-0.272775	0.1228	0.9108	-0.295453	0.145353	0.837576	-0.528865	0.021366	1.67028
neg_03559		15.926	16.0704	16.2924	16.7342	16.9046	16.6753	17.2625	17.0052	17.1866	16.7904	17.3531	17.1925	17.2666	17.0877	17.1176	17.0215	0.706151	0.0196498	1.70664	0.874923	0.00830563	2.08063	0.86763	0.0125216	1.90234
neg_03561		15.135	15.4271	16.2875	15.7786	16.2868	15.8179	16.0591	16.2376	15.8609	15.8477	15.9902	15.5255	15.6051	16.1853	14.4174	15.6232	0.443295	0.174455	0.758316	0.149019	0.606916	0.216871	-0.199316	0.673584	0.171608
neg_03563		16.072	16.0159	16.2839	16.2748	16.621	16.1761	16.2948	16.105	15.9807	15.6991	15.6528	15.4321	15.9179	16.3662	15.974	15.9886	0.137576	0.350213	0.455668	-0.470485	0.0163786	1.78572	-0.0999986	0.453776	0.343159
neg_03568		15.4606	15.8595	16.2749	15.5095	15.5752	15.7948	15.5279	15.6084	15.5793	15.4475	15.4814	15.4104	15.6508	15.3695	15.1984	15.1675	-0.149544	0.495495	0.304961	-0.296474	0.213993	0.6696	-0.429592	0.108357	0.965143
neg_03574		15.272	15.6046	16.2671	15.4944	15.7157	15.6059	15.3621	15.3221	15.1258	15.3982	15.2771	15.3	15.5769	15.1905	15.4648	15.331	-0.158079	0.535492	0.271247	-0.384251	0.169709	0.770294	-0.268719	0.308755	0.510386
neg_03585		17.3665	15.869	16.2407	15.7262	17.43	17.514	17.4353	17.3855	17.4139	15.7952	15.3913	15.4288	17.4122	15.9612	16.9833	17.2158	1.14061	0.0541487	1.26641	-0.293282	0.646085	0.189711	0.592545	0.274741	0.561076
neg_03595		15.3603	15.6873	16.2281	15.4565	15.6697	15.9744	15.5595	15.515	15.5818	15.4394	15.2596	15.3613	15.5138	15.6626	15.118	15.4219	-0.00341302	0.988279	0.00512054	-0.272525	0.260761	0.583757	-0.253965	0.312796	0.504738
neg_03597		16.3075	16.461	16.2108	16.4525	16.095	16.2489	15.8623	15.8399	16.3128	16.3448	16.1355	16.4039	16.2476	16.1214	15.5236	15.7187	-0.346449	0.0297496	1.52652	-0.0587015	0.508692	0.293545	-0.455135	0.0687073	1.163
neg_03599		15.4523	15.7453	16.2046	15.5012	15.7234	15.4609	15.4649	15.4241	15.5597	15.5059	15.2361	15.3815	15.4941	15.4904	15.5556	15.8308	-0.207524	0.32629	0.486396	-0.305057	0.176771	0.75259	-0.133104	0.519939	0.284048
neg_03606		15.5296	16.2435	16.1789	16.3637	16.1694	16.1696	16.1464	15.8633	14.3591	14.2497	14.2872	14.1594	14.5375	14.4572	14.0967	14.4977	0.00826734	0.969267	0.0135568	-1.81505	0.0016797	2.77477	-1.68164	0.000743069	3.12897
neg_03612		16.0003	16.1806	16.1683	15.8927	15.8649	15.7564	15.7113	15.7756	16.0202	15.926	15.7956	15.844	15.9492	15.9188	15.6105	16.0101	-0.28343	0.0187751	1.72642	-0.164017	0.107566	0.968323	-0.188324	0.149849	0.824347
neg_03614		15.5229	16.1189	16.1678	16.1609	15.791	16.3644	16.3425	15.797	16.2972	15.7331	15.2899	15.6002	15.4678	15.61	14.8873	15.6293	0.0810996	0.731167	0.135983	-0.262549	0.359099	0.444786	-0.594	0.0448938	1.34781
neg_03615		15.4685	15.9924	16.1669	15.8364	16.2095	16.4626	16.0911	15.8919	15.727	16.0592	15.4318	16.0963	15.7219	16.4231	16.6067	17.3453	0.297685	0.171688	0.76526	-0.0374867	0.867726	0.0616175	0.658184	0.14328	0.843815
neg_03619		15.3859	15.5257	16.162	14.9185	15.5533	14.4923	15.1784	15.3259	15.6157	18.2977	15.3686	15.1323	15.46	14.9475	15.3755	17.8567	-0.360568	0.33488	0.47511	0.605529	0.48471	0.314518	0.411895	0.592149	0.227569
neg_03620		16.3328	16.5013	16.1619	16.1215	15.7808	15.9993	15.5384	15.437	16.1875	16.0293	15.9875	16.0391	15.6968	15.5589	15.1528	14.9951	-0.590524	0.0105784	1.97558	-0.218552	0.0817551	1.08749	-0.928498	0.00549457	2.26007
neg_03624		15.758	15.8203	16.1508	15.8452	16.328	16.2289	16.0624	15.8725	15.7296	16.0904	15.7308	15.7282	15.8355	16.08	15.5582	16.1003	0.229405	0.135881	0.866841	-0.0738209	0.578739	0.237517	-3.75966e-05	0.999814	8.06129e-05
neg_03626		16.8854	16.8986	16.1448	16.7325	16.742	16.8698	16.6749	16.846	15.5579	16.7878	16.6215	16.6977	16.3229	16.458	15.3266	15.4241	0.117819	0.561195	0.250887	-0.249071	0.494874	0.305506	-0.78243	0.0730561	1.13634
neg_03630		15.724	15.2393	16.1267	15.1942	15.2353	15.6861	15.5697	15.5178	15.5629	15.072	15.0858	15.1571	15.5468	15.4399	15.0941	15.2556	-0.0688621	0.788547	0.103172	-0.351593	0.223095	0.651511	-0.236972	0.381137	0.418919
neg_03631		16.4274	16.5116	16.1234	16.2879	16.4121	16.4143	16.3582	16.3	16.6107	16.5431	16.306	16.6961	16.0334	16.4014	15.0451	15.7402	0.0335511	0.727892	0.137933	0.201387	0.142427	0.846406	-0.532561	0.159649	0.796835
neg_03635		15.7098	15.6086	16.1206	16.1977	16.1607	16.2453	16.8448	16.7292	16.4019	16.4434	16.7667	15.2758	16.732	15.1942	15.3037	15.6329	0.585849	0.0415491	1.38144	0.312801	0.428814	0.367731	-0.193467	0.63801	0.195173
neg_03646		22.3186	22.6751	23.3697	22.5767	22.6066	22.5023	22.3704	22.3206	22.4206	22.6989	22.2294	22.661	22.7036	22.4451	22.3376	22.532	-0.28502	0.298402	0.525198	-0.2325	0.400896	0.396968	-0.23043	0.390889	0.407946
neg_03655		20.931	21.3227	21.9487	21.1208	21.1278	21.0395	21.0341	20.9085	21.0359	20.9167	20.9171	21.0473	21.1932	20.7458	20.8066	20.9492	-0.303299	0.2648	0.577082	-0.351538	0.209828	0.678137	-0.407088	0.16535	0.781597
neg_03656		20.8805	21.3151	21.8336	21.3139	21.1491	21.3193	21.0327	21.1654	21.1794	21.2206	20.8643	21.2509	21.3357	21.0441	20.7446	20.8631	-0.169121	0.458498	0.338663	-0.206967	0.386595	0.412743	-0.338881	0.204336	0.689656
neg_03658		20.4374	21.1346	21.5725	20.8931	20.9212	20.7159	20.7937	20.6311	20.6223	20.9174	20.6191	20.9405	20.9189	20.479	20.8477	20.9871	-0.243898	0.384503	0.415101	-0.234579	0.408612	0.388689	-0.201218	0.483407	0.315687
neg_03665		20.278	20.7582	21.1562	20.0687	20.4976	20.856	20.6253	20.0847	20.462	20.8844	20.0289	20.1455	20.7432	19.6919	20.7226	20.4989	-0.0493674	0.8725	0.0592346	-0.185114	0.573717	0.241303	-0.151132	0.67869	0.168329
neg_03668		20.0834	20.5342	21.2128	20.4308	20.4422	20.4361	20.0835	20.1015	20.1861	20.4184	19.9864	20.8635	20.7932	20.2939	20.301	20.6813	-0.299472	0.307575	0.512049	-0.201695	0.530755	0.275106	-0.0479445	0.866204	0.0623797
pos_05097		13.3777	14.0015	15.6212	15.1963	16.9022	16.5528	16.2701	16.1758	14.8615	15.8039	13.9995	14.9207	16.5889	16.2367	16.3042	11.8857	1.92602	0.0288275	1.54019	0.347209	0.607454	0.216487	0.704659	0.598565	0.222889
neg_02097	D-(-)-3-Phosphoglyceric acid	22.791	22.7061	22.483	22.5651	22.2811	22.6456	23.0432	22.8629	22.5329	22.6296	22.7324	23.0227	22.7168	23.1797	22.9479	22.9443	0.0718983	0.706645	0.150799	0.0930837	0.493793	0.306455	0.310865	0.0411366	1.38577
neg_03674		20.1917	20.1517	19.2193	19.5795	19.533	19.6771	19.157	19.1119	20.174	19.7813	19.3705	19.345	19.4761	19.436	18.5774	18.9288	-0.415763	0.189854	0.721579	-0.117847	0.713869	0.146381	-0.68097	0.0768428	1.1144
neg_03680		19.4861	19.8214	20.2785	19.6218	19.5189	19.6252	19.5886	19.5465	19.6416	19.5549	19.482	19.4143	19.6715	19.2865	19.1819	19.3045	-0.232148	0.273021	0.563804	-0.278754	0.206678	0.684706	-0.440853	0.0825437	1.08332
neg_03683		19.5536	19.7853	20.8988	19.5171	19.5841	19.6077	19.644	19.4795	20.0813	19.5666	19.4649	19.3253	19.6403	19.3772	19.1464	19.4481	-0.359914	0.350289	0.455574	-0.329201	0.413151	0.383892	-0.535734	0.1995	0.700057
neg_05926		13.6076	13.7132	14.3994	14.5173	16.2499	15.5919	15.9697	16.1067	16.0446	13.6991	15.2139	15.4228	16.6131	16.4324	15.1928	15.5686	1.9202	0.000921978	3.03528	1.03575	0.128209	0.89208	1.89234	0.00510575	2.29194
neg_03689		19.1141	19.5644	19.2303	19.3672	17.143	17.2606	19.6328	19.6047	19.3016	19.5323	19.1742	19.4121	20.0748	16.8009	19.8647	20.1106	-0.908747	0.284671	0.545656	0.0360388	0.780519	0.107616	-0.106269	0.903892	0.0438833
neg_03694		19.014	19.3743	20.249	19.1246	19.0781	18.9326	18.7691	19.1916	19.0112	19.4452	18.8554	19.3312	17.668	19.0224	17.2647	17.4439	-0.447654	0.209994	0.677794	-0.279746	0.416122	0.38078	-1.59072	0.0201892	1.69488
neg_03698		19.2064	19.2731	19.939	19.1272	19.2905	19.1189	19.2535	19.4364	19.3846	18.518	19.3816	17.7565	18.8811	18.9524	18.3046	17.9826	-0.111618	0.604605	0.218528	-0.626252	0.217765	0.662012	-0.85623	0.0300624	1.52198
neg_03705		18.9612	19.1583	16.9389	17.3749	18.4038	18.949	16.3489	16.0465	18.0784	16.2794	16.2263	15.5622	17.7766	15.9446	15.4419	14.9365	-0.671331	0.493125	0.307043	-1.5718	0.0892435	1.04942	-2.08347	0.0469546	1.32832
neg_03709		19.4467	19.1601		18.8931	19.0552	18.7684	19.0388	17.5192	19.4741	19.8165	19.3591	17.9184	18.1497	18.7305	17.9844	17.7211	-0.571229	0.224062	0.649632	-0.0245912	0.959044	0.0181616	-1.02021	0.012508	1.90281
neg_03713		16.4573	15.968	15.5473	15.4959	17.5358	15.4154	16.7788	16.6681	15.692	16.4867	16.3139	16.3996	16.7897	16.0872	15.4815	15.7223	0.732383	0.20433	0.689669	0.355903	0.263426	0.579341	0.153021	0.688214	0.162277
neg_03719		18.7519	18.9113	19.4687	18.5621	18.9635	18.9331	18.2188	18.2748	18.4922	18.8262	18.2697	18.2197	18.7868	18.3925	18.1247	17.6792	-0.325955	0.291146	0.53589	-0.471548	0.101437	0.993804	-0.67772	0.0685241	1.16416
pos_02909	O-Succinyl-L-Homoserine	15.4024	15.5706	15.3947	15.4311	15.643	15.6636	15.3723	15.391	15.2989	14.845	14.4216	14.7611	15.7979	15.3743	16.2232	16.3954	0.0677904	0.482625	0.31639	-0.61806	0.0384862	1.4147	0.498026	0.115988	0.935585
neg_03722		19.7368	18.8781	20.7159	19.1587	19.1868	19.5917	19.0792	19.3118	19.4836	19.5843	19.2425	19.2193	19.2073	19.4544	16.9686	19.3692	-0.330027	0.483258	0.315821	-0.239959	0.601001	0.221125	-0.87252	0.277558	0.556646
neg_03821	2-Propenoate	17.9907	18.0022	17.806	17.8642	17.3982	17.8469	18.2619	18.4217	17.671	17.9204	17.6644	17.974	17.1934	18.218	18.3157	18.1064	0.0664473	0.793735	0.100324	-0.108304	0.305398	0.515134	0.0426364	0.880892	0.0550775
neg_03724		15.3764	16.4044	16.1581	17.3545	16.2784	18.6801	16.8207	16.5767	16.0925	17.1868	17.4113	15.2905	16.4551	15.8055	15.183	14.3193	0.765615	0.305087	0.515576	0.17193	0.797716	0.0981519	-0.88265	0.199276	0.700545
neg_02157	N-Methyl-Alanine	21.5446	21.5319	21.4857	21.1083	21.7374	21.4872	21.3582	21.3493	21.6767	21.46	21.3335	21.1042	21.7332	21.1853	21.0764	21.469	0.0654239	0.651932	0.185798	-0.0240039	0.884674	0.0532166	-0.051638	0.785644	0.104774
neg_03728		18.4899	18.8338	18.0597	18.8887	18.6819	19.1634	19.4415	19.3411	19.1822	19.2973	19.5326	19.5014	19.6311	18.8547	19.3999	19.3024	0.588969	0.060755	1.21642	0.810382	0.0168692	1.7729	0.729009	0.0279553	1.55354
neg_03731		18.8453	18.8244	19.5303	18.951	19.9372	19.4837	18.5538	19.1418	19.0054	20.1243	18.6892	18.0618	17.3158	19.9922	15.932	16.7884	0.241379	0.50581	0.296013	-0.0675679	0.891203	0.0500233	-1.53066	0.178391	0.748626
pos_00102	Creatine	27.2925	27.6651	27.6768	27.7924	27.8256	27.6456	27.6381	27.5723	27.9199	27.6717	27.8413	27.6177	27.4881	27.4181	27.4226	27.2858	0.0636915	0.625148	0.204017	0.15595	0.281348	0.550757	-0.203072	0.158472	0.800048
neg_03739		18.8715	18.7472	14.4683	17.7498	18.9326	19.829	18.4601	18.5343	17.5007	17.5447	15.6156	16.6075	17.8494	17.182	17.2259	16.7087	1.4798	0.24896	0.60387	-0.642092	0.597545	0.223629	-0.217702	0.848477	0.0713599
neg_03744		18.3891	18.702	16.4605	16.7793	18.5452	18.5495	15.937	15.8119	17.7396	15.9027	15.5939	15.5501	17.4633	15.6196	15.1806	14.6892	-0.371833	0.711868	0.147601	-1.3862	0.120971	0.91732	-1.84457	0.0674838	1.1708
neg_03747		15.7291	17.1842	16.4964	16.2089	15.7473	16.0091	15.2117	15.0021	16.5838	15.5138	15.7653	15.3048	16.5833	14.7052	14.9329	15.9398	-0.912115	0.057581	1.23972	-0.612729	0.189352	0.722729	-0.864367	0.162848	0.788217
neg_03751		18.4134	18.6236	16.4969	17.2422	17.921	18.2	16.1253	16.0911	17.7495	15.8763	16.3397	15.5733	17.8877	16.092	15.4771	15.6233	-0.609668	0.451552	0.345292	-1.30934	0.108745	0.963592	-1.424	0.10612	0.974204
neg_03752		18.5771	18.6132	14.99	17.0545	17.2603	18.0395	16.3947	16.332	17.6788	16.3273	15.5569	15.9334	16.9046	15.9668	15.5476	15.6599	-0.302055	0.764202	0.116792	-0.9346	0.383493	0.416242	-1.28895	0.232852	0.632921
pos_05487		14.5119	14.1915	14.8518	15.4586	16.2428	15.7889	17.4066	17.2106	15.5406	15.2386	16.2448	15.9343	16.4844	16.3931	17.5911	16.9821	1.90877	0.00851944	2.06959	0.986141	0.0316126	1.50014	2.10924	0.00157112	2.80379
neg_03755		18.8503	18.5903	19.0356	18.3574	18.3095	18.0747	17.9953	18.0029	18.6187	18.5341	18.5661	18.3786	17.8548	17.8638	16.4745	17.3761	-0.612785	0.0176822	1.75246	-0.184018	0.311166	0.507008	-1.31608	0.0197303	1.70487
neg_03756		18.7385	18.5668	16.3215	16.7087	17.1943	18.1749	16.2819	16.2389	17.7372	16.5186	15.6734	15.8811	16.4881	15.6912	15.4117	15.5427	-0.611352	0.461666	0.335672	-1.13126	0.199631	0.699772	-1.80042	0.0561846	1.25038
neg_03757		18.4866	18.5552	18.0735	18.6004	18.7219	18.8395	19.2221	18.9433	18.5965	18.1628	18.7397	18.7701	18.723	18.7005	18.6695	18.4258	0.502775	0.0210403	1.67695	0.138357	0.483197	0.315876	0.20074	0.21113	0.675451
neg_03761		16.5413	18.5011	17.5578	18.214	18.5281	19.2094	18.5717	18.7914	18.4767	18.5854	18.5211	18.3779	19.6065	19.0185	16.1235	16.6677	1.07159	0.0853645	1.06872	0.786754	0.167791	0.775232	0.150496	0.882497	0.0542868
neg_03763		18.5492	18.4923	18.0388	18.2249	18.4693	18.6	18.158	18.5268	18.6129	18.1054	18.3886	18.3735	18.6712	18.1931	17.7829	19.6448	0.112257	0.493856	0.3064	0.0438405	0.79088	0.10189	0.246703	0.590836	0.228533
neg_03768		17.9101	18.4188	18.9048	18.0581	18.0726	18.1894	18.0783	17.8243	17.9206	18.1295	17.9439	18.3409	18.3447	17.902	18.1984	18.3395	-0.281797	0.300356	0.522364	-0.239221	0.37728	0.423336	-0.126793	0.629883	0.20074
neg_03772		18.5092	18.3566	13.2674	17.9708	18.4861	16.8722	17.779	17.5155	16.9917	17.8477	17.7861	17.2713	17.7058	16.7854	15.9512	16.7523	0.637172	0.654153	0.18432	0.448179	0.747296	0.126507	-0.22738	0.871623	0.0596711
neg_03774		18.3063	18.3107	18.1876	18.1149	18.322	18.2179	18.2165	18.1389	18.3555	18.0947	18.386	18.12	18.288	18.1364	17.6327	17.9362	-0.00605898	0.924018	0.0343196	0.00917996	0.922839	0.0348742	-0.23158	0.202296	0.694013
neg_03778		18.622	18.2743	17.9669	17.6401	18.1332	18.0114	17.4081	17.3311	18.4252	18.0839	18.0102	17.5143	18.4877	17.6313	16.6221	14.2446	-0.404868	0.216979	0.663582	-0.117434	0.691555	0.160173	-1.37939	0.230472	0.637382
neg_03786		18.6284	18.2091	17.8745	17.988	18.3654	18.0635	17.9342	17.9086	18.8487	17.8984	18.243	17.3884	17.9805	18.0201	15.0746	17.2817	-0.107103	0.609044	0.215351	-0.0804312	0.827474	0.0822459	-1.08582	0.215583	0.666385
neg_03788		18.1138	18.1938	15.7426	16.5468	17.599	17.5784	15.7104	16.007	17.1516	15.6036	14.8519	15.1009	16.821	15.3018	15.1814	15.2442	-0.425554	0.608006	0.216092	-1.47225	0.114116	0.942653	-1.51213	0.0881756	1.05465
neg_03791		17.8149	18.1872	18.7984	17.9333	17.9504	17.9348	17.8875	17.7978	17.8028	17.8306	17.7548	17.8136	18.0033	17.5655	17.6997	17.8658	-0.290819	0.277403	0.556888	-0.383018	0.178784	0.747671	-0.399869	0.168058	0.774541
neg_03792		17.9894	18.1527	18.5316	17.965	18.0508	17.8694	17.7216	17.7836	17.7303	17.7202	17.5521	17.2532	16.2553	17.5021	14.9835		-0.303315	0.101814	0.992192	-0.595703	0.0138811	1.85758	-1.91268	0.114879	0.939758
pos_01749	Trigonelline	21.0703	20.9723	20.9999	21.0707	21.0792	20.9726	21.1508	21.1479	20.9243	20.5164	21.0121	20.7441	21.3177	20.8629	21.5168	21.5635	0.0593556	0.277978	0.555989	-0.229045	0.125593	0.901034	0.286947	0.170097	0.769304
neg_03803		15.6236	18.0739	16.3463	16.232	16.5207	17.0394	15.9912	15.8389	15.4187	15.7773	15.9097	15.6654	15.8581	15.7173	15.6666	16.2563	-0.221411	0.725674	0.139258	-0.876203	0.194226	0.711693	-0.694391	0.281462	0.550581
neg_03805		17.7881	17.4831	18.0815	18.1657	17.2563	18.2855	17.9747	18.4507	18.4233	17.3593	17.9723	18.228	19.0177	18.0888	17.319	17.2709	0.112208	0.729614	0.136907	0.11613	0.693202	0.15914	0.0445094	0.924175	0.0342457
neg_03811		18.0117	17.9906	18.9286	18.0206	18.216	17.7893	17.739	17.8863	17.7241	18.7775	17.9565	17.5672	17.4986	18.2363	17.3869	17.3071	-0.330235	0.259803	0.585356	-0.231528	0.538207	0.269051	-0.630661	0.0915823	1.03819
neg_03813		17.2756	17.9854	17.6302	17.2118	17.8512	18.1581	18.1512	17.2473	17.6914	17.2979	17.4027	17.2947	17.1	16.4405	17.1343	17.1023	0.326212	0.287556	0.541278	-0.104049	0.630064	0.200615	-0.581477	0.0556972	1.25417
neg_03814		17.9867	18.0303		17.2826	17.4609	17.5534	17.0504	16.6351	17.3645	16.2382	17.1539	16.8719	17.1392	16.8133	16.371	16.6385	-0.591552	0.131665	0.880529	-0.8594	0.0566301	1.24695	-1.02602	0.0278833	1.55466
neg_03818		17.835	17.9219	17.0184	17.1693	17.6495	17.6977	16.8616	17.4719	17.6474	17.4973	17.4747	17.5634	17.4723	17.1513		12.1627	-0.0659943	0.833019	0.0793449	0.0595379	0.813636	0.0895698	-1.89073	0.386066	0.413338
neg_03819		18.2133	17.9385	15.6476	16.4978	17.402	17.9021	15.8744	15.5106	17.8811	13.8963	15.4636	14.6214	17.1894	15.3123	14.6642	16.1029	-0.402023	0.648736	0.187932	-1.6087	0.184739	0.73344	-1.25708	0.174256	0.758813
neg_02228	N-Acetyl-DL-Glutamic acid	20.6217	20.7399	20.3869	20.8535	20.7553	20.8588	20.7552	20.4613	20.9675	19.7945	20.5012	20.733	20.7168	19.9261	20.1321	20.6763	0.0571492	0.679436	0.167851	-0.151469	0.608412	0.215802	-0.287635	0.256847	0.590326
pos_05734	Stearoylethanolamide	15.3083	15.3421	14.978	15.6968	15.1385	15.377	15.4524	15.5851	15.0999	15.0037	14.7598	14.6054	15.125	15.271	15.5211	15.4934	0.0569854	0.756682	0.121087	-0.46406	0.0488443	1.31119	0.0213334	0.907398	0.0422022
pos_04745		16.8925	18.7733	19.0941	17.7113	19.9516	20.0188	20.0886	19.9854	19.3011	19.1196	19.4657	19.8032	19.9653	19.8352	20.2207	20.0194	1.89327	0.0327489	1.4848	1.3046	0.0767873	1.11471	1.89233	0.0313616	1.5036
neg_03828		17.6694	17.8836	16.0416	16.7541	16.7755	17.3366	16.5235	16.4401	17.0774	15.8786	16.2763	16.6186	16.7166	15.7646	16.7483	16.2001	-0.318271	0.534362	0.272164	-0.624504	0.264879	0.576952	-0.729803	0.197713	0.703965
neg_03830		17.8175	17.8628	16.2402	16.6431	17.4449	17.5492	15.7194	15.6647	17.5441	16.0247	16.6951	16.4404	17.7296	16.1962	15.3659		-0.546344	0.444182	0.352439	-0.464817	0.409597	0.387644	-0.710296	0.436124	0.36039
neg_03834		17.8991	17.8592	13.3015	15.8671	16.0065	17.2986	15.5103	15.3513	17.0909	14.758	14.4082	14.8356	15.9059	14.9912	14.5777	14.7879	-0.190031	0.879137	0.0559434	-0.958522	0.478616	0.320013	-1.16606	0.367207	0.435089
neg_03836		17.3971	17.8484	17.1013	17.3853	17.9461	18.6642	18.3361	17.7095	18.6422	18.0548	18.1539	18.3757	17.757	17.1225	17.2384	17.4235	0.730949	0.0344037	1.46339	0.873626	0.00529885	2.27582	-0.0476596	0.826009	0.0830153
neg_03837		17.6126	17.8158	18.383	17.642	17.6061	17.5392	16.4946	17.51	17.6395	17.9716	17.3216	17.16	17.3556	17.4596	16.9882	17.0153	-0.575873	0.128681	0.890484	-0.340165	0.228227	0.641632	-0.658692	0.0264223	1.57803
neg_03839		16.3173	16.3134	16.3962	16.2438	15.7193	15.8161	16.3624	16.4217	15.9311	16.6708	15.986	16.1643	17.9516	16.1969	17.5551	16.8872	-0.237801	0.282986	0.548235	-0.129634	0.500956	0.3002	0.83001	0.120052	0.920629
neg_03847		17.4362	17.7447	16.9576	17.6987	17.6679	17.9577	17.4496	17.6411	17.7233	17.7749	17.1393	17.5996	18.1174	17.4096	17.4649	17.6418	0.219777	0.342328	0.465558	0.0999369	0.68158	0.166483	0.199106	0.442068	0.354511
neg_03848		17.3555	17.7321	18.674	17.8648	17.4735	17.7154	17.4126	17.8304	17.924	17.8887	17.524	17.6857	17.3979	17.3687	16.8787	16.8835	-0.298614	0.371781	0.429712	-0.150968	0.63573	0.196727	-0.774382	0.0615553	1.21073
neg_03855		17.4758	17.6776	16.7813	17.6248	17.6853	17.5976	17.2923	17.0231	17.7029	17.5195	17.3127	17.3563	17.5544	17.2883	16.6567	16.9384	0.00971106	0.971144	0.0127164	0.0829743	0.731245	0.135937	-0.280424	0.364441	0.438373
neg_03856		17.627	17.6748	15.6444	16.8086	17.1424	17.2413	16.2046	15.8261	17.6913	15.8055	16.6502	17.0152	17.355	15.851	15.254	14.9668	-0.335124	0.592033	0.227654	-0.148173	0.818315	0.0870793	-1.082	0.180782	0.742844
neg_03857		16.5053	17.664	18.4533	16.3586	18.1563	17.8284	17.822	17.7733	17.5853	16.7474	17.7996	17.4642	17.8043	18.0287	17.8673	17.5318	0.649697	0.283802	0.546984	0.153764	0.791971	0.101291	0.562704	0.342994	0.464714
neg_03862		15.5119	15.6948	18.0303	17.4327	17.4982	16.0217	17.3576	17.4222	17.2061	17.0858	15.2271	17.2002	17.463	17.2344	17.057	17.1911	0.407516	0.597025	0.224007	0.0123929	0.98807	0.00521223	0.568995	0.432921	0.363591
neg_03864		17.4523	17.6169	18.1567	17.2073	16.663	17.3522	17.6575	17.3149	17.5637	17.4016	17.359	17.125	17.3118	17.2006	16.4863	17.0736	-0.361378	0.259646	0.585618	-0.245962	0.325147	0.48792	-0.590176	0.0739005	1.13135
neg_03866		17.5386	17.602	17.3716	17.8359	17.8336	17.9137	15.8697	16.06	17.6973	16.4546	16.6678	17.4309	17.8887	17.7211	18.1604	17.9742	-0.667744	0.315064	0.501601	-0.524357	0.17656	0.753108	0.349088	0.0390589	1.40828
neg_03868		17.7389	17.5918	17.5556	17.5975	17.6874	17.6976	17.8396	17.7411	17.8	17.7947	18.0213	17.7547	16.6384	17.4043	17.0093	12.3595	0.120457	0.0654188	1.1843	0.221718	0.0267343	1.57293	-1.76809	0.229425	0.639359
pos_02948	Guanosine 5'-monophosphate	16.539	16.5117	17.4402	16.9138	16.3633	16.1798	17.4932	17.5484	17.1959	17.6302	18.0684	18.5605	17.9419	18.4113	18.8273	18.7806	0.0450002	0.919413	0.0364893	1.01257	0.0348755	1.45748	1.63909	0.00153966	2.81258
neg_03871		17.6614	17.5675	17.0927	17.5367	17.5693	17.5094	17.3129	17.3427	17.5845	17.4107	17.4094	17.3843	17.7042	17.6529	17.5674	16.9258	-0.0309537	0.836516	0.077526	-0.0172974	0.904505	0.0435892	-0.0019573	0.993256	0.00293897
neg_03873		17.4044	17.5514	14.3556	17.3534	17.878	17.6448	17.1014	16.8688	17.5619	17.0632	17.3008	16.6302	17.3138	16.8194	16.513	16.4514	0.707039	0.43577	0.360743	0.472814	0.589963	0.229175	0.108188	0.899581	0.04596
neg_03874		17.0381	17.5386	18.5891	16.9541	17.3292	17.6956	17.4186	16.8622	17.2339	17.6581	16.8309	16.9565	17.6104	16.4979	17.4441	17.3628	-0.203559	0.647349	0.188861	-0.360134	0.434009	0.362502	-0.301207	0.532577	0.273618
neg_03878		17.0465	17.5197	17.5691	17.4113	17.6414	16.4244	17.2415	17.5178	17.318	17.3919	17.3053	17.1103	17.9311	17.1906	17.9109	17.0706	-0.180357	0.577192	0.23868	-0.105241	0.467199	0.330498	0.139167	0.615435	0.210818
neg_03881		17.8858	17.5483		17.3471	17.527	16.9075	17.2994	17.4784	17.9511	18.4017	17.8126	17.5548	16.5285	17.0489	15.8927	16.2157	-0.290664	0.232177	0.634181	0.336289	0.215481	0.666592	-1.1723	0.0112573	1.94857
neg_03884		15.5703	16.0123	16.6167	16.9225	15.6385	15.7521	15.6677	15.7534	15.7308	15.7259	15.5992	15.371	17.8959	15.217	17.691	17.6213	-0.577543	0.152328	0.81722	-0.673738	0.10948	0.960666	0.825833	0.299888	0.523041
neg_03886		16.9211	17.4707	16.6473	15.5596	17.3327	15.7148	17.2848	17.5359	17.0881	18.0926	16.0609	15.3207	16.1226	17.4997	17.8616	17.9507	0.317408	0.605104	0.21817	-0.00906851	0.990496	0.00414723	0.708991	0.270191	0.568329
neg_03887		17.0345	17.4669	18.2371	17.2482	17.0636	17.8079	17.6394	16.6251	17.2442	17.1074	16.6345	17.2854	17.8015	17.4322	17.7622	17.7909	-0.212695	0.593351	0.226688	-0.428809	0.217244	0.663052	0.199987	0.513063	0.289829
neg_03888		17.7024	17.462	15.6572	15.5068	15.7307	16.14	15.9167	15.6664	15.9457	16.2172	15.4928	15.3876	15.694	16.1388	15.4542	15.7426	-0.718663	0.305274	0.51531	-0.821275	0.256711	0.590555	-0.82472	0.252182	0.598286
neg_03890		18.0543	17.4479	17.1594	17.395	17.2476	17.7716	17.5325	16.5345	17.4638	17.009	15.9627	16.6863	18.2529	16.2007	16.4205	17.7729	-0.24261	0.491419	0.308548	-0.733689	0.104199	0.982138	-0.352422	0.549553	0.25999
neg_03892		17.5155	16.6288	16.1113	15.5542	17.5003	16.806	16.6561	16.4381	15.7081	16.78	15.3132	16.5836	16.5454	16.4368	15.515	15.6434	0.397701	0.443904	0.352711	-0.356191	0.537715	0.269448	-0.417296	0.436287	0.360228
neg_03894		16.9332	17.4222	17.1116	17.093	17.1875	17.0786	16.759	17.0112	17.221	16.7399	17.392	16.9989	17.3326	17.1192	16.6689	17.0687	-0.130932	0.376004	0.424808	-0.0520427	0.776289	0.109976	-0.0926525	0.611387	0.213684
neg_03895		17.5494	17.4208	17.2223	16.8228	16.7998	16.7104	16.2755	16.6267	17.1632	15.2614	16.0248	16.5233	17.1272	17.1532	16.2715	17.3376	-0.650729	0.0183173	1.73714	-1.01066	0.0808308	1.09242	-0.281415	0.368867	0.433131
neg_03900		17.1385	17.3959	18.129	17.0058	17.0872	17.7217	17.1109	17.0896	17.2366	16.9743	16.9296	17.2496	17.2984	16.6631	17.411	17.8031	-0.164933	0.600709	0.221336	-0.319744	0.2988	0.524619	-0.123362	0.732644	0.135107
neg_03901		17.4809	17.3954	17.5578	17.3181	17.4622	17.4139	17.2922	17.3723	17.4821	17.148	17.4326	17.2588	17.4511	17.2817	16.8984	17.1099	-0.0528945	0.438394	0.358135	-0.107658	0.297875	0.525966	-0.252767	0.120048	0.920646
neg_03902		16.7595	17.3864	18.0447	17.0169	17.1907	17.2292	17.3844	17.3553	17.0717	17.5412	16.9164	17.3326	17.2745	17.026	16.868	16.4442	-0.0119774	0.968766	0.0137811	-0.086382	0.794102	0.100124	-0.398719	0.279405	0.553766
neg_03907		17.4614	17.3483	15.2057	15.4887	16.5096	17.3483	14.7028	15.0668	17.3285	14.8984	15.2642	14.8816	17.6995	14.5539	15.3149	15.5125	-0.46916	0.605116	0.218161	-0.782868	0.385262	0.414244	-0.605849	0.527001	0.278189
neg_03909		17.3133	17.3359	16.6741	16.9131	16.7467	16.7349	16.2762	16.1699	17.1495	17.2007	16.311	16.6136	16.3439	16.3294	15.5684	15.9577	-0.57715	0.0399991	1.39795	-0.240409	0.40788	0.389468	-1.00923	0.00635946	2.19658
neg_03911		17.2306	17.3326	16.632	16.8695	16.8973	16.9527	16.718	17.0224	17.0696	17.1228	16.8677	16.9125	17.2976	16.9349	15.0907	12.4638	-0.118535	0.535087	0.271576	-0.0230027	0.901033	0.0452595	-1.56942	0.251216	0.599953
neg_03912		16.9308	17.3134	16.3836	17.1622	17.3076	17.5801	17.3336	17.3067	17.0363	15.4722	17.0405	16.8426	17.2188	17.2976	16.8529	16.5796	0.434542	0.119641	0.922121	-0.349577	0.455648	0.341371	0.0397356	0.885206	0.0529555
neg_03914		17.3549	17.2652	16.3637	16.7066	17.097	17.0131	16.533	16.2605	17.1599	16.8264	16.5605	16.6063	17.0461	16.7292			-0.196706	0.547079	0.26195	-0.134318	0.643106	0.191717	-0.0349666	0.907911	0.0419566
neg_03916		16.7365	17.2995	17.5962	17.0797	16.9311	17.1098	16.8858	16.9086	16.8373	16.4319	16.804	17.0662	17.242	16.4717	16.7205	16.8802	-0.21915	0.318235	0.497252	-0.39313	0.134314	0.87188	-0.349368	0.20072	0.69741
neg_03917		17.1941	17.2922	17.243	17.8196	17.2041	17.7452	17.2732	17.1504	17.5899	17.2274	17.307	17.3847	17.2405	17.1809	16.3433	16.4425	-0.0440028	0.832683	0.0795202	-0.0100035	0.954207	0.0203572	-0.585433	0.0896099	1.04764
neg_03920		17.4814	17.2764	16.0498	17.269	17.0839	17.0299	16.68	16.9445	17.3182	17.6417	17.1345	17.1468	17.2304	17.2057	15.8385	16.6693	-0.0845928	0.817032	0.0877612	0.291148	0.451975	0.344886	-0.283173	0.562099	0.250187
neg_03921		16.1638	16.1274	15.8947	15.9019	16.7705	15.5075	15.6043	15.4158	15.894	15.7363	15.6689	15.8897	16.6883	15.5481	15.2187	15.2834	-0.197436	0.583477	0.233976	-0.2247	0.0512398	1.29039	-0.337326	0.400422	0.397482
neg_03923		15.2786	16.302	16.5191	16.6432	16.5915	17.5369	16.238	16.1231	15.3897	15.6656	15.7349	17.2026	16.1933	16.0233	17.2478	16.9704	0.436656	0.365794	0.436763	-0.187505	0.728118	0.137798	0.423014	0.362554	0.440627
neg_03926		16.8096	17.2503	18.1764	16.6004	16.9115	17.1994	17.1068	16.4997	16.9375	17.422	16.5602	16.5957	17.0944	16.3189	17.2202	17.3319	-0.279833	0.503834	0.297712	-0.330311	0.45128	0.345554	-0.217821	0.623983	0.204827
neg_03930		17.0543	16.8259	17.5628	16.8101	17.1997	17.038	16.8886	16.5647	16.8405	16.5981	16.4268	16.2058	16.4461	16.2187	15.5769	15.6774	-0.140484	0.550993	0.258854	-0.545457	0.0513542	1.28942	-1.08349	0.00792405	2.10105
neg_03932		17.0024	17.2216	15.9731	17.5315	17.16	17.7028	17.5884	17.6372	17.5321	17.2804	17.1651	17.3608	18.067	17.8071	17.8084	17.6902	0.58997	0.180022	0.744674	0.40247	0.322005	0.492137	0.911007	0.0704499	1.15212
neg_03935		17.5324	17.2474		16.4981	16.8461	17.037	16.1697	15.9357	16.6478	15.6389	16.4673	15.782	16.2659	16.6337	14.9267	14.8116	-0.595497	0.209674	0.678456	-0.958627	0.0691244	1.16037	-1.43314	0.0513489	1.28947
neg_03938		17.0987	16.3645	16.2066	15.9808	16.4822	16.1056	16.8048	16.4886	16.562	16.6708	16.8273	17.7398	16.6641	17.6141	17.8144	17.1628	0.0576325	0.845781	0.0727419	0.537312	0.188414	0.724886	0.901203	0.0430551	1.36598
neg_03942		16.7544	17.1775	17.8827	17.051	17.0489	17.1038	16.7709	16.8219	16.8425	17.0086	16.7406	17.5015	17.4105	16.9436	16.9762	17.3284	-0.280028	0.334912	0.47507	-0.193061	0.536596	0.270352	-0.0517126	0.855226	0.0679192
neg_03944		16.4082	17.1668	17.3804	17.0453	17.0477	17.4304	16.9023	17.1014	16.7309	16.3076	16.4584	15.8609	17.1243	16.56	16.6821	16.56	0.12027	0.635331	0.197	-0.660725	0.055312	1.25718	-0.268586	0.327942	0.484203
neg_03947		16.9818	17.1461	17.0186	17.0777	16.736	16.7731	16.662	16.5115	16.6788	16.3147	16.5333	16.5202	16.975	16.4711	16.5761	16.5924	-0.385364	0.00237307	2.62469	-0.544299	0.00214617	2.66834	-0.402373	0.0300382	1.52233
neg_03950		16.992	17.1398	15.9871	17.0206	16.9244	16.5595	16.6539	16.6162	16.9799	16.6071	16.7716	16.7245	16.921	16.4225	16.1446	16.4318	-0.0963801	0.749973	0.124954	-0.0141062	0.962415	0.0166378	-0.304892	0.375005	0.425963
neg_03951		17.2003	16.8101	17.2861	17.3229	16.1339	16.9685	16.8016	17.0913	17.0724	16.7883	16.9669	17.1635	16.8232	16.8248	15.7255		-0.406007	0.160733	0.793894	-0.157056	0.318441	0.496971	-0.696994	0.189329	0.722783
neg_03952		16.7876	17.1348	17.4293	16.9507	16.9079	16.7998	16.7727	16.5031	16.4814	16.5464	16.3249	16.3278	16.7229	16.3041	15.9298	15.5907	-0.329704	0.0975044	1.01098	-0.655503	0.0118217	1.92732	-0.938712	0.0219795	1.65798
neg_03954		15.9846	16.2899	17.2049	15.9147	15.8401	15.6862	15.9766	15.8046	16.4793	16.1833	15.9512	15.7114	15.9521	15.7484	15.2685	15.5266	-0.521662	0.176519	0.753209	-0.267202	0.468793	0.329019	-0.724657	0.0879248	1.05589
neg_03955		16.7481	17.1191	16.5175	16.9133	16.8528	16.9848	16.7458	16.8845	16.7994	16.602	16.6194	16.4326	16.7888	16.4867	16.0194	15.7504	0.0424685	0.771846	0.112469	-0.211154	0.21422	0.66914	-0.563189	0.0911424	1.04028
pos_00604	L-Glutamic acid;O-Acetyl-L-Serine	26.3749	26.2884	26.0554	26.078	26.3798	26.2681	26.1495	26.1751	26.2709	26.059	26.1514	26.0876	26.3143	26.1012	26.202	26.4704	0.0439584	0.660231	0.180304	-0.0569596	0.561966	0.25029	0.0727957	0.538387	0.268905
neg_03960		16.7429	17.0981	17.3422	16.875	16.8771	16.9733	16.9081	16.8657	16.8715	16.7892	16.7107	16.5998	16.8736	16.5795	16.4867	16.602	-0.108511	0.473022	0.325118	-0.271722	0.129501	0.887726	-0.379107	0.0582578	1.23465
neg_03961		17.0031	17.0861	16.3091	16.7812	16.8015	17.253	17.4362	17.2747	16.2793	16.1845	16.1263	16.3105	16.8033	16.8636	16.8973	17.0734	0.396457	0.126104	0.89927	-0.56971	0.0430181	1.36635	0.114576	0.569514	0.244496
neg_03962		16.1192	17.0843	16.7854	16.0151	16.8375	17.094	16.5724	16.2403	16.0297	16.4681	15.0721	15.8205	16.364	15.4826	13.3464	13.1508	0.18503	0.582678	0.234571	-0.653376	0.145422	0.837369	-1.91502	0.0902699	1.04446
neg_03966		16.7501	17.0792	17.1396	16.3763	17.2925	16.7524	16.7805	16.0667	16.4104	16.7899	16.2825	16.6868	16.7124	16.0066	16.2803	16.2599	-0.113228	0.726176	0.138958	-0.293862	0.220877	0.655849	-0.521469	0.0641344	1.19291
neg_03967		16.8712	17.074	16.8069	16.6332	17.0358	16.9267	16.8256	16.4472	16.6518	16.2711	16.6286	16.4112	16.5163	16.3128	15.9869	16.2058	-0.0375283	0.819887	0.0862461	-0.35565	0.0327697	1.48453	-0.59089	0.00661793	2.17928
neg_03968		15.902	15.739		14.4085	16.2604	15.8423	14.332	14.3471	17.1749	14.1115	13.524	14.5584	16.6463	13.834	13.7636	13.8019	-0.154351	0.831872	0.0799436	-0.507633	0.612214	0.213096	-0.838381	0.373197	0.428061
neg_03971		16.3195	16.9596	16.3646	15.8397	16.9781	16.8693	15.6316	17.1806	15.612	17.0581	15.3421	16.6578	17.1209	15.9014	16.8744	17.1061	0.294044	0.512975	0.289904	-0.20336	0.684576	0.164578	0.379823	0.344596	0.46269
neg_03972		16.9375	17.0464	16.3043	16.9898	16.5727	17.1644	17.3948	17.2981	16.7242	16.2703	16.4507	16.602	16.7062	16.904	16.9773	17.1386	0.287974	0.298551	0.524982	-0.307704	0.185789	0.730981	0.112037	0.593105	0.226868
neg_03973		16.6815	17.0431	17.889	17.0297	16.9882	17.0107	16.8773	16.7309	16.8582	17.0261	16.5364	17.4031	17.283	16.8379	16.9676	17.2628	-0.259038	0.392492	0.40617	-0.204889	0.540637	0.267094	-0.0729895	0.806582	0.0933515
neg_03976		16.7561	17.0372	17.3421	16.8492	16.8671	16.7933	16.5804	16.7371	16.8671	17.1602	16.7383	16.6626	16.889	16.7078	16.4494	16.5172	-0.251674	0.148476	0.828343	-0.139105	0.443835	0.352778	-0.355321	0.0750241	1.1248
neg_03977		16.9957	17.036	17.8725	17.4753	17.0386	17.5137	17.3659	17.5814	17.4481	17.3632	17.137	17.1707	17.5682	17.2796	16.9541	17.0929	0.0300468	0.905174	0.0432678	-0.0651116	0.782719	0.106394	-0.121166	0.642333	0.19224
neg_03979		17.0569	17.0303	16.2838	17.6095	16.5569	16.9675	17.658	17.898	18.1141	17.1126	18.5196	19.0401	17.1147	18.76	16.1616	17.5437	0.274991	0.52935	0.276257	1.20148	0.0557927	1.25342	0.399884	0.540578	0.267142
neg_03981		17.3714	17.0196	14.9607	14.9335	16.1118	16.5277	15.8178	15.9714	16.2781	15.2828	15.6896	15.7551	15.9584	15.5886	15.9607	16.4438	0.035857	0.96041	0.0175435	-0.319928	0.667106	0.175805	-0.0834524	0.908658	0.0415995
neg_03982		17.1018	17.0161	16.3963	16.882	16.7813	17.1526	16.1979	16.4245	16.9196	17.0958	16.8218	16.7579	19.2752	17.1005	18.5934	19.0976	-0.209967	0.455366	0.341639	0.0497401	0.788268	0.103326	1.66762	0.0375121	1.42583
neg_03983		16.7402	17.0077	17.3491	16.8613	16.8665	16.9264	16.9181	16.9322	16.785	16.8669	16.6661	16.6277	16.8484	16.6942	16.5371	16.6088	-0.078797	0.593133	0.226848	-0.253139	0.150535	0.822362	-0.317436	0.0911763	1.04012
neg_03984		16.1905	17.0048	16.4849	17.1778	16.7624	16.408	16.9881	18.2058	17.3998	16.2379	15.8637	15.9783	17.6081	16.0401	15.9558	17.4708	0.3766	0.444105	0.352514	-0.344565	0.448023	0.3487	0.0541961	0.918583	0.0368817
pos_02529		16.82	17.2353	17.2986	17.5227	19.3425	18.8037	19.2025	19.0768	18.4531	14.6611	18.025	17.4309	18.6663	18.2895	17.751	17.9694	1.88719	7.61268e-05	4.11846	-0.0766578	0.934736	0.0293112	0.949877	0.0100704	1.99695
neg_03986		17.1814	17.0412		16.1573	17.3446	18.426	16.7042	16.9855	16.1319	16.1278	14.9551	15.573	16.5277	15.6462	15.369	15.3071	0.571753	0.300316	0.522421	-1.09638	0.0551729	1.25827	-1.08081	0.0577427	1.2385
neg_03987		16.746	16.9484	16.1413	15.8625	16.23	16.091	17.0042	16.526	16.2486	16.3804	17.1224	16.5701	16.0387	15.8338			0.0382578	0.910177	0.040874	0.155852	0.643268	0.191608	-0.48829	0.153731	0.813238
neg_03988		17.4905	16.9858	17.4447	16.4619	17.1593	16.5051	17.4729	17.3873	16.7489	17.3534	17.4127	17.1026	17.137	17.1396	12.8116	13.1633	0.0354546	0.916688	0.0377784	0.058691	0.844112	0.0735997	-2.03279	0.188622	0.724408
neg_03989		16.827	16.9818	16.7936	16.8346	16.789	16.7351	16.5322	16.7145	16.6783	17.1719	16.5584	16.9891	16.9698	16.6603	16.7085	16.552	-0.166532	0.0573564	1.24142	-0.00984373	0.95015	0.022208	-0.136595	0.23162	0.635223
neg_03992		16.9764	16.9791	16.3337	16.1982	15.3411	15.2476	16.5604	16.0227	15.7972	15.9515	16.4099	16.6484	16.1359	15.5543	16.3562	16.7511	-0.828902	0.0737068	1.13249	-0.420129	0.193025	0.714387	-0.422492	0.242465	0.61535
pos_01681	L-Threonine;Homoserine;L-Allothreonine	23.0281	23.0155	22.9399	22.8567	23.0825	23.0249	22.9916	22.8982	22.9225	22.896	22.737	22.8979	22.9454	22.9657	22.9974	23.1855	0.0392373	0.504467	0.297167	-0.0966995	0.147435	0.831398	0.063431	0.389083	0.409958
neg_03995		17.3817	16.9645	16.2684	16.8544	16.6388	16.6855	16.5485	16.4335	16.842	17.0987	16.8139	16.7832	16.6574	16.4836	15.8278	16.1266	-0.290672	0.297944	0.525865	0.0171787	0.946921	0.0236865	-0.593384	0.0931365	1.03088
neg_03996		16.4859	16.9628	17.8792	16.5745	16.8538	16.7602	16.7681	16.8199	16.7127	17.0214	16.5499	16.3514	17.0118	16.6684	16.2635	16.8136	-0.175092	0.621258	0.206728	-0.31675	0.413275	0.383761	-0.286299	0.462195	0.335175
neg_03998		17.1955	16.9588	15.6867	16.7333	16.6616	16.5484	15.948	15.8781	17.0356	18.2784	16.6988	15.6758	15.7203	15.2874	16.9903	16.889	-0.384568	0.368696	0.433332	0.278574	0.67744	0.169129	-0.421808	0.465373	0.332199
neg_04000		16.5553	16.9561	15.8411	16.9905	16.9033	17.106	17.4313	17.0116	16.564	16.3794	16.4554	16.6626	17.5592	16.8119	17.5421	18.2326	0.52729	0.1426	0.845881	-0.0703578	0.812598	0.0901244	0.950717	0.0528055	1.27732
neg_04001		18.2437	16.9548	16.7537	16.41	17.2923	18.7128	17.71	17.4465	16.5829	16.5927	18.0097	18.2353	17.2778	16.6428	17.0232	17.761	0.69986	0.223134	0.651435	0.264619	0.674301	0.171146	0.0856495	0.861068	0.0649624
neg_04003		17.4922	16.9527	17.4157	16.1568	17.2126	16.9999	17.4989	17.4613	17.183	17.6074	17.3104	17.0188	17.0937	17.2721	16.2025	17.6711	0.288843	0.430113	0.366417	0.275507	0.452319	0.344555	0.0554919	0.902924	0.0443487
neg_04006		16.5963	15.7839	16.4338	15.5808	15.7794	15.289	14.8022	14.7582	15.6329	15.5033	15.2215	15.5675	14.8912	15.1048	13.2834	14.5178	-0.941502	0.033761	1.47159	-0.6174	0.0816695	1.08794	-1.6494	0.0182934	1.73771
neg_04008		16.952	16.9061	15.1293	15.1819	16.1095	16.4618	15.0984	14.9287	15.866	14.1799	14.9487	14.3121	15.0996		14.5609	14.8865	-0.392711	0.561117	0.250946	-1.21566	0.110306	0.957402	-1.1933	0.0985278	1.00644
neg_04009		16.0599	15.801	16.3868	15.8505	16.2346	16.3595	16.3317	16.0041	15.4336	16.4434	16.0631	16.3706	16.502	16.0551	16.3258	16.5619	0.207916	0.239913	0.619947	0.0530988	0.849794	0.0706864	0.33665	0.104021	0.982878
neg_04012		16.7581	16.9093	20.1483	17.0339	16.9786	17.0541	16.7522	16.9105	16.8828	17.1955	16.9209	16.6712	16.9547	16.9013	16.9886	15.126	-0.788535	0.404589	0.392985	-0.794763	0.402241	0.395514	-1.21971	0.251197	0.599986
neg_04014		16.2611	16.9027	16.4621	16.6571	16.6273	16.6468	16.2206	16.1214	16.3096	16.9375	16.0739	17.2039	17.2162	16.6966	13.9033	13.6885	-0.166765	0.421065	0.375651	0.0604563	0.847748	0.071733	-1.1946	0.285578	0.544275
neg_04017		16.6755	16.8957	17.368	16.803	16.8414	16.8556	16.8988	16.7169	16.8952	16.7672	16.5784	16.4839	16.7114	16.5876	16.4177	16.5399	-0.107385	0.535335	0.271374	-0.254364	0.210789	0.676151	-0.371401	0.0855917	1.06757
neg_04018		15.7938	16.8945	16.7704	16.3493	16.7794	16.9439	16.5669	16.3022	16.5873	17.3102	15.9872	16.0766	17.558	16.5922	18.2187	15.3117	0.196097	0.52329	0.281258	0.0383199	0.925487	0.0336295	0.46816	0.529155	0.276417
neg_04019		16.9643	16.894	17.8144	17.1043	17.2263	17.2019	16.9946	17.2825	17.0546	17.178	16.9609	16.838	16.3612	16.9048	16.9504	17.1089	-0.017924	0.939595	0.0270591	-0.186385	0.454384	0.342577	-0.362933	0.225443	0.646964
neg_04020		16.4018	16.5059	16.147	15.711	16.5429	17.4879	17.6391	16.7016	17.2411	17.3055	15.2399	15.625	16.9135	15.7639	17.536	16.9127	0.901465	0.0391521	1.40725	0.161456	0.790829	0.101917	0.59009	0.218406	0.660735
neg_04023		16.3814	16.881	17.7212	16.6878	16.5235	16.8422	16.5473	16.6919	16.6275	16.6618	16.5658	16.3933	16.7405	16.3138	16.3412	16.582	-0.26663	0.427259	0.369309	-0.355728	0.305298	0.515276	-0.423476	0.241108	0.617788
neg_04024		16.4691	16.8728	16.6116	16.848	16.7065	17.2435	16.9715	16.7445	16.9933	16.7368	16.3326	16.9583	15.9355	16.7493	14.4967	14.3772	0.216092	0.221024	0.655561	0.0548832	0.772769	0.11195	-1.31073	0.105426	0.977054
neg_04026		16.3004	16.8571	15.9393	16.61	16.1016	17.1117	16.1561	15.6385	16.2915	15.8329	16.1725	15.7253	16.0187	15.603	15.7761	15.8331	-0.174746	0.653948	0.184457	-0.421143	0.136326	0.865422	-0.618976	0.0446621	1.35006
neg_04029		16.7459	16.8536	16.7041	16.7414	16.9579	16.6393	16.4229	16.6594	16.8169	16.9994	16.7339	16.5561	16.6873	16.5314	16.6594	16.2029	-0.0913869	0.4754	0.322941	0.0153041	0.883447	0.0538195	-0.241044	0.11542	0.937718
neg_04032		16.6736	16.8274	16.5168	16.9097	16.8589	16.9263	17.2499	17.0688	16.6874	16.8656	16.9364	17.4541	17.2117	17.1064	17.5512	17.7595	0.294107	0.0532879	1.27337	0.254005	0.23589	0.62729	0.675341	0.0126842	1.89674
neg_04033		16.6219	16.0732	16.3168	15.5559	16.3137	16.7396	15.8958	17.1266	16.5745	16.799	17.0619	16.2299	16.7432	16.9079	16.0145	16.0304	0.376991	0.32198	0.49217	0.524352	0.11935	0.923177	0.282023	0.418952	0.377835
neg_04034		16.3517	16.8366	15.5132	16.9234	16.648	17.1674	17.4259	17.3531	17.1415	17.3339	17.4844	17.6426	17.6516	16.9353	17.4584	17.3916	0.742388	0.104077	0.982644	0.99437	0.0483228	1.31585	0.952992	0.0522731	1.28172
neg_04035		16.9193	16.7976	15.0281	14.7765	16.0358	16.2813	14.8287	14.6491	16.5636	14.7624	14.4362	14.5434	16.881	14.4894	15.1796	15.565	-0.431662	0.563639	0.248999	-0.803944	0.329482	0.482169	-0.351616	0.659385	0.180861
neg_04037		16.7753	16.8275	13.7721	14.9352	16.3756	16.5583	13.6155	13.1892	16.486	13.474	13.4738	12.5977	16.2642	12.9925	13.2163	12.0506	-0.642885	0.600295	0.221635	-1.56964	0.215603	0.666345	-1.94661	0.151796	0.818739
neg_04043		16.6588	15.5615	16.3243	16.2573	16.8787	17.1475	15.4307	16.5055	16.6888	15.4491	16.305	17.1404	17.2685	16.4963	16.7746	17.0534	0.29013	0.540611	0.267115	0.195359	0.665652	0.176753	0.697728	0.0537429	1.26968
neg_04045		16.4976	16.4076	16.2692	16.2837	16.8036	16.4949	16.9498	16.8154	16.4113	16.5085	16.4021	16.6525	17.2752	15.8936	15.0606	19.0128	0.401412	0.0165195	1.782	0.129062	0.155782	0.807482	0.446015	0.641904	0.19253
neg_04046		15.9278	16.8103	16.9022	17.9182	17.0408	16.9669	18.9504	18.6478	18.1874	17.039	17.7012	18.9607	18.1412	18.1516	17.6682	19.2734	1.01188	0.180208	0.744226	1.08245	0.108409	0.964936	1.41898	0.0380171	1.42002
neg_04050		15.5544	16.797	14.8557	15.9842	15.403	15.916	15.512	15.6272	15.9917	14.9992	14.8881	16.0814	15.8301	15.5555	15.7184	16.0848	-0.183288	0.689135	0.161696	-0.307713	0.573362	0.241571	-0.000636566	0.998877	0.000487869
neg_04052		16.2226	16.7639	17.4151	16.5169	16.5678	16.6257	16.6374	16.2467	16.2632	16.564	16.2803	16.6299	16.5758	16.2441	16.5187	16.7462	-0.210227	0.482201	0.316772	-0.295281	0.339794	0.468784	-0.208446	0.489984	0.309818
neg_04057		16.9531	16.7672	16.2656	16.2825	15.597	15.6962	15.9217	15.8796	16.8965	16.4663	15.5808	15.7519	16.6963	15.3876	15.2688	15.3494	-0.793441	0.012983	1.88662	-0.393189	0.319188	0.495953	-0.891531	0.0736319	1.13293
neg_04060		16.5272	16.7575	17.074	16.7612	16.8458	16.6126	16.5886	16.2573	16.443	16.9395	16.2387	16.8311	16.7023	16.4861	16.4497	16.7214	-0.203909	0.263168	0.579767	-0.166913	0.437375	0.359147	-0.190146	0.210816	0.676096
neg_04062		15.5145	15.8544	16.2816	16.2368	15.8635	15.7099	16.3996	15.8332	16.8805	16.6143	15.7786	15.7217	17.6391	15.6592	16.6562	15.7661	-0.0202506	0.934566	0.0293902	0.276957	0.457529	0.339582	0.458322	0.40798	0.389361
neg_04063		16.2509	16.7257	15.974	16.3854	16.312	16.2663	15.7712	15.9381	16.3104	16.6225	16.1822	16.1232	16.4313	15.8942	16.0191	17.0755	-0.262083	0.246397	0.608365	-0.0244152	0.903291	0.0441721	0.0210425	0.948355	0.023029
neg_04067		17.1984	16.7378	13.9076	17.0157	16.5073	16.9044	17.3304	17.1438	17.1205	15.1614	17.3389	17.5832	17.371	17.2529	17.3465	17.9517	0.75658	0.405372	0.392147	0.586103	0.563367	0.249208	1.26562	0.200884	0.697054
neg_04070		16.6474	16.7347	16.5294	16.6297	17.0649	15.8018	16.8933	16.7305	17.1829	16.6595	16.5871	16.6579	16.8888	16.7289	16.6171	16.837	-0.0126981	0.967163	0.0145004	0.136528	0.403954	0.393668	0.132611	0.127298	0.89518
neg_04071		15.7619	16.7334	15.8667	16.7066	16.2091	16.5397	16.7857	16.8116	16.8335	16.3329	16.9293	16.4366	16.5525	16.8256	15.544	16.3899	0.319363	0.336147	0.473471	0.365911	0.280765	0.551656	0.0608294	0.878428	0.0562937
neg_04073		16.4769	16.7315	16.6444	16.5568	16.4272	16.3236	16.3776	16.5666	16.5958	16.2786	16.349	16.3598	16.3395	16.2101	15.816	16.3619	-0.17865	0.0564958	1.24798	-0.206614	0.0599099	1.2225	-0.420553	0.0368892	1.4331
neg_04077		16.2502	16.7176	16.5577	15.9804	16.3861	16.5035	16.0734	15.6405	15.6913	16.1112	15.2216	15.588	16.1895	15.4906	15.4781	15.9873	-0.225575	0.407823	0.389528	-0.72341	0.0261276	1.5829	-0.590062	0.0514733	1.28842
neg_04079		16.4904	16.7165	16.4361	16.7271	16.3015	16.8532	16.9498	16.9626	17.1706	16.888	17.193	17.3991	17.3717	17.3581	16.0732	13.5302	0.174271	0.369859	0.431964	0.570159	0.00569727	2.24433	-0.509226	0.613213	0.212389
neg_04080		15.3657	16.7125	15.188	15.1758	15.1714	16.2986	14.6223	14.705	16.1556	14.79	14.1037	14.6638	14.4888	14.1182	13.5946	13.8367	-0.411193	0.470938	0.327036	-0.682211	0.278631	0.55497	-1.60095	0.0147274	1.83187
neg_04081		15.3557	16.7111	16.8848	15.6266	16.5611	16.473	16.6547	16.6532	16.686	16.5691	15.3043	16.6816	16.5297	16.6516	15.8127	16.3688	0.440927	0.333706	0.476635	0.165693	0.756342	0.121282	0.196153	0.666931	0.175919
neg_02167	L-Alanine;D-Alanine	20.8368	21.152	21.2805	21.4181	21.356	21.2619	21.1598	21.0468	21.6291	21.2471	21.4506	21.2842	21.2624	20.9846	20.7298	20.8235	0.0342701	0.818326	0.0870739	0.230886	0.184876	0.733121	-0.221823	0.240904	0.618156
neg_04083		16.4975	16.6905	16.2285	16.6638	16.3271	16.4806	16.644	16.4561	16.0798	16.471	15.8446	16.1645	14.4545	16.3312	14.7599		-0.0431541	0.743062	0.128975	-0.380117	0.0652615	1.18534	-1.33823	0.143836	0.842134
neg_04084		16.6502	16.7023	14.2677	15.251	15.4158	15.9729	14.4121	14.5677	15.7752	14.3927	13.8051	14.0343	14.7928	14.4288	14.0008	13.8256	-0.625661	0.408329	0.38899	-1.21596	0.153382	0.814225	-1.45579	0.0845682	1.07279
neg_04086		16.3722	16.6996	16.3127	16.406	16.6214	16.5822	16.4102	16.3107	16.6577	16.4059	16.2339	16.2535	17.0271	16.616	16.52	16.7116	0.0335417	0.776755	0.109716	-0.0598588	0.662564	0.178772	0.271067	0.103216	0.986251
neg_04087		16.551	16.6912	16.1946	16.6113	16.4151	16.6714	16.9862	16.7522	16.8302	16.221	16.8484	16.6945	16.7146	16.8377	16.5785	17.2612	0.194173	0.273182	0.563547	0.136482	0.486234	0.313154	0.335981	0.121417	0.915719
neg_01287	Isocaproic acid	22.5044	22.8605	22.3324	22.6462	22.5349	23.1099	22.4186	22.4111	22.4845	22.4976	22.2632	22.1209	22.9147	22.4584	22.6664	22.2615	0.0327467	0.876228	0.0573828	-0.244341	0.143149	0.844212	-0.0106616	0.954594	0.0201815
neg_04090		16.4192	16.6799	17.5881	16.7802	16.7043	16.704	16.4506	16.5131	16.394	16.702	16.234	16.6899	16.7272	16.5693	16.5127	16.8112	-0.273855	0.362015	0.441273	-0.361912	0.258598	0.587375	-0.21176	0.470134	0.327778
neg_07010		14.5179	15.1204	15.489	14.8021	15.6296	17.5489	16.9948	17.14	14.7427	15.0576	14.5079	15.0767	18.8591	17.7365	17.8309	12.2879	1.84593	0.0136919	1.86354	-0.136141	0.608022	0.216081	1.69622	0.33756	0.471649
neg_04092		16.178	16.6742	17.0267	16.4548	16.2278	16.4641	16.0085	16.2603	16.2087	16.2325	16.0774	16.5551	16.5506	16.07	16.3836	16.4375	-0.343226	0.156462	0.805591	-0.314998	0.189878	0.721526	-0.222991	0.33202	0.478835
neg_04095		16.5409	16.6687	17.1235	16.5867	16.5189	16.7959	16.5378	16.6396	16.6934	16.4621	16.3271	16.0167	16.4706	16.0594	15.8368	16.5078	-0.106918	0.507759	0.294342	-0.355151	0.117963	0.928255	-0.51133	0.052972	1.27595
neg_04099		16.5074	16.655	16.5424	16.7405	16.6212	16.5745	16.843	16.312	16.7552	16.3065	16.1508	16.2504	16.7289	16.7008	16.2231	15.8461	-0.0236517	0.854187	0.0684469	-0.245593	0.164574	0.78364	-0.236612	0.348294	0.458053
neg_04103		17.1858	16.6449	15.2825	15.7263	15.9681	16.691	15.563	15.6337	17.1551	16.1444	15.9681	16.1938	16.2424	16.0641	15.6311	15.8252	-0.245926	0.64588	0.189848	0.155467	0.771832	0.112477	-0.26917	0.587101	0.231287
neg_04106		16.1711	16.6349	16.7679	16.0752	16.3514	16.5847	16.3788	16.6942	16.2822	16.3648	15.9546	15.2399	17.0657	16.332	15.6135	15.8964	0.0900441	0.657085	0.182379	-0.451862	0.199153	0.700814	-0.185338	0.62963	0.200915
pos_01714	1-Aminocyclopropane-1-Carboxylate	21.636	21.5978	21.3073	21.3193	21.6427	21.4903	21.4006	21.4469	21.5431	21.3049	21.3709	21.35	21.6068	21.3409	21.5365	21.7737	0.0299971	0.781723	0.106947	-0.072894	0.508759	0.293488	0.0993326	0.459114	0.338079
neg_04109		16.4679	16.6288	16.5126	16.779	16.8276	16.865	16.8515	16.7331	16.6257	16.8191	16.834	16.2139	17.0261	16.8658	15.9974	16.2116	0.222244	0.0415222	1.38172	0.0261284	0.877851	0.056579	-0.0718414	0.79684	0.0986286
neg_04111		18.1328	16.6274	18.3686	17.6623	16.7169	17.5553	17.51	17.2457	18.8736	18.5613	18.3646	17.3895	17.819	16.465	17.234	16.9529	-0.440806	0.359435	0.44438	0.59947	0.278401	0.555329	-0.580062	0.274687	0.561162
neg_04112		17.2394	16.6122	14.5498	14.8789	14.4234	14.6142	14.4106	14.3732	16.443	14.4447	15.6325	14.761	14.7581	14.1911	13.6787		-1.36472	0.128038	0.89266	-0.499767	0.555434	0.255368	-1.61079	0.0873435	1.05877
neg_04113		16.4433	16.6266	14.5839	16.0343	16.5392	16.4266	16.1199	16.0412	16.6824	16.3402	16.0279	15.4884	16.3647	16.1395	15.6915	15.8412	0.359681	0.500566	0.300538	0.212676	0.704823	0.15192	0.0871883	0.867408	0.0617765
neg_04115		16.5028	16.5005	14.023	15.9784	16.3226	15.7438	15.8096	15.8376	16.4683	16.198	16.0634	16.0624	17.1307	15.8004	15.8013	15.8664	0.177207	0.786667	0.104209	0.446853	0.505874	0.295958	0.398522	0.581641	0.235345
pos_05531		13.7773	13.6329	14.5587	14.4584	15.0732	15.3054	16.7438	16.6812	14.5902	13.1786	16.0881	16.059	15.295	16.761	16.7973	17.1035	1.84408	0.016769	1.77549	0.872147	0.305318	0.515248	2.38239	0.00426129	2.37046
neg_04118		16.4768	16.6103	16.9398	16.3737	16.6615	16.3229	16.5793	16.2385	16.3271	16.211	16.2863	15.8814	15.4375	15.9783	15.1801	14.3381	-0.149598	0.385131	0.414392	-0.423732	0.038985	1.4091	-1.36663	0.0219841	1.65789
neg_04120		16.2498	16.6058	16.2556	16.3378	16.3828	16.3308	16.3819	16.629	16.3425	16.3744	15.9532	16.2646	17.1799	16.5113	17.1869	17.1262	0.0688829	0.545354	0.263322	-0.128585	0.352937	0.452303	0.638853	0.0213644	1.67031
neg_04121		16.4696	16.604	15.9651	16.3821	15.3355	15.8127	15.867	15.8538	15.9012	15.2633	15.5634	15.5172	14.7085	15.2062	15.003	15.1593	-0.637974	0.0147172	1.83217	-0.793939	0.0058845	2.23029	-1.33597	0.000346609	3.46016
neg_04123		16.1107	15.7829	16.556	16.1497	16.6356	16.613	16.3107	16.2155	16.4496	16.7867	16.8155	16.3159	16.3253	16.084	15.7166	15.9242	0.293865	0.181268	0.741678	0.442095	0.0729004	1.13727	-0.137322	0.526966	0.278218
neg_01580	L-Glutamic acid;O-Acetyl-L-Serine	26.4396	26.3671	26.4454	26.0603	26.6288	26.3711	26.2274	26.1908	26.5146	26.3197	26.208	26.0156	26.6329	26.0407	25.9796	26.3591	0.0264332	0.851021	0.0700596	-0.0636154	0.662481	0.178827	-0.0750275	0.689137	0.161695
neg_04126		16.1154	16.583	16.4923	16.2505	16.676	16.6126	16.2563	16.5918	16.3105	16.7057	16.7531	16.1797	16.2492	16.0662	15.7846	15.9629	0.173887	0.270786	0.567374	0.126944	0.506106	0.295758	-0.344541	0.055489	1.25579
neg_04128		16.1496	16.5798	17.2608	16.4237	16.3714	16.4108	16.2189	16.1113	16.1554	16.5753	15.992	16.8963	16.6502	16.2221	16.3324	16.7628	-0.325385	0.266137	0.574895	-0.198693	0.549218	0.260256	-0.111595	0.696693	0.156958
neg_04130		16.5646	16.5708	16.943	16.5216	16.6701	16.778	16.4406	16.3157	16.4546	16.3659	16.026	16.1171	16.8143	16.6511	16.3396	16.5666	-0.09886	0.518413	0.285324	-0.40908	0.0273474	1.56308	-0.0570901	0.696364	0.157163
neg_04131		16.7029	16.5664	17.5125	16.6589	16.5201	16.7637	16.3027	17.22	17.1064	16.7199	16.7403	16.6957	17.3427	16.8074	12.3897	12.6459	-0.15855	0.610084	0.21461	-0.0445804	0.86136	0.0648154	-2.06375	0.216295	0.664954
neg_04135		16.5707	16.5539	15.8792	16.2817	16.1121	16.3958	16.1483	16.1396	16.8621	16.2249	16.3727	16.6604	16.5856	16.0769	16.07	15.9941	-0.12242	0.521993	0.282335	0.208674	0.371239	0.430346	-0.139731	0.533418	0.272933
neg_04137		16.2783	16.5473	16.0749	16.0895	15.5375	15.8444	15.0617	15.2571	15.4721	16.046	15.2599	14.9295	14.6294	14.8802	13.8931	14.7756	-0.822314	0.00929162	2.03191	-0.82063	0.0311197	1.50697	-1.70293	0.00170364	2.76862
neg_04138		15.8239	15.7012	15.9527	16.0353	15.8575	15.9283	15.7314	16.0924	15.5179	16.1922	16.2451	15.9054	16.1744	15.5985	16.0019	16.0096	0.0241122	0.826152	0.0829403	0.0868868	0.657513	0.182096	0.0678122	0.655195	0.183629
neg_04140		16.1529	16.4807	17.0282	16.2784	16.1405	16.315	16.3785	16.2193	16.239	16.2034	16.15	16.1016	16.3343	15.7721	15.7989	15.9558	-0.221755	0.339436	0.469242	-0.311592	0.205167	0.687892	-0.519819	0.0732471	1.13521
neg_04143		15.647	15.8053	16.7713	15.549	15.7789	15.7351	15.4939	15.482	16.2391	15.5999	15.9138	15.4481	15.7581	15.3774	14.7311	15.042	-0.320675	0.342179	0.465746	-0.142903	0.684131	0.16486	-0.71598	0.094661	1.02383
neg_04144		16.6259	16.5381	17.0038	15.9688	16.0963	17.282	16.9466	16.3076	16.0417	15.4535	16.6198	16.0808	16.3686	16.818	17.9558	17.3685	0.123958	0.735153	0.133622	-0.48523	0.180994	0.742335	0.593599	0.202035	0.694573
neg_04146		16.4469	16.5218	16.0142	16.2863	16.1684	16.524	16.901	16.6475	15.7818	15.7144	15.8044	15.6919	16.1422	16.1575	15.9815	16.344	0.242919	0.250676	0.600887	-0.569177	0.0123846	1.90712	-0.161012	0.283323	0.547718
neg_04149		15.6622	16.5083	16.3283	16.2273	16.2454	16.245	16.0881	15.9134	15.4436	15.5732	15.5035	15.7848	15.619	16.0293	15.088	14.9278	-0.0585238	0.783021	0.106227	-0.605285	0.0376944	1.42372	-0.765503	0.0531514	1.27449
neg_04150		16.6282	16.0944	16.3681	16.6649	17.4338	16.5674	16.829	16.1282	16.1745	16.8543	15.8578	17.1315	16.2211	17.3121	17.0259	17.3512	0.300695	0.373527	0.427678	0.0656109	0.848654	0.0712692	0.538665	0.13371	0.873838
neg_04152		17.2875	16.5029	17.994	16.9846	17.5124	17.8979	17.7946	17.626	16.9994	16.4486	16.9065	16.9294	17.2861	16.5081	17.3595	17.2516	0.515463	0.197824	0.703721	-0.371284	0.332712	0.477932	-0.0909627	0.815557	0.0885456
neg_04160		16.6121	16.4755	16.8152	16.02	15.6668	15.9431	16.8441	16.9534	16.4948	15.6502	16.9523	15.9618	16.3716	16.7241	16.4537	16.8853	-0.128864	0.738546	0.131623	-0.215944	0.547015	0.262001	0.127951	0.56066	0.2513
neg_04161		16.4228	16.4752	16.7357	16.8598	16.491	15.8885	16.2218	15.7364	16.7341	16.6942	16.7007	16.787	17.9567	15.9519	18.5296	18.7394	-0.53894	0.0423035	1.37362	0.105643	0.389214	0.409811	1.17104	0.162139	0.790112
neg_04162		15.9537	16.4652	16.6021	16.7348	16.2414	16.7536	16.4514	16.6816	16.4416	16.1183	16.1844	16.2331	17.0856	16.39	17.1025	17.7066	0.0930159	0.670562	0.173561	-0.194593	0.351566	0.453993	0.632201	0.103239	0.986156
neg_04165		16.722	16.4591	17.5155	16.5362	16.7338	17.0302	16.3784	16.7277	16.0629	16.4912	16.6511	15.9585	16.235	16.6126	16.2118	16.2664	-0.0907033	0.757003	0.120902	-0.517298	0.13511	0.869313	-0.476793	0.142475	0.846261
neg_04167		16.3925	16.1246	14.649	16.0823	16.5524	16.0075	15.8757	16.0498	16.5507	15.8919	16.0251	15.7286	16.3376	15.8886	15.7142	15.794	0.309215	0.504823	0.296861	0.236966	0.611393	0.21368	0.121489	0.786558	0.104269
neg_04173		15.6353	16.4389	15.7726	16.2386	15.9011	15.9688	16.0407	15.6689	16.3859	15.6832	15.9835	16.3486	16.3286	15.8127	16.0512	16.3195	-0.126477	0.57246	0.242255	0.0789625	0.764989	0.116345	0.106662	0.656756	0.182596
neg_04174		16.2543	16.4338	16.3489	16.2718	16.2203	16.3902	15.9541	15.7454	16.3294	16.2745	16.1989	16.2235	16.1351	16.0224	15.6041	15.8271	-0.249687	0.177748	0.750194	-0.0706154	0.214501	0.66857	-0.429985	0.0283597	1.5473
neg_04177		16.5516	16.4223		16.0274	15.728	15.5008	15.8246	16.0357	16.4771	16.1785	16.2131	16.5242	16.4276	15.9571	15.7587	16.666	-0.561512	0.0457262	1.33983	0.0144542	0.940992	0.0264141	-0.131426	0.6368	0.195997
neg_04178		16.0471	16.4264	16.1571	16.1358	16.4274	16.1773	16.1473	15.9841	16.1419	16.0095	16.0957	16.0222	15.4748	15.8364	13.8724	13.9518	-0.00758592	0.952765	0.021014	-0.12426	0.231414	0.63561	-1.40772	0.0679992	1.1675
neg_05329		13.9802	14.5547	14.2845	15.1495	16.5142	16.1061	16.3055	16.2346	15.6345		14.7122	15.1117	15.9893	15.6525	14.6987	15.4763	1.79788	0.0031649	2.49964	0.660568	0.13442	0.871537	0.961985	0.0408059	1.38928
neg_04181		17.0422	16.4228	16.8919	16.1992	15.9622	17.2209	17.2429	17.3517	15.4674	15.8141	16.5316	16.5199	15.833	17.2922	16.411	16.6044	0.3054	0.462334	0.335044	-0.555798	0.147632	0.83082	-0.103904	0.783928	0.105724
neg_04182		15.9128	16.4227	15.8759	16.3444	16.4992	16.5628	16.575	16.4588	16.2216	16.1451	15.942	16.1743	16.743	16.2362	16.574	17.0518	0.384987	0.0710208	1.14861	-0.0181812	0.912215	0.0399029	0.512298	0.0615928	1.21047
neg_04183		16.1184	16.419	14.8614	14.7624	16.2002	16.1172	14.4099	14.6	16.2388	14.5268	15.0531	15.1749	14.3239	14.7841	13.0636	13.7899	-0.208463	0.756162	0.121385	-0.291909	0.619273	0.208118	-1.54993	0.033971	1.46889
neg_04184		15.271	16.0799	17.0091	15.4288	15.7378	15.6592	15.3628	15.8958	16.598	15.7396	15.4033	15.8253	15.6663	15.3504	15.0499	15.196	-0.283308	0.533281	0.273044	-0.0556573	0.910011	0.0409535	-0.631559	0.210299	0.677162
neg_04189		15.8743	16.3885	15.9617	16.2869	16.1117	16.285	16.3158	16.2577	15.9368	16.0365	15.8839	15.7773	16.5533	16.0764	16.204	16.6177	0.114696	0.437096	0.359423	-0.219245	0.179132	0.746827	0.235028	0.242195	0.615835
neg_04190		16.354	15.701	16.3807	16.256	16.0807	16.2083	16.1723	15.9512	16.5687	16.4137	16.7099	16.2829	15.6775	15.9085	16.3249	16.199	-0.0698136	0.702929	0.153088	0.32086	0.144859	0.839054	-0.145463	0.526027	0.278992
neg_04191		16.0718	16.3834	15.787	16.3356	16.3376	16.8097	16.7471	16.5956	16.2604	16.3416	15.8808	16.2921	17.1844	16.4107	16.9776	17.5773	0.478024	0.0350655	1.45512	0.0492593	0.786442	0.104333	0.89303	0.0259425	1.58599
neg_04198		16.8908	16.0308	16.0876	15.8772	17.7105	17.3446	16.7584	16.1315	15.8398	16.2211	15.6992	17.2954	15.7216	15.9319	16.7443	17.5828	0.764648	0.121905	0.913978	0.0422724	0.924899	0.0339057	0.273549	0.596562	0.224345
neg_04199		15.8523	16.3499	16.1452	15.973	15.2851	15.7673	15.8484	15.6111	15.8447	15.2202	16.154	15.9405	15.9654	16.0382	15.8512	15.9437	-0.452108	0.0343336	1.46428	-0.29024	0.263242	0.579646	-0.130477	0.323232	0.490486
neg_04200		15.6111	16.345	17.2674	17.7101	17.819	17.8055	17.8656	18.2833	15.3761	16.6897	16.2998	17.8454	19.2406	15.3286	19.3596	19.4178	1.20994	0.0786868	1.1041	-0.18066	0.803512	0.0950077	1.60326	0.217301	0.662937
neg_04203		16.0367	16.3388	16.7903	16.039	16.0756	16.2035	16.1758	16.0102	16.2408	16.0533	15.9773	15.8641	16.0201	15.7331	15.522	15.6144	-0.184916	0.379851	0.420387	-0.267321	0.239206	0.621228	-0.578756	0.0392627	1.40602
neg_04205		15.9762	16.3335	16.0181	16.1825	16.3645	16.46	16.5141	16.4583	16.296	16.2363	16.0997	16.0856	17.0162	16.3281	16.7398	16.9739	0.321662	0.0227931	1.6422	0.0518456	0.614744	0.211305	0.636942	0.0188229	1.72531
neg_04206		15.9424	16.3077	15.3454	15.6581	14.6346	15.6756	15.8746	17.2993	17.8101	16.8526	15.6951	15.1813	16.8572	13.7451		15.4004	0.0576167	0.926529	0.0331409	0.571385	0.41561	0.381314	-0.479149	0.650731	0.186599
neg_04208		16.8047	16.325	16.0713	16.116	16.5928	16.583	16.6018	16.7714	16.4596	16.1834	16.4171	17.3086	16.4445	16.4517	16.216	16.8355	0.308008	0.162824	0.788282	0.26295	0.416069	0.380835	0.157689	0.485647	0.313679
neg_04876	Rac-glycerol 1-myristate	15.7743	16.1253	15.9929	16.1706	15.9687	15.2191	16.5654	16.4148	16.0013	16.1992	16.2855	16.8349	16.3656	16.0459	16.3534	16.9591	0.0262465	0.938105	0.0277484	0.314486	0.183308	0.736818	0.415223	0.115916	0.935857
neg_04213		16.6406	16.2755	14.2894	14.6856	15.7326	15.5949	13.8975	14.2948	16.2632	14.1693	14.0987	13.4757	14.9389	13.5331			-0.592798	0.455211	0.341788	-0.971017	0.29146	0.53542	-1.23672	0.286299	0.54318
neg_04215		15.7472	16.3084	15.7847	15.8202	16.5706	17.0434	16.6827	16.5014	16.0294	16.1617	15.8562	16.1711	17.4941	16.5341	17.5614	17.7411	0.784415	0.00471216	2.32678	0.139483	0.400787	0.397087	1.41758	0.00760373	2.11897
neg_04217		16.6633	16.3038	15.8277	14.7027	14.7281	14.4273	14.7459	14.6177	13.9751	13.3526	14.057	14.0317	14.2825	13.9648	13.6463	14.1337	-1.24464	0.0594731	1.22568	-2.02029	0.012223	1.91282	-1.86754	0.0173308	1.76118
neg_04218		15.9607	16.3073	13.7004	14.4356	14.6221	15.8307	13.1558	13.3098	15.0965		13.1527	13.6477	14.4176	13.925	13.1446	12.7164	-0.871393	0.360852	0.442671	-1.13539	0.240554	0.618787	-1.55013	0.0863625	1.06367
neg_04220		16.1151	16.3016	16.2827	15.9223	16.2669	16.0958	15.3681	15.6969	15.8791	16.2989	15.5775	15.9066	16.3971	16.0121	15.3088	15.9562	-0.298487	0.245509	0.609932	-0.239909	0.22369	0.650354	-0.236852	0.38503	0.414505
neg_04221		16.1061	16.3015	16.3464	16.3242	16.3583	16.5305	16.3408	16.4083	16.2794	16.2375	16.0146	16.3224	16.7244	16.2424	16.5304	17.0193	0.139909	0.0951139	1.02176	-0.0560849	0.548538	0.260793	0.359568	0.111659	0.952108
neg_04227		15.6864	16.0549	15.8989	16.1127	15.8517	16.3039	15.8669	16.2536	16.38	15.6191	16.2303	15.4245	16.3983	15.7132	15.352	15.5666	0.130819	0.431336	0.365185	-0.0247395	0.926079	0.0333522	-0.18071	0.501976	0.299317
neg_04230		16.385	16.1689	16.0936	16.0491	16.2038	16.3014	16.1734	16.3385	16.4918	16.5008	16.399	16.4508	16.1668	16.469	16.1225	15.7225	0.0801537	0.388801	0.410273	0.28647	0.0259274	1.58624	-0.0539176	0.766355	0.11557
neg_04232		16.1098	15.9666	15.0342	14.8793	14.9129	15.4376	14.0075	13.609	15.6249	14.1687	14.4147	14.2643	14.299	13.8434	12.8759	12.9992	-1.00577	0.106218	0.9738	-0.879321	0.106635	0.972101	-1.99311	0.00521433	2.2828
neg_04236		16.2527	16.2728	15.5388	16.3904	16.1708	15.6511	15.6871	16.0197	16.096	16.7397	16.3204	16.3147	15.8953	16.2893	14.7532	15.1226	-0.231499	0.362564	0.440615	0.254014	0.328166	0.483906	-0.598568	0.19973	0.699556
neg_04238		16.1822	16.2672	16.0853	16.3839	16.0154	15.917	16.0837	16.042	16.2496	15.7924	16.1315	15.9316	15.8985	15.8427	15.0173	14.6065	-0.21514	0.0339288	1.46943	-0.203402	0.150689	0.82192	-0.888419	0.0650971	1.18644
neg_04239		16.1587	16.2672	17.117	16.2886	16.4836	16.2338	16.3888	16.0894	16.2236	16.3128	16.0908	16.3384	16.5406	16.1403	16.9189	17.9475	-0.158958	0.541546	0.266365	-0.216483	0.406102	0.391365	0.428952	0.382809	0.417018
neg_04243		15.7632	16.2589	15.9275	16.1224	16.2744	16.3876	16.4571	16.3577	16.2087	16.3179	15.5852	15.9641	16.6377	16.2132	16.5702	16.958	0.351204	0.0419343	1.37743	0.00100833	0.996075	0.00170798	0.57679	0.0248332	1.60497
neg_04245		16.0716	16.2554	16.0864	16.9465	16.3556	16.2056	17.3992	17.249	16.1577	15.9613	16.5297	17.122	16.8494	17.1729	17.5313	17.7852	0.46237	0.261392	0.582709	0.102696	0.765455	0.11608	0.994757	0.0141257	1.84999
neg_04248		15.9308	15.9034	16.4287	15.6469	16.2678	15.5259	15.6141	15.9812	15.5721	15.4998	15.9438	15.2406	16.1898	16.0187	15.8445	15.7722	-0.130195	0.602378	0.220131	-0.413367	0.108225	0.965672	-0.0211553	0.91511	0.0385266
neg_04249		15.7555	15.5851	16.4438	15.4294	16.0761	16.7158	16.421	16.1795	15.6396	15.6473	15.6275	15.9594	17.4143	16.2852			0.544658	0.0940624	1.02658	-0.0849699	0.739802	0.130885	1.04631	0.285625	0.544204
neg_04251		16.1997	16.2496	16.1519	16.1886	16.3494	15.6176	17.3098	16.8552	16.6585	16.2212	16.4484	16.9196	16.4585	16.5376	16.7506	17.6579	0.335563	0.423407	0.373242	0.364461	0.0907265	1.04227	0.653695	0.0982147	1.00782
neg_04252		15.7094	16.2492	16.1013	15.8438	15.6541	15.5479	15.5525	15.4312	15.6192	15.3577	15.3208	15.3633	15.5968	15.2613	15.5204	15.6107	-0.429514	0.0321766	1.49246	-0.560683	0.011545	1.93761	-0.478627	0.0209814	1.67816
neg_04253		15.6743	16.2484	16.2734	16.1694	16.3242	16.3486	16.101	16.3356	15.8302	16.1966	15.7698	16.0742	16.7867	16.1265	16.6792	16.825	0.18597	0.289686	0.538073	-0.123657	0.504541	0.297104	0.512976	0.0550008	1.25963
neg_04254		15.7738	16.2461	17.0435	15.9402	15.9222	15.8109	15.7508	15.66	15.2256	15.5411	15.5422	16.0351	15.9228	15.3109	15.9321	15.7974	-0.464902	0.197303	0.704866	-0.664889	0.0995488	1.00196	-0.510088	0.175364	0.756059
neg_04257		16.3046	16.2441	16.0391	15.7572	15.7296	15.6204	15.4282	15.5163	15.9234	16.2214	15.8924	15.7527	15.4007	15.8662	14.8815	15.1823	-0.512607	0.017053	1.7682	-0.138784	0.415168	0.381777	-0.753567	0.0269333	1.56971
neg_04260		16.0935	16.2417	15.3084	16.2359	16.434	16.6692	16.8306	16.6743	16.2529	16.0378	15.6711	16.218	17.2988	16.4531	17.1322	17.796	0.682156	0.048431	1.31488	0.0750649	0.784526	0.105392	1.20013	0.0160989	1.7932
neg_04262		15.8594	15.8455	15.9419	15.7219	15.7868	15.736	15.6998	15.8477	15.7934	15.8403	15.9045	15.792	15.7991	15.7088	13.8088	13.7183	-0.0745787	0.233467	0.631775	-0.00962424	0.862124	0.0644301	-1.08343	0.155898	0.80716
neg_04263		16.7479	16.2255	19.7878	16.2949	15.6629	16.1248	19.824	16.2477	16.6812	16.1499	16.6299	16.758	15.743	16.5735	15.7801	15.7817	-0.299176	0.82344	0.0843678	-0.709277	0.467336	0.330371	-1.29446	0.225722	0.646426
neg_04264		16.0847	16.2236	16.3467	16.1892	16.0338	16.7608	16.7174	16.6072	16.0891	15.8453	15.9914	15.4806	16.6427	16.0369	16.3526	16.7221	0.318706	0.153689	0.813358	-0.35945	0.0676286	1.16987	0.227522	0.244647	0.61146
neg_04265		15.6242	16.2234	16.0286	16.0854	15.8146	15.6455	16.1753	16.0092	16.2343	15.8884	16.0413	15.7752	15.504	15.8621	15.0626	16.1138	-0.0792639	0.662693	0.178688	-0.00560497	0.973698	0.0115758	-0.354802	0.236931	0.625378
pos_02013	Taurocholic acid (TCA)	17.437	18.7832	19.2734	19.7527	18.4879	17.6493	20.1353	19.0717	19.5238	18.7425	19.0921	17.1926	16.817	19.476	18.7595	19.0116	0.0244768	0.974072	0.0114089	-0.173853	0.815184	0.0887441	-0.29556	0.714412	0.146051
neg_04270		15.8545	16.2062	15.4743	16.1316	16.1755	16.7587	16.7349	16.3913	16.6448	15.6346	16.4701	16.6733	16.6747	15.9267	16.3951	16.9102	0.598452	0.0341456	1.46667	0.439058	0.194371	0.711369	0.56004	0.0848373	1.07141
neg_04271		15.8297	16.2043	15.7551	15.6829	15.2942	15.283	14.6221	14.3402	14.6183	15.1684	14.2551	14.5424	14.9493	14.2741	14.1386	14.3338	-0.983114	0.0183397	1.73661	-1.22195	0.00286606	2.54271	-1.44406	0.000980459	3.00857
neg_04273		16.3017	16.201	16.6824	16.0073	16.4052	16.3804	16.1399	15.7607	16.0839	15.8272	15.8682	15.7649	16.1146	16.0245	15.6382	16.022	-0.126551	0.561793	0.250424	-0.412041	0.0546696	1.26225	-0.348267	0.100804	0.996521
neg_04274		15.8958	16.1939	15.7098	16.7024	16.6587	16.815	17.2409	16.5509	17.1416	16.1574	16.9432	17.4516	17.7102	16.1148	17.403	17.4647	0.690921	0.0443213	1.35339	0.797976	0.0657238	1.18228	1.04771	0.0552593	1.25759
neg_04278		15.8849	16.1838	16.2038	15.9491	15.7656	16.1655	15.7493	15.5283	15.7084	15.9009	15.7394	15.8887	15.4709	15.514	15.3916	15.5608	-0.253213	0.164682	0.783353	-0.246045	0.0492352	1.30772	-0.571065	0.00266445	2.57439
neg_04281		15.8362	16.1797	16.2741	16.2513	16.1352	16.3355	17.0606	15.4627	16.0272	15.7901	15.5314	15.6921	16.4285	16.1661	15.7494	15.4365	0.113164	0.760689	0.118793	-0.375107	0.0416879	1.37999	-0.190204	0.473839	0.32437
neg_04282		16.1115	16.1772	16.355	15.844	15.9321	16.0078	15.5537	15.6465	16.0309	16.2609	16.1468	15.7672	15.6816	15.8266	15.2424	15.5171	-0.33689	0.0691169	1.16042	-0.0704768	0.654393	0.184161	-0.555025	0.0154453	1.8112
neg_04283		15.6451	15.682	16.1506	17.2234	15.6505	15.7023	16.8263	16.841	16.4654	15.8682	16.1243	16.6775	16.5478	16.3661	16.4154	16.9324	0.0797868	0.87778	0.0566142	0.108579	0.802872	0.0953538	0.390169	0.377186	0.423444
neg_04284		16.0559	16.1689	16.287	15.7796	16.4217	15.8975	15.4559	15.5528	16.4173	15.8719	15.6672	15.9565	16.3569	16.1341	16.6443	16.6826	-0.240886	0.37417	0.426931	-0.0946399	0.641899	0.192533	0.381606	0.0657011	1.18243
neg_04286		15.3685	16.1679	17.7271	15.8218	15.8659	16.2527	15.8479	15.5353	16.0386	16.1135	16.7503	15.9105	16.5999	15.9426	16.015	16.1601	-0.395866	0.504326	0.297288	-0.0680902	0.906961	0.0424113	-0.0919234	0.872564	0.0592029
neg_04287		16.2857	16.1675	16.9353	15.8034	16.3773	15.9473	16.1945	15.7587	16.2167	15.9755	15.9075	15.9848	16.387	15.9408	15.5157	15.9268	-0.228538	0.441126	0.355438	-0.276847	0.330785	0.480454	-0.355412	0.277633	0.556529
neg_04288		15.6084	16.1661	15.8272	15.8583	15.7976	16.1835	15.6651	15.419	15.4804	15.9101	14.9132	15.1481	15.704	15.0998	15.1847	15.6394	-0.0987249	0.635191	0.197095	-0.50208	0.100966	0.995826	-0.458053	0.0581437	1.2355
neg_05182		15.4117	15.3405	14.9822	15.0337	16.9283	16.8961	16.7811	17.2188	16.549	14.547	15.5989	15.8356	17.3281	16.9478	15.4996	16.7628	1.76405	1.97036e-05	4.70545	0.440637	0.370918	0.430722	1.44257	0.0314058	1.50299
neg_04292		15.8117	15.7401	14.943	15.3181	16.1094	16.7229	16.4317	15.7766	15.6251	16.0715	15.9628	16.0057	17.1202	15.9143	16.4333	16.0308	0.806886	0.0307634	1.51197	0.463042	0.102859	0.987758	0.921425	0.037681	1.42388
neg_04293		16.0686	16.1521	15.9165	16.136	16.1204	16.1567	15.8562	16.138	16.3321	16.4735	16.3513	16.3218	16.4937	16.388	15.7702	16.3183	-0.000488949	0.995807	0.00182493	0.301383	0.00493105	2.30706	0.174247	0.368903	0.433088
neg_04295		15.671	15.856	16.0827	15.9776	16.5705	16.17	16.1392	15.939	16.1434	15.5597	16.1182	15.956	15.8732	15.6623	15.9713	16.5859	0.30784	0.10815	0.965972	0.0474866	0.779716	0.108063	0.126366	0.590784	0.228571
neg_04298		16.6854	16.1443	16.8311	16.2366	16.0433	16.3231	16.1384	16.3305	17.0605	16.4967	16.1908	15.9186	17.0132	16.2239	16.0148	16.8189	-0.265541	0.217668	0.662205	-0.0577173	0.853054	0.0690233	0.0433404	0.886823	0.0521633
neg_04299		16.3494	16.144	16.9575	15.8543	16.1497	17.1922	16.5241	16.4573	16.088	15.2074	16.3777	16.2788	17.2806	16.7956	17.8333	16.9627	0.254566	0.457492	0.339616	-0.338274	0.377843	0.422689	0.891776	0.0342306	1.46558
neg_04300		16.2356	16.1432	15.4582	15.9853	15.9737	16.0763	15.615	15.7571	16.2938	16.178	16.097	15.9937	16.0955	15.8943	15.447	15.4394	-0.100053	0.642561	0.192085	0.185022	0.376549	0.424178	-0.236551	0.36096	0.442541
neg_04302		15.6944	16.1408	15.869	15.9508	15.8191	16.7134	15.864	16.0762	16.052	16.2659	15.9723	16.1716	16.9433	16.1094	16.5612	15.3487	0.204459	0.414975	0.381978	0.201712	0.130424	0.884641	0.326892	0.417121	0.379738
neg_04304		16.09	15.8761	16.1937	15.7522	16.4634	16.4999	17.0411	16.6424	16.2998	14.586	16.6499	16.2539	16.5522	16.4716	16.8297	18.0676	0.683697	0.00722506	2.14116	-0.0305768	0.952205	0.0212698	1.00232	0.0692011	1.15989
neg_04306		17.1755	16.13	16.2614	14.9753	15.3826	15.4327	16.8602	16.9116	14.9323	15.2532	15.4188	16.0797	15.1206	17.4086	16.7607	16.4606	0.0112585	0.986131	0.00606554	-0.714548	0.226498	0.644936	0.302096	0.663288	0.178298
neg_04308		15.896	16.126	16.9353	16.3172	16.3518	16.1167	16.2257	15.9864	16.2167	16.0674	15.8049	15.9641	16.387	16.1121	15.8119	15.9268	-0.14845	0.565971	0.247206	-0.305304	0.272626	0.564433	-0.259114	0.360007	0.443689
neg_04310		15.9952	16.0162	15.5843	15.4975	12.8467	13.6871										14.3907	-2.5064	0.0804865	1.09428	#DIV/0!	#DIV/0!	#DIV/0!	-1.38265	#DIV/0!	#DIV/0!
neg_04311		15.6153	16.1206	15.5298	15.4192	15.4639	15.2029	15.3657	15.1776	14.6584	14.6914	14.7827	14.8221	14.9542	14.8874	15.0043	14.9802	-0.368741	0.0931341	1.03089	-0.932587	0.0072271	2.14104	-0.714714	0.0177948	1.74971
neg_04312		15.8506	16.1196	16.9377	15.7955	15.6188	15.6728	15.3482	15.4229	15.9927	16.1153	15.6461	15.5365	15.4162	15.3663	14.6785	15.143	-0.660154	0.0830475	1.08067	-0.353175	0.293652	0.532167	-1.02483	0.021424	1.6691
neg_04314		16.3458	16.1145	15.6427	15.6518	14.9705	15.7566	15.4204	15.8611	15.5744	15.2648	14.1796	15.6423	14.6479	15.5224	14.6518	15.0235	-0.436572	0.152883	0.815642	-0.773468	0.104565	0.980614	-0.977295	0.0117634	1.92947
neg_04316		16.0567	15.6804	16.0152	15.5942	15.9559	16.2243	15.5858	15.2135	15.5747	12.7875	15.4137	14.7876	15.61	15.8598	14.2084	15.5708	-0.0917693	0.729209	0.137148	-1.19576	0.157916	0.801573	-0.524389	0.258903	0.586863
[truncated: 7,568 more rows]
