# Supplementary material for: Targeting GSTZ1 Sensitizes KRASG12C-Mutant Lung Cancer Cells by Overcoming Glutathione and Glycolysis Pathway Rewiring
Source: Cancer Res Commun. 2026 Jun 11;6(6):1376–87. doi: 10.1158/2767-9764.CRC-25-0698 (PMC13254912; doi:10.1158/2767-9764.CRC-25-0698)
Supplement: Table S3 — shows DepMap gene expression signatures stratifying lung cancer lines by sensitivity to combined GSTZ1 and KRAS G12C co-targeting. [file crc-25-0698_table_s3_suppst3.xlsx]

## Sheet: Gene express_sens vs. insens
Table S3. DepMap gene expression of sensitive and insensitive lung cancer cell lines
cell_line_display_name	NCIH460	NCIH1792	NCIH2122	LU99	NCIH358	HOP62	CALU1	Diff_log2FC	T.TEST	-Log value
GSTO2	4.19176	5.12684	5.23398	3.7584	3.2545	1.40037	1.41872	2.39286	0.022528	1.64728
GSTP1	9.58412	11.0182	10.5724	8.85986	8.73896	7.84753	8.3329	1.94678	0.0247305	1.60677
MGST2	5.86912	6.31824	6.24909	4.49395	4.91417	5.1752	3.41908	1.64488	0.0184334	1.73439
GCLM	6.03731	6.39896	6.8908	4.75568	5.37692	4.74821	4.88976	1.49972	0.0100213	1.99907
GSTM3	7.53841	7.57352	6.46926	6.13533	2.81653	5.0453	5.05134	2.43161	0.0324277	1.48908
GSR	7.34352	6.94768	8.07474	5.6306	6.68394	4.98634	4.40138	2.02975	0.0193432	1.71347
PGD	9.20811	8.38335	10	7.01334	7.62371	7.95356	6.24859	1.98736	0.0269482	1.56947
ME1	6.36848	6.29042	6.35773	3.62165	5.15537	4.69703	4.5186	1.84071	0.0103306	1.98587
NPL	1.98332	2.73326	1.63776	0.449757	0.147891	0.90228	0.0152264	1.73932	0.0142708	1.84555
DLD	7.49534	7.58502	7.26655	5.58724	5.83795	6.44398	6.46436	1.36559	0.00465741	2.33186
SLC1A5	7.23485	7.49253	8.34077	6.82398	6.34558	6.61012	6.33635	1.16038	0.0603918	1.21902
GLUL	5.81803	6.93358	7.73969	7.27045	6.00578	7.09334	7.36633	-0.103542	0.880957	0.0550454
GLS2	0.31319	0.222676	1.31265	0.914685	1.45497	0.276657	0.322917	-0.126136	0.790952	0.10185
GPT2	3.75679	2.92429	4.9485	4.36643	5.60275	4.02439	2.864	-0.337863	0.696298	0.157205
GCLC	6.49867	7.0468	7.50356	4.6991	6.38823	4.75722	2.02997	2.54771	0.0613485	1.2122
S100A9	0	0.224411	11.0649	0.0648911	0.470136	0.0764209	0	3.61023	0.427033	0.369539
AKR1C2	10.2666	7.78945	11.212	1.86012	1.18537	2.03765	1.66155	8.06986	0.0134153	1.8724
CD36	0.348176	2.21962	8.64198	0.0884388	0.196669	0.151715	0.877465	3.40802	0.30741	0.512282
TFF1	0.0536438	1.84534	8.67194	0.281106	0.480864	0	0	3.33315	0.331936	0.478946
ALDH1A1	5.84463	5.62962	8.17693	2.41309	0.356399	0.501374	1.21031	5.4301	0.00789875	2.10244
ABCC2	6.7102	5.65277	7.63675	1.19562	1.06139	1.18157	0.708626	5.62977	0.00822979	2.08461
ANXA10	1.01049	7.55644	7.55735	0.160791	0.498911	6.09699	1.14011	3.40056	0.266938	0.573589
AKR1C1	9.77205	9.52997	11.9536	3.7955	1.72141	3.02266	5.4524	6.92054	0.00167623	2.77567
ALDH3A1	9.42563	6.92571	11.3453	0.225272	5.41785	4.41901	4.43192	5.60871	0.0258081	1.58824
DHRS9	0.0486477	3.2144	6.90784	0	0.999183	0.0766015	0.272229	3.05329	0.262453	0.580948
SPP1	10.9736	9.4911	11.464	5.44436	6.13531	1.18542	0.607909	7.29968	0.00937002	2.02826
CALB2	2.60317	6.50216	6.10318	0.312591	1.17196	1.83994	0.913395	4.01003	0.0753653	1.12283
CEACAM6	0.0830595	0.228039	9.58704	0.0730072	1.22151	0.0679622	0.634231	2.8002	0.467342	0.330365
S100P	8.55278	2.56635	11.589	0.634199	8.11265	1.33995	0.656256	4.88363	0.207504	0.682974
TSPAN7	6.4755	6.87685	6.26148	0.147575	0.0972831	0.247025	0.0352875	6.40615	0.000414372	3.38261
SLC38A5	6.28823	6.7567	6.27819	0.110397	1.38564	0.261053	1.05726	5.73746	4.36672e-05	4.35985
AKR1C3	9.61405	8.62231	10.1229	4.61516	2.47723	3.86592	4.10195	5.68802	0.000332247	3.47854
GRAMD1B	6.59233	3.8521	7.5803	0.928771	0.0895687	1.20454	1.43753	5.09314	0.037293	1.42837
CA12	5.30791	6.96696	4.45645	0.402198	0.114824	2.15806	1.17033	4.61575	0.00873248	2.05886
GPX2	0.907104	0.463831	9.47043	0.55983	2.4954	0.134668	0.45995	2.70133	0.455093	0.3419
CMBL	6.40413	6.25635	7.21921	4.70152	0.261525	0.0627738	0.0252188	5.3638	0.0153887	1.8128
NR0B1	6.1099	5.02666	3.8949	0	0.0395034	0.439423	0	4.89075	0.0146666	1.83367
S100A14	0.258613	0.461547	10.1322	0.310675	4.00705	0.737396	0.602563	2.20303	0.573111	0.241761
CEACAM5	0.0670122	0.137789	8.06821	0.143392	0.413337	0.0522434	0.361983	2.51493	0.44357	0.353038
CYP4F3	1.56493	0.529126	7.09901	0.0298204	0.0303008	0.00668724	0.102771	3.02196	0.276578	0.558183
TSPAN8	5.39774	7.78103	7.23482	0.0781712	1.35958	5.88754	2.78505	4.27695	0.0349806	1.45617
SLPI	3.84901	2.12325	8.61851	0.216279	1.16881	4.52558	0.655948	3.22194	0.234725	0.62944
AQP3	3.34584	2.28559	7.99442	0.601644	2.26373	1.16376	1.62078	3.12947	0.212703	0.672226
MUC13	0.155984	1.23197	6.75125	0.578593	0.100243	0.292007	0.243941	2.40937	0.359484	0.44432
PTGES	5.53384	5.47894	8.05051	0.467336	5.03444	1.98062	4.93004	3.25132	0.0698027	1.15613
NRG4	3.94495	4.31861	5.3685	0.358374	1.14226	0.701739	0.379502	3.89855	0.0048928	2.31044
AGR2	10.49	3.14813	9.64797	0.612466	7.37362	1.3174	1.72552	5.00479	0.153337	0.814352
MSC	0.0876991	5.66644	2.02986	0.120998	0	0.181917	0.560408	2.37883	0.282611	0.54881
UCHL1	10.1644	10.1114	10.1383	1.91953	5.80327	9.81799	8.4744	3.63423	0.128087	0.892495
NRCAM	5.96914	6.28048	5.32525	0.397789	1.99641	0.428192	0.49384	5.02923	0.00014878	3.82746
EHF	0.493795	6.41151	6.2977	0.0717174	3.5145	0.239013	5.18631	2.14812	0.413161	0.383881
B4GALNT1	5.37803	7.86696	3.36985	3.28786	0.56082	3.34414	0.981956	3.49458	0.0943051	1.02546
CYP4F11	5.57385	1.71172	6.91882	0.0654358	0.0342467	2.35495	0.522471	3.99052	0.112008	0.95075
CXCL3	2.64788	4.23433	5.9957	1.5986	0.879605	2.46703	1.27252	2.7382	0.091948	1.03646
GAL	6.43061	7.32709	6.03826	4.14893	0	3.02648	0.190005	4.7573	0.0142466	1.84629
CXCL5	7.37016	8.44224	0.229627	0.115077	0.45781	2.8357	0.0513303	4.48236	0.21932	0.658921
LCN2	0.133582	1.60585	6.72958	0.243636	0.701527	0.612635	1.24081	2.12335	0.399494	0.39849
GCNT3	0.381795	4.46664	4.40161	0.13626	1.23082	0.212883	0.329641	2.60595	0.189946	0.721369
CPLX2	4.98858	0.00690837	6.99031	0.0673372	0.0459098	0.00657235	0.063993	3.94931	0.197488	0.70446
KYNU	7.40068	6.59475	7.83192	0.670721	3.87815	4.85255	0.978552	4.68079	0.0157676	1.80223
GPR143	0	6.92722	0.144985	0.0847201	0	0.199442	0.115953	2.25737	0.427386	0.36918
THBD	1.38034	6.06785	5.79845	2.43496	0.0852302	1.14544	5.13311	2.21586	0.303167	0.518319
BACE2	5.49826	7.21689	7.6934	4.36584	0.311514	5.42059	6.0539	2.76489	0.12386	0.90707
SLC7A2	4.51834	3.69852	7.15689	2.61738	0.0188222	3.57392	1.89593	3.09807	0.075066	1.12456
KRT17	0.301037	0.455602	11.0906	0.765395	0.635758	2.44773	5.78059	1.5417	0.715333	0.145492
S100A8	0	0.145647	6.82595	0	0.268509	0.124635	0.142688	2.18991	0.433323	0.363188
BHMT2	0	6.71582	0.0605759	0.0754382	0.0827775	0.0445256	0.0701214	2.19058	0.429268	0.367271
DMBT1	0	0.42423	7.18838	0.0769531	0.0242984	0.339237	1.52104	2.04715	0.472866	0.325262
SRGN	9.99403	8.73752	9.33473	7.85559	0.312813	8.00065	6.73281	3.62996	0.139675	0.854882
CSTA	0.376997	0.236531	6.78386	0.13463	0.154415	0.14899	0.507049	2.22953	0.410367	0.386827
AADAC	3.31766	5.3378	4.39659	0.1279	0	1.06893	0.407081	3.94971	0.0114539	1.94105
SLC6A15	5.3922	5.80578	4.26583	0.0747027	0.0200776	2.40658	0.70432	4.35318	0.00181349	2.74148
CXCL8	6.97659	6.75696	7.76961	0.730545	3.8131	5.431	2.49157	4.05116	0.0222514	1.65264
ADAM28	0.154417	2.99272	4.94018	0.00527925	2.76131	0.126563	0.274183	1.90394	0.30638	0.513739
ARRDC4	2.18974	3.39098	5.02291	1.04068	2.31819	0.765623	0.0175286	2.49904	0.0702026	1.15365
ABCC3	5.15331	6.61677	7.32335	0.324982	5.676	5.42315	3.7932	2.56014	0.133056	0.875967
NAMPT	9.81906	8.61774	11.1595	4.53985	7.14326	6.43466	7.05165	3.57309	0.0173126	1.76164
TNIP3	1.15808	2.68241	3.94795	0.254913	0.0409051	0.0777147	0.389026	2.40551	0.0949736	1.0224
NPR3	3.71571	5.39879	4.20874	0.25853	4.5698	0.0769079	1.81562	2.76086	0.0716161	1.14499
PTGS2	0.949994	2.80416	5.81366	0.329362	0.659049	2.2727	1.50213	1.99846	0.291542	0.535299
CXCL1	7.89705	4.29768	6.88936	1.46289	0.727564	3.95935	2.09404	4.3004	0.0329883	1.48164
RSPO3	3.2603	0.444782	5.82493	0.0361193	0.018516	0.0267717	0.0279028	3.14934	0.179874	0.745031
TYMP	3.02268	6.03919	4.88658	1.48545	2.60953	2.7572	2.57814	2.2919	0.108781	0.963446
JAG2	3.74086	5.90185	5.30982	1.74676	5.98576	1.70491	0.665757	2.45838	0.13408	0.872635
MAGEA10	0	6.17646	0.0595865	0.0526496	0.0711174	0.0429651	0.0297864	2.02955	0.426313	0.370271
DEFB1	6.70859	0.686653	5.65499	0	0	0.474061	0	4.23156	0.149764	0.824591
WDR72	3.87952	2.05039	5.66249	0.0119765	2.65354	0.0114441	0.560486	3.05477	0.076783	1.11473
CGREF1	4.51487	4.60707	4.87363	0.189291	0.33566	2.58473	0.223803	3.83182	0.00619792	2.20775
CA2	3.58546	4.25764	4.73495	4.6979	0.291756	0.748727	0.319396	2.67824	0.0824559	1.08378
LVRN	0.168417	6.38947	0.251772	0.168058	0.56375	0.341698	0.335224	1.9177	0.450193	0.346601
HSPB3	0.203915	4.76822	1.19542	0	0	0.0646166	0	2.0397	0.278971	0.554441
TC2N	1.7066	1.8053	6.30438	0.369291	3.77933	0.0258056	0.32513	2.1472	0.300824	0.521687
MCF2L	0.55608	2.7771	4.85792	0.56635	2.93326	0.0140096	0.0747849	1.83327	0.281788	0.550077
ALDH2	2.33511	7.02221	5.84466	5.08374	2.07742	5.11184	1.80538	1.54773	0.413713	0.383301
CXCL16	3.10794	3.23916	5.36112	1.56273	0.310762	1.2266	1.04067	2.86755	0.0456759	1.34031
PIR	6.15993	7.12438	6.63345	2.51051	3.38573	3.84607	3.15757	3.41428	0.000412812	3.38425
TPD52L1	6.01624	6.45579	7.26837	2.67148	5.97645	2.88207	1.58261	3.30198	0.0328765	1.48311
SLC44A5	0.820957	3.76351	4.01616	0.35063	0.883286	1.44694	0.029778	2.18922	0.157466	0.802814
PI3	0.53085	2.69239	3.68379	0	0.0644787	1.13494	0	2.00249	0.155575	0.808061
STEAP4	0.0220112	0.181353	5.79341	0.0143853	0.313852	0.0232795	0.124239	1.87999	0.426299	0.370286
SLC22A3	0.0422045	4.7426	2.38546	0.0477827	0.0557524	0.777651	1.9416	1.68439	0.340559	0.467808
GALNT14	5.47655	5.30809	5.48717	0.600077	4.57127	1.60604	0.988914	3.48236	0.0303188	1.51829
FABP6	2.16869	2.85842	5.14729	0.610919	1.93276	1.61062	0.455653	2.23898	0.115583	0.937108
OAS1	6.43198	4.44371	6.71969	0.428807	3.55169	1.23986	4.64215	3.3995	0.0385715	1.41373
RNLS	0.0373569	3.85782	4.37493	3.13348	1.34052	0.032462	0.0163009	1.62601	0.368782	0.43323
PLA2G4A	5.27845	5.07323	6.11096	1.43633	3.65988	2.33492	1.18008	3.33475	0.00466217	2.33141
SLC27A5	5.57311	6.03962	6.19162	3.56477	4.65294	0.740744	1.79463	3.24651	0.0314106	1.50292
HTRA1	3.655	5.78901	6.11444	3.14114	0.097186	4.05688	5.30524	2.03604	0.193676	0.712924
PCSK6	3.26484	4.66614	4.06209	1.81487	0.455396	2.10624	0.131504	2.87069	0.00631301	2.19976
BAMBI	1.82556	5.42759	4.82527	1.75684	0.121326	3.81355	3.48907	1.73094	0.283487	0.547467
SLC27A2	3.39833	4.25662	5.60297	0.76303	2.55517	1.82698	3.00582	2.38156	0.0408605	1.3887
F2RL2	4.72946	5.47708	2.5369	0.245061	0.0172364	2.26267	2.37083	3.02386	0.0510102	1.29234
DDIT4	6.66213	5.41634	8.56559	2.71497	4.30132	5.44255	4.42239	2.66104	0.0782086	1.10675
LIPG	2.70888	6.40196	1.70266	0.22383	1.33891	2.88212	0.709906	2.31581	0.241017	0.617953
ICA1	2.71587	4.89908	5.76566	3.44769	3.2479	2.78132	0.557879	1.95151	0.158469	0.800055
PPP2R2C	3.99206	3.17616	5.22605	3.61825	0.342896	0.528334	0.912681	2.78088	0.0351821	1.45368
C3	1.86367	2.94797	6.62099	0.221818	0.592704	4.70896	2.76553	1.73863	0.384321	0.415306
ANKRD22	0.0962875	2.94184	4.00016	0.00960659	2.61875	0.029098	0.066723	1.66505	0.294751	0.530545
TDO2	2.99493	4.57766	3.95744	1.65955	0.179733	1.75525	0.81343	2.74135	0.00844266	2.07352
CLDN4	4.56601	7.17237	8.5937	1.59705	7.88226	4.77427	6.52973	1.58153	0.4196	0.377165
EPGN	6.86719	0.414317	6.1097	1.13166	0.542836	0.602619	0.0408742	3.88424	0.195435	0.708997
OSGIN1	6.32757	6.22499	5.88134	2.05164	3.67716	4.13301	2.70735	3.00234	0.0055465	2.25598
IL1A	1.94609	1.18582	8.4446	5.42887	0.296516	1.56992	1.25389	1.72154	0.550797	0.259008
TSPAN1	0.996002	3.29565	8.29292	1.32988	6.6946	1.75219	2.73558	1.06679	0.693583	0.158902
UGDH	8.15152	8.54136	8.74283	4.27075	7.06695	5.93408	5.69748	2.73626	0.0137981	1.86018
CXCL2	4.20337	5.26212	6.01949	3.49535	1.605	3.863	2.04576	2.40938	0.0257291	1.58957
CSGALNACT1	4.42136	4.62669	4.39032	0.218407	1.00956	3.53761	1.94948	2.80069	0.0287071	1.54201
FXYD3	0.139982	0.342761	7.84605	0.273108	5.22616	0	0.279841	1.33149	0.67043	0.173647
SMIM43	0.835585	3.71649	2.69179	0.194596	0.0148837	1.29405	0.750964	1.851	0.148427	0.828487
SLC7A11	6.24358	7.45736	7.63257	3.92046	4.12232	6.35528	4.58801	2.36465	0.020335	1.69176
STEAP1	3.29776	6.90315	6.7768	2.1498	5.37292	3.97524	5.10896	1.50751	0.347337	0.459249
PODXL2	4.81036	5.34625	5.12284	3.56398	4.44535	2.21509	0.238811	2.47734	0.0714668	1.1459
EREG	0.314847	6.02665	6.11205	3.10234	6.50902	3.21563	1.06598	0.677939	0.778505	0.108739
HSPB8	5.67771	4.31801	4.85534	2.86448	0.038505	3.21189	1.09093	3.1489	0.0173499	1.7607
ABLIM1	4.7426	5.37484	6.66031	3.08627	4.21134	1.95005	4.66096	2.11543	0.051928	1.2846
RGS16	3.04697	2.23308	3.68148	0.848933	0.124022	0.0632917	0.0668965	2.71139	0.0114062	1.94286
RGS2	8.4499	4.97223	6.71818	4.95115	3.0472	2.96566	2.26205	3.40692	0.0537157	1.2699
GGT1	5.00408	3.68713	6.41701	3.80622	2.95741	2.48323	0.807719	2.52243	0.0635583	1.19683
COCH	4.15758	8.5192	3.25275	3.33814	3.23454	4.35238	2.47153	1.9607	0.350825	0.454909
PLTP	4.97322	7.13062	3.79941	4.93273	3.94212	1.46315	1.38743	2.36973	0.138181	0.859553
PPP1R3C	4.27899	3.17202	6.48608	0.790927	1.86773	2.8198	3.70748	2.34921	0.120472	0.919112
RPP25	4.27609	5.66661	4.74629	4.65173	3.8274	1.83212	0.393293	2.22019	0.1016	0.993106
ADAM23	5.4313	4.5389	3.83538	2.22479	0.197923	2.90424	0.39421	3.17157	0.0120387	1.91942
ABCA3	1.66041	5.2951	1.49638	1.86687	0.598609	0.746566	0.424518	1.90816	0.260251	0.584607
CLDN7	2.092	2.17582	8.60265	0.281968	6.40474	1.62808	3.317	1.38221	0.617972	0.209031
CBR1	6.46814	6.48506	8.74459	5.50222	5.79348	6.49883	2.74699	2.09721	0.120222	0.920016
SIK1	3.48096	3.19235	5.68998	2.67724	2.92416	0.834339	1.42298	2.15642	0.090543	1.04314
CABYR	5.74416	5.99487	5.05602	3.2443	3.92251	3.47116	0.646968	2.77712	0.0265698	1.57561
ABCG1	1.33864	0.921246	4.85902	0.402321	0.0153163	0.969296	0.310946	1.9485	0.257393	0.589403
TCN1	0.0540872	0.690693	4.70353	0.0233079	0.052594	0.0727836	0.796071	1.57991	0.391139	0.407668
RDH10	2.62849	5.57404	6.2214	3.37347	2.63809	4.10644	2.99448	1.52986	0.29863	0.524867
HS6ST2	4.83623	4.91454	4.08073	3.42734	4.62006	0.14522	0.0361108	2.55332	0.113045	0.946747
TTC22	0	2.59875	3.83722	0.0132135	2.55537	0.214814	0.340837	1.36427	0.361594	0.441779
NOTUM	0.294412	4.9828	0.157224	0.15893	0.298603	0.0444641	0.049154	1.67369	0.401992	0.395782
PTPRU	3.00895	3.99761	4.99393	0.397599	5.54907	1.72548	0.583478	1.93625	0.21536	0.666836
ALDH1L2	2.67523	4.20348	2.72208	1.43819	1.02851	0.371147	0.398982	2.39106	0.0231441	1.63556
STON2	0.402322	4.05395	2.87503	0.859217	2.02726	1.23551	0.0610877	1.398	0.323802	0.48972
TMEM45B	0.0551332	0.362525	6.02211	0.769008	1.98656	0.232784	0.116808	1.3703	0.555976	0.254944
FAM81A	3.05748	4.81106	5.326	2.23489	3.96472	2.11954	1.67651	1.89927	0.0901313	1.04512
NOTCH3	5.44516	3.87316	5.13743	0.695163	3.38934	3.24165	0.151598	2.94915	0.0325133	1.48794
IL20RA	0.0683076	2.03368	3.23575	0.0559064	0.668705	0.186918	0.0202782	1.54629	0.233837	0.631087
PDE3B	3.6029	3.34785	3.25272	2.35517	0.0625072	0.137326	0.0242828	2.75633	0.0152705	1.81615
SOX7	2.12856	3.82795	4.40405	1.18033	0.202742	2.65974	2.63355	1.78443	0.113181	0.946227
SH2D2A	5.63652	3.23938	3.43404	1.04552	0.608587	1.21327	0.818557	3.18183	0.0500099	1.30094
CREG2	0.0395764	4.10093	1.61965	0.375593	1.23155	0.200872	0.171961	1.42506	0.350859	0.454868
TMTC1	2.79352	4.4422	3.04889	1.3072	0.00325537	3.01475	0.495684	2.22298	0.04501	1.34669
CPS1	7.99641	1.08885	7.49244	2.17826	0.998318	0.548411	4.00164	3.59424	0.242061	0.616075
ISG20	5.08836	4.91344	5.68318	1.10373	3.39064	2.54787	3.53577	2.58382	0.0132118	1.87904
AVPI1	6.09819	4.41562	6.56127	2.94581	1.95501	3.41239	3.7662	2.67184	0.0318622	1.49672
RHOV	0.910379	1.746	5.6283	1.55174	3.12971	0.537495	0.139807	1.42187	0.442618	0.353971
ASNS	5.35909	5.97182	8.25071	4.14573	4.86726	4.51895	5.52547	1.76285	0.173806	0.759936
SERPINB3	0.328328	1.8462	2.86029	0.0235336	0.0190642	0	0	1.66762	0.151582	0.819354
PON3	0.389881	2.54464	4.4883	0.829741	1.65492	0.470785	1.75415	1.29687	0.388585	0.410515
KIAA0319	2.86605	2.13445	3.10352	0.168286	0.501704	0.0597637	0.0672945	2.50208	0.00734829	2.13381
MANEAL	2.69884	3.67841	6.97026	3.27871	2.86229	1.75256	4.11125	1.44797	0.382742	0.417094
HTRA3	0.110278	5.95101	1.99754	1.21292	0.19665	5.18077	0.0271937	1.03189	0.650064	0.187044
IL13RA2	2.21676	7.85083	0.669405	6.6717	0.0647697	0.183667	0.880396	1.62886	0.578893	0.237402
ECH1	6.74913	8.6015	8.6782	5.92022	5.4109	7.72481	6.01892	1.7409	0.0935994	1.02873
GALNT5	1.81108	4.52392	3.30629	0.483346	0.624725	0.179812	5.15243	1.60369	0.312015	0.505824
BCL11A	1.46175	4.8588	2.27384	3.43175	0.401066	0.25016	0.963782	1.60311	0.274564	0.561356
XK	0.523565	2.79117	2.85466	0.651448	0.514775	0.0983414	0.544053	1.60431	0.168557	0.773254
PPBP	0	0	4.62023	0	0	0.0392535	0	1.53026	0.425111	0.371498
HAL	0.0730798	0.531121	4.7825	0.156204	0.631199	0.202228	0.473784	1.42971	0.441054	0.355508
SLC26A9	0.0660933	0.087824	4.75308	0.0135809	0.214023	0.25206	0.0566501	1.50159	0.437044	0.359475
HSD3B7	3.32575	5.3912	3.68025	1.12635	2.59536	1.00536	4.29735	1.87629	0.119477	0.922716
ACSL5	0.0539746	5.48545	2.73019	0.177729	0.245709	2.07083	4.8569	0.918748	0.657358	0.182198
ST6GALNAC1	0.200287	0	5.17575	0	1.11253	0.0692141	0.100858	1.47136	0.477307	0.321202
MAGEB2	6.18438	4.85674	0.0625666	0.432063	0.0798225	0.191805	0.0707589	3.50761	0.199632	0.699769
CYP24A1	1.41556	4.17408	7.34108	0.31021	2.21974	3.9083	7.54017	0.815634	0.73869	0.131537
ADGRE2	0.625046	3.7125	1.35181	0.0646663	0.0417841	0.917659	0.0639916	1.62443	0.219303	0.658955
MAP2	4.15513	3.6652	4.48821	0.235003	2.03951	1.91972	2.13989	2.51931	0.00615282	2.21093
CTSL	10.0621	8.1215	9.68366	6.2246	6.39985	6.08315	7.38402	2.76619	0.0253392	1.59621
CPM	0.519947	5.21916	3.31468	0.533797	2.82202	1.87305	2.81711	1.00644	0.548367	0.260929
ANKRD29	2.00838	5.77198	3.12501	0.861642	1.16998	2.3426	4.39954	1.44168	0.35464	0.450212
RASSF6	0.125783	2.76966	2.76103	0.063445	0.587844	0.513764	0.659925	1.42925	0.244046	0.612528
SPRR3	0	0	4.51237	0	0.0484608	0	0	1.49201	0.425763	0.370832
SLC37A1	2.24672	2.77804	5.12014	1.67049	3.63144	1.2602	0.263179	1.67531	0.208796	0.680277
SLC6A8	6.37718	5.81927	4.68056	4.66777	1.07769	4.05965	1.75608	2.73537	0.0457944	1.33919
PRR5	2.99136	4.14209	2.89199	1.68599	1.57349	1.32068	0.0541622	2.18323	0.0122322	1.9125
PRAME	3.9822	5.27849	2.09728	5.08173	0.174805	0.0967341	0.48014	2.32764	0.187144	0.727824
P2RX5	5.2075	4.44063	3.844	2.28222	0.228869	2.59812	1.81684	2.76587	0.00855949	2.06755
RAB27B	3.23154	4.60437	3.70839	0.545232	2.81237	0.864542	3.55817	1.90302	0.0786637	1.10423
SQOR	3.56504	4.92711	6.64678	3.55445	0.876901	4.31772	5.55823	1.46948	0.320772	0.493803
GPAT3	5.64544	5.60994	5.63254	1.60799	5.32987	3.01545	3.72643	2.20938	0.0648518	1.18808
PDE4D	5.4487	3.92354	5.27955	2.69763	2.7301	1.54665	2.09014	2.6178	0.0144691	1.83956
HGD	0.652328	0.14823	4.70063	0.228302	0.100115	0.331182	0.241619	1.60842	0.380402	0.419757
MXD1	0.339273	3.79056	5.17147	2.70133	2.8223	1.51947	2.09923	0.814852	0.630643	0.200216
GLB1L2	4.022	5.04784	3.51843	3.76286	3.14928	1.43029	0.0206693	2.10532	0.0872472	1.05925
GALNT18	3.05947	4.45589	3.45076	1.5497	2.43033	0.129059	2.67389	1.95963	0.0403949	1.39367
NPW	0.41069	4.92147	0.579401	0	1.22785	0.834089	0.224286	1.39897	0.444387	0.352239
HMCN1	0.298367	4.85845	0.233649	0.129718	0.267524	0.682992	0.419889	1.42179	0.451231	0.345601
FRMD3	1.80218	3.94315	3.09846	0.227862	0.713706	0.48831	3.97491	1.59673	0.199736	0.699544
BLVRB	7.26907	7.29917	8.4415	5.0171	5.6066	6.23385	5.66213	2.03999	0.0143688	1.84258
EGLN3	3.74624	4.12364	5.04667	0.400483	5.76735	2.52253	1.00701	1.88118	0.217744	0.662053
BHLHA15	1.00978	2.44582	2.7764	0.310653	0.779708	0.457422	0.165144	1.6491	0.0856765	1.06714
CP	0.690838	2.5951	4.87996	0.955241	2.67952	2.21765	0.462513	1.14323	0.454928	0.342057
SLC16A14	4.21185	2.57552	5.50431	1.31388	4.3247	0.939289	0.954065	2.21424	0.122292	0.9126
FOXQ1	1.88745	3.11968	4.10017	0.0812714	0.0284574	2.73061	2.97343	1.58232	0.185728	0.731122
HYAL1	3.11633	0.114355	5.59298	0.0818413	2.10528	0.460482	0.175706	2.2354	0.29126	0.535719
JAKMIP3	2.50193	2.32224	2.73235	0.233047	0.0259289	0.580908	0.055744	2.29493	5.06219e-05	4.29566
RAB25	0.168302	0.317291	7.96898	0.141832	7.07592	0.473543	0.292293	0.822294	0.804082	0.0946999
DUSP4	5.02187	4.11323	6.74032	1.38049	4.9338	3.57814	3.2283	2.01162	0.120735	0.918168
CPNE7	5.37816	5.77842	4.04975	2.33389	3.70871	3.09845	1.64695	2.37178	0.0222658	1.65236
QRFPR	0.131809	4.32134	0	0	0.0706353	0	0	1.46673	0.409919	0.387302
AZGP1	0.0409625	0.0641958	5.12358	0.139316	0.985143	0.031151	0.648718	1.29183	0.525425	0.279489
PLEKHA1	3.65447	4.31893	5.81951	3.72797	2.00914	3.10676	2.86216	1.67113	0.100747	0.996769
KAZALD1	4.77135	4.82352	4.01831	1.3038	2.40317	1.44267	3.5361	2.36629	0.0128889	1.88978
EVL	5.1195	5.12896	4.42193	4.26799	0.534783	4.1723	1.57215	2.25332	0.0926855	1.03299
SH2D3A	3.19801	2.44808	6.27184	0.771977	4.71899	1.35352	2.04822	1.74947	0.296456	0.52804
ITPR1	4.34754	5.73855	4.94333	2.72866	2.7446	3.95195	2.978	1.909	0.0191876	1.71698
KRTCAP3	0.43398	0.583328	8.12599	0.785473	5.90088	1.87263	0.329477	0.82565	0.790114	0.10231
CARD14	0.587357	0.467635	5.02807	0.17307	1.48376	0.661978	0.151816	1.41003	0.447947	0.348773
ALDH3B1	4.88086	5.01108	6.48611	1.18145	4.50052	3.95218	4.84379	1.83986	0.12278	0.910873
APOC1	5.1571	8.0416	4.61763	3.84241	4.23267	6.97097	1.75812	1.73774	0.303461	0.517897
RASAL1	3.43757	1.32115	3.87737	0.161813	1.51105	0.218047	0.0247494	2.39978	0.0750377	1.12472
SLC16A4	5.30753	2.43428	5.70581	1.82068	0.914799	3.30153	1.77689	2.52907	0.116141	0.935015
SORBS2	4.32357	2.36968	4.61587	0	0.0744136	1.95993	3.47138	2.39328	0.0798099	1.09794
MUC1	1.90485	2.0955	7.01298	0.687815	4.88198	1.61586	2.56667	1.23303	0.560343	0.251546
IGFL1	0	0	4.28631	0	0	0.12307	0	1.398	0.431035	0.365487
FOXA1	4.2218	4.91204	5.34986	3.5586	4.30209	4.1347	0.0913288	1.80622	0.16551	0.781175
EMB	3.70725	7.36888	5.29885	4.3552	4.98848	3.07309	4.49571	1.23021	0.368935	0.43305
POPDC3	4.99082	5.75375	5.48398	4.33888	1.05158	4.92966	3.73302	1.89623	0.110867	0.955198
RNF128	0.0656426	3.24712	3.3321	0.122458	0.201865	1.34517	3.08924	1.02527	0.472276	0.325804
CXCL6	0.0833768	6.8135	0.11401	0	0.0469213	4.8849	0.544549	0.967869	0.726705	0.138642
BMP6	2.64873	4.0259	1.62489	0.206701	0.120186	0.355314	2.24665	2.03429	0.0782602	1.10646
MYO5B	4.64616	4.98257	4.46933	2.4454	3.94881	0.701646	3.008	2.17339	0.0468011	1.32974
ABCG2	4.58642	4.67356	3.75042	0.578951	2.5941	1.57424	3.50949	2.27261	0.0296931	1.52734
TSPAN13	5.53897	6.07025	6.36462	4.41464	5.00701	2.32504	4.4711	1.93683	0.0397941	1.40018
TDRP	2.93028	3.67472	3.78214	1.66341	0.310448	2.30497	1.99718	1.89337	0.0161265	1.79246
PLEKHH1	2.72929	3.49702	4.19005	2.82508	0.970536	2.3549	0.648156	1.77246	0.0468017	1.32974
BATF	0.0485152	3.82387	2.39222	0.136077	0.24235	2.04236	1.68751	1.06113	0.447419	0.349286
PAQR5	1.62896	3.1366	4.58204	0.475244	0.564243	1.83499	4.24849	1.33513	0.326766	0.485763
TUBAL3	0.650529	2.92803	1.38221	0.0197873	0.103581	0.16612	0.025892	1.57475	0.143231	0.843963
TMC5	0.0680902	2.41683	4.05943	0.0151507	3.4235	0.71562	0.49707	1.01862	0.507555	0.294517
VAMP5	0.104149	7.6239	2.80687	4.29718	2.02918	5.44825	0.787044	0.371221	0.888975	0.0511106
ABHD4	5.27666	5.66389	5.89669	2.5926	3.44837	3.9386	4.57539	1.97367	0.0122147	1.91312
TRIM29	0.086921	0.177276	5.57562	0.170606	0.330543	0.397874	2.3161	1.14282	0.598334	0.223056
ADAP1	2.74969	3.52995	5.79689	1.31077	5.14458	2.55448	1.35439	1.43445	0.316261	0.499955
WNK2	3.63907	3.31522	3.2039	1.42384	2.38111	0.660359	0.0350538	2.26097	0.0176531	1.75318
FAM110C	0.0883506	0.0101296	4.7096	1.0573	0.0909726	0.042846	0	1.30491	0.490465	0.309392
TLR6	3.16554	2.91285	3.84877	1.21086	2.18483	0.956871	0.837002	2.01166	0.00481377	2.31751
FAM149A	0.416687	2.98382	2.3469	1.14623	0	0.657459	0.566945	1.32315	0.222796	0.652092
SEL1L3	5.02203	6.71308	5.85104	3.55294	3.99084	4.96975	4.42504	1.62741	0.0553229	1.2571
FZD10	0.00518294	0.0098416	4.08486	0	0	0	0	1.36663	0.420528	0.376205
APOL1	2.64165	5.48041	6.43366	2.09157	4.84522	3.92581	4.79314	0.937969	0.521277	0.282932
PDE3A	3.44223	0.159393	4.09394	0.0909049	0.104364	0.022267	0.12365	2.47989	0.178542	0.74826
TSPAN33	2.30469	3.69905	1.77608	1.22495	0.14535	1.32561	0.094109	1.89577	0.0572134	1.2425
PRRX1	0.174833	5.68428	0.15162	0.541622	0.0356774	0.359885	2.65346	1.10592	0.616116	0.210338
ANKH	4.80346	5.65638	4.44255	4.32588	1.15277	4.70855	1.93585	1.9367	0.111685	0.952004
PELI2	3.05055	2.09363	3.36884	1.57584	0.027791	0.873348	0.117731	2.18899	0.0102545	1.98908
SCEL	0.0970687	0.0134408	6.31415	0	4.40906	0.0343834	0.16171	0.990266	0.70143	0.154016
ERN2	0.0102972	0.00927407	4.01344	0	0.0126888	0	0	1.34117	0.420747	0.375979
FSTL4	3.21644	0.0121367	4.38163	0.011165	0.737944	0.0160084	0	2.34546	0.212592	0.672452
IL1R2	0.331393	2.22181	2.47719	0.0681315	0	0.816721	0.261645	1.39017	0.169063	0.77195
MTUS1	0.842882	4.65905	3.82127	0.443725	2.14768	3.23596	3.12109	0.870619	0.5552	0.255551
FA2H	0.413473	0.584588	4.7596	0.730693	1.45215	0.437098	0.060237	1.24918	0.47379	0.324414
MYC	6.40573	8.28333	7.18907	7.38574	4.1509	5.41703	5.99287	1.55608	0.131615	0.880695
RARB	1.68907	4.95401	2.67824	1.89478	1.89012	3.40566	0.0813342	1.28913	0.338984	0.469821
VAV1	0.25025	1.43905	4.62374	0.169168	3.83154	0.0513429	0.0884415	1.06922	0.542606	0.265516
NNMT	0.548416	7.1183	4.76329	1.80923	0.278949	7.5787	6.11429	0.198039	0.942195	0.0258594
LRP3	3.39176	4.79167	3.34314	4.40305	0.103872	3.74471	0.0412949	1.76896	0.233209	0.632254
FECH	5.59638	6.61661	6.75352	4.12333	4.46109	4.48679	5.2968	1.73017	0.019548	1.7089
CBR3	3.87601	4.51899	6.2422	3.61162	2.62008	3.28882	4.07445	1.48032	0.158287	0.800554
CPE	0.86661	5.36431	6.89171	3.68835	5.73771	3.63858	3.53447	0.224433	0.914632	0.0387537
HHIPL2	3.84963	2.62242	3.4495	0.647347	0.102217	2.30856	0.715754	2.36371	0.010855	1.96437
SHROOM2	0.0791685	4.7519	1.29209	0.324235	1.35708	2.31489	0.189027	0.994743	0.559478	0.252217
RBM47	5.00641	4.51759	6.19718	0.330543	5.52044	3.64014	4.03914	1.85783	0.195542	0.708761
CLDN1	4.80446	5.2357	5.49816	3.17774	2.05759	5.28476	3.06048	1.7843	0.073816	1.13185
FAM83E	0.205289	0.0278872	4.30522	0.1211	0.487285	0.0461767	0.134121	1.31563	0.445885	0.350777
HOXC9	1.74967	5.6286	0.201533	0.926198	0.0146052	2.7714	0.0813778	1.57821	0.438793	0.35774
GPC1	7.02774	8.02878	4.99097	1.94778	3.4878	6.31575	6.4589	2.12994	0.19431	0.711506
AP1S1	7.35646	7.06607	8.8489	4.60439	6.28954	6.55637	6.55694	1.75533	0.0668793	1.17471
LTBP1	0.692545	5.89815	3.75015	1.0459	3.41179	3.77138	3.25864	0.57502	0.750465	0.124669
GSTT2B	1.176	4.5231	3.83641	0.0427774	1.11638	3.96592	3.78834	0.950147	0.532945	0.273317
TFR2	2.95203	3.67587	2.27106	0	2.09918	0.776516	0.798493	2.04778	0.0189042	1.72344
RDH13	4.02897	4.70828	4.82998	3.89148	4.02759	1.11956	2.25561	1.69885	0.0880371	1.05533
COBL	2.92994	1.99981	3.52653	1.01993	1.81147	0.129784	0.0368943	2.06924	0.0215758	1.66603
RNASET2	4.0204	6.22998	5.92992	4.09466	4.12718	3.81177	4.48447	1.26391	0.205709	0.686747
DCN	0.386661	4.45576	0.276495	0.149998	0	0.668394	0.90944	1.27435	0.452609	0.344277
FUT3	0.0358083	0.0169812	5.3141	0.0136824	2.85328	0	0.070616	1.05457	0.622061	0.206167
PRXL2A	4.14033	5.48841	5.73178	4.9577	4.13323	5.31352	0.318561	1.43942	0.313432	0.503856
LAMC3	3.20077	4.14109	0.0898357	0.00319491	0.152993	0.57871	0.0121152	2.29048	0.200977	0.696855
TRIB2	1.83954	5.05518	5.07369	0.781184	4.96949	3.90644	2.90334	0.849356	0.573645	0.241357
SMOX	4.61462	4.83037	7.18303	2.11156	5.05888	5.69845	3.46605	1.45894	0.264043	0.578325
HMOX1	4.7656	7.84562	4.90692	5.34549	3.55983	4.39464	4.51331	1.38606	0.299952	0.522948
GALNT13	4.09921	4.28047	2.72809	1.23332	2.86688	2.01313	0	2.17426	0.0388327	1.4108
LARGE2	0.387269	3.68074	2.40946	1.10976	2.2713	0.86385	0.271932	1.02995	0.403039	0.394653
GDF15	3.79677	1.94234	8.04727	2.99514	3.96787	2.96424	2.39209	1.51562	0.491285	0.308667
SLFN5	2.65712	5.67778	5.15575	1.15942	4.22408	4.27995	4.3662	0.989471	0.45836	0.338793
MTARC1	3.93899	3.59394	4.39375	2.27025	2.1282	1.0388	2.334	2.03275	0.00319808	2.49511
ATP2C2	0.0561423	0.627324	6.06806	0.501679	3.14584	0.592	1.51934	0.810796	0.719876	0.142743
PNMA8A	0.0409766	4.28568	0.0684493	0.0654965	0	0.919641	0.113442	1.19039	0.488456	0.311174
TUBA4A	7.67427	8.03098	7.26997	2.99371	7.30344	4.73379	7.96666	1.90901	0.196277	0.70713
GSAP	3.72434	3.79793	3.62471	0.322766	1.48345	2.23477	2.79197	2.00742	0.0322972	1.49083
HECW1	3.83158	2.53294	3.08265	0.359851	0.279634	2.0271	0.790725	2.28473	0.00933439	2.02991
ACKR3	0.0797788	3.74278	2.58607	0.151725	0.838648	1.6272	2.47114	0.864033	0.523057	0.281451
TESC	3.88452	0.450825	5.31755	3.71284	0.118057	0	0.138483	2.22529	0.270589	0.56769
TTC39A	0.286257	1.7836	3.44286	0.563356	1.46492	0.41953	0.446624	1.11397	0.34597	0.460961
ZFP42	0.106319	3.72669	0.0455911	0.014421	0	0	0	1.28926	0.400477	0.397422
TCIM	0.648595	0.839668	7.16834	0.0438582	3.77849	3.65446	1.06119	0.751035	0.77073	0.113098
ELF3	0.607994	3.32152	7.74508	0.289738	6.94489	3.28374	4.14227	0.22637	0.932341	0.0304251
SLC18B1	3.91222	4.86583	4.90656	3.34121	3.37336	2.04001	3.04811	1.61086	0.0176131	1.75416
MUC20	0.254228	0.385703	4.76147	0.092953	2.39836	0.0634809	0.297675	1.08735	0.549044	0.260393
TNFRSF8	2.65648	5.16375	0.0275334	1.24229	0.229985	0.650984	0.85387	1.87164	0.333633	0.476731
BPIFA2	0	0	3.7834	0.0335647	0.132191	0	0	1.2197	0.435517	0.360995
FBXL13	2.65729	4.07704	4.43156	0.660054	4.18051	0.980176	3.80284	1.31606	0.277296	0.557056
WNT5A	2.90618	3.62336	4.8816	1.4614	1.63704	6.18957	0.338236	1.39715	0.378856	0.421525
GPR35	0.103951	0.103941	4.84345	0.315217	0.958035	0.830328	0.407663	1.05597	0.573243	0.241661
CCL2	0.206229	7.01323	0.0765222	0.132166	0	6.51572	0.149664	0.732605	0.806898	0.0931815
PANX2	2.10204	3.35741	3.73656	1.87095	0.80819	3.44229	0.704366	1.35889	0.152392	0.817039
IL6	4.99078	3.75149	3.76997	0.412502	1.10798	4.58909	1.57779	2.2489	0.0883625	1.05373
TMEM184A	2.31429	3.11615	5.20217	1.08862	3.72851	2.38058	2.08483	1.22357	0.303723	0.517523
MGP	0.0406666	4.68297	0.126062	0.141812	0.622973	1.34232	0.178082	1.04527	0.567726	0.245861
MOCOS	3.14727	4.69525	4.48331	2.01938	2.68851	2.78481	3.2307	1.42776	0.0774363	1.11106
NPAS2	5.20851	5.36361	4.85395	4.08528	2.28626	2.46297	3.91215	1.95536	0.0207161	1.68369
RNF144A	2.62584	3.38042	2.39676	0.0826563	1.86615	1.97634	0.0463486	1.80813	0.0364595	1.43819
GSTM1	6.7121	0	6.61521	0.121579	0.0274202	0	5.81651	2.95106	0.333738	0.476594
SLC35G1	4.7441	4.46692	3.01686	1.86734	0.0136695	2.84793	2.7705	2.2011	0.0487335	1.31217
HSD11B2	2.0494	2.79251	2.63629	0.942583	1.74338	0.449902	0.12506	1.6775	0.0112663	1.94822
GPRIN3	2.945	0.84772	2.86019	0.0680654	0.00865755	0.0907884	0.0129605	2.17252	0.0866418	1.06227
TBC1D30	1.89817	3.42876	2.72922	2.53524	1.67381	0.304637	0.532828	1.42375	0.0914006	1.03905
GUCY1A1	0.663247	1.81453	2.17401	0.268456	0.224227	0.2056	0.0230836	1.37025	0.0930572	1.03125
NCOA7	6.30177	5.50128	4.91775	2.70428	2.40965	4.18846	4.20786	2.19603	0.0169252	1.77147
HOXC8	1.60342	4.75425	1.18442	2.52146	0	2.08876	0.0511062	1.3487	0.37082	0.430837
ITGA4	0.184485	6.93806	0.143841	1.86916	0.214086	2.35211	2.51399	0.684791	0.793096	0.100674
HPDL	3.96447	5.35409	1.54426	0.779161	4.63715	0.617632	0.550418	1.97485	0.249088	0.603647
PITX1	4.91628	5.19792	6.96952	4.56611	5.04139	3.0334	4.49399	1.41085	0.148279	0.828921
NUP210	4.71942	6.01927	4.4285	4.5888	4.64103	4.18353	0.283565	1.6315	0.229922	0.638419
CARD6	1.56793	3.22316	3.69618	0.926658	1.04833	1.82564	2.80608	1.17741	0.209807	0.678179
KLF5	3.1615	4.89068	6.88835	3.07526	4.88841	4.10797	4.29191	0.889289	0.502854	0.298558
ARHGAP4	5.36752	5.11202	1.41562	4.23691	0.443847	0.913041	0.275725	2.49768	0.190202	0.720785
STEAP2	0.884691	3.64059	4.09173	0.789685	3.29369	1.74532	2.40672	0.813482	0.523056	0.281452
KRT86	0.687655	0.227537	4.35566	0.188877	0.994349	0.585326	0.235851	1.25585	0.43823	0.358298
SPINK5	0.115683	0.241571	4.44809	0	2.20596	0.00741368	0.0151321	1.04466	0.54957	0.259977
KBTBD11	1.01885	2.12439	3.3119	0.822727	0.00728019	2.11214	0.796763	1.21699	0.206117	0.685887
RPH3AL	3.57022	4.58907	5.04632	1.56682	4.2022	2.81635	3.48695	1.38379	0.109013	0.962522
CHAC1	0.998276	2.53545	6.17213	2.6777	2.00719	2.8296	2.76859	0.664514	0.708051	0.149936
NEFM	0.864702	4.08857	0	0.0284701	0.137241	0.868466	0.0224687	1.38693	0.380937	0.419147
IRF6	0.259171	0.632766	5.05082	0.0134394	3.25518	0.123188	0.86386	0.917002	0.630137	0.200565
BCHE	4.45885	4.29826	0	0.0722074	0.0117604	1.3658	0.0447382	2.54541	0.219411	0.658742
SLC10A4	1.73977	4.27539	0.158742	0.291918	0.585774	0.618502	0.27903	1.61416	0.310256	0.50828
MYO1E	4.64774	6.6836	7.62423	4.60405	6.48128	4.82127	5.61678	0.937679	0.40896	0.388319
PGAP4	3.52449	1.88049	3.14652	0	0.0061946	2.94438	0.0252953	2.10653	0.0649148	1.18766
ADCY1	1.3809	2.63472	2.3055	0.093502	1.89468	0.679546	0.0449956	1.42886	0.0545459	1.26324
ELMO1	2.68908	3.98931	0.31388	0.986272	0.519911	0.021781	0.0177908	1.94432	0.208501	0.680892
NDNF	0.306961	1.39723	2.9144	0.192699	0.569625	0.275903	0.528135	1.14794	0.267289	0.573019
ST3GAL4	4.92258	6.21647	6.88115	3.68235	5.8348	5.14564	4.46987	1.22357	0.168248	0.77405
CBX2	4.52444	3.96539	5.17873	1.12658	4.25602	3.09405	2.78672	1.74034	0.0704573	1.15207
C4orf19	0.142104	3.83615	2.21653	0.40094	1.89203	0.452757	2.33486	0.794778	0.55041	0.259314
SRC	6.2221	7.05662	5.51391	5.10352	4.03118	4.56989	4.19857	1.78842	0.0358596	1.44539
SYNGR1	3.3806	4.9435	2.08636	2.84115	0.307537	3.63787	0.277046	1.70425	0.215136	0.667286
FAM3B	0.204649	0	3.83635	0.368584	0.0714236	0.0520026	0.188609	1.17684	0.44471	0.351923
MPZL2	0.902805	0.249443	6.94748	0.136916	5.78028	0.642614	0.856261	0.845893	0.755089	0.122002
MUC16	0.00538705	0.00460925	4.58989	0.000633204	2.18185	0.0287431	0.0118706	0.977522	0.596696	0.224247
CEACAM1	0.00756582	0.976969	3.74172	0.313152	1.58946	0.44659	0.130037	0.955607	0.487337	0.312171
CBS	3.82941	5.09931	6.61409	4.61981	6.10999	3.77338	1.98044	1.06003	0.410539	0.386645
IL1RN	0.0518718	0.119194	4.2684	0.019171	0.453908	0.0438582	1.31624	1.02153	0.542685	0.265453
TREM1	0.0531364	0	4.42535	0	1.73416	0.177668	0	1.01487	0.565648	0.247454
FBXO6	1.94535	3.19945	2.83108	1.86898	0.381401	1.8805	0.88604	1.4044	0.0463981	1.3335
PRR15L	0.0875131	0.189892	3.7959	0.0778186	0.726451	0.135603	0.0986675	1.09813	0.463391	0.334052
ABCB6	5.85771	4.49774	6.0836	2.37674	3.84486	4.33021	3.67428	1.92316	0.0367666	1.43455
GJB2	0.938581	0.416652	4.83018	0.82216	1.53184	0.548265	0.693762	1.1628	0.49254	0.307558
GALNT3	0.606473	4.91298	5.64694	0.475746	4.93385	4.09323	4.73059	0.163775	0.935349	0.0290263
SYBU	2.99262	3.97281	2.7659	1.71001	2.42671	0.387359	2.0437	1.60183	0.0392093	1.40661
L3MBTL4	0.174543	2.87343	1.65767	0.208588	0	1.76031	0.228947	1.01909	0.328656	0.483258
ARL9	0.019709	3.84878	0.158327	0.115715	0.197518	0.114458	0.723014	1.0546	0.489376	0.310358
LGALS9C	0.556113	0	3.6709	0.0779785	0	0.378002	0.0408097	1.28481	0.377498	0.423085
GPRC5C	2.14467	4.76575	4.9183	2.29048	4.44938	5.38319	0.400689	0.811967	0.595854	0.22486
CRACR2B	1.70622	4.20696	5.28218	2.80297	3.79802	1.59658	3.94838	0.6953	0.599563	0.222165
HSPA12A	3.85072	3.51702	3.26091	2.47977	0.543765	2.44979	1.06767	1.90763	0.0245922	1.6092
ZP3	2.1647	3.35322	3.52445	0.306786	2.69688	1.0828	2.8677	1.27558	0.154149	0.81206
HPGD	0.183603	2.5347	4.55662	0.855621	4.58267	0.79517	1.14917	0.579317	0.729597	0.136917
PBX1	5.28686	3.25543	5.95135	1.7605	1.37668	4.07521	4.40638	1.92652	0.15073	0.8218
GBP2	0.294228	3.95462	3.08269	0.63252	1.57699	2.3158	2.75462	0.623866	0.641902	0.192531
NECTIN4	1.0201	0.00955356	5.59853	0.281502	4.0115	0.103923	0.0290514	1.1029	0.61253	0.212873
NPNT	0.0456946	3.1136	2.02427	1.40994	1.91542	0.0912313	0.0764948	0.854583	0.459081	0.33811
BUD23	7.98378	8.06933	8.08484	5.36544	6.68035	7.07695	6.31549	1.68642	0.0188121	1.72556
FKBP11	6.5122	6.59295	5.42124	5.02603	4.29433	3.68671	4.23979	1.86375	0.0167603	1.77572
ITGA2	1.29239	6.00588	4.29619	2.70905	3.14546	3.51676	4.49312	0.398724	0.803306	0.095119
LAMA2	0.428719	4.38108	0.232337	0.267613	1.26206	0.507028	0.452882	1.05831	0.516819	0.286661
SLC12A7	3.47017	4.25032	5.31743	3.89941	4.17721	3.08925	1.23533	1.24568	0.203704	0.691001
AIFM2	5.15843	5.1873	5.3707	4.21527	1.64313	5.00252	3.52457	1.64244	0.105565	0.976482
BSCL2	5.21966	5.89622	5.46916	3.27577	3.97998	4.03749	4.68615	1.5335	0.0075487	2.12213
KCTD15	3.37124	4.31363	4.36199	4.12865	1.7733	4.53095	0.205408	1.35604	0.280935	0.551394
TSFM	5.7897	8.25127	5.62297	5.74291	4.84429	5.09484	5.357	1.29489	0.264288	0.577922
MALL	5.43726	7.33582	5.86951	3.19775	5.85679	5.40213	5.24491	1.2888	0.180254	0.744115
CA9	0.0264063	1.33294	3.47208	0.0208912	0.295161	1.83092	0.781758	0.878294	0.483219	0.315856
H2AC25	4.13013	4.90052	2.78337	0.0693791	4.39573	4.22485	0	1.76552	0.265932	0.57523
NBEAL2	5.00522	5.4439	6.31046	4.43121	5.15147	3.96623	3.28319	1.3785	0.0553491	1.25689
ZIC1	0.00371736	3.37923	0.00550634	0.005147	0	0.0898574	0	1.10573	0.42926	0.367279
SLC16A10	1.55767	3.07986	1.27082	0.898793	0.74033	0.0991942	0.294326	1.46129	0.109192	0.961809
NPTX2	1.81636	3.71765	0	0	0.0166418	0.674474	0.0871478	1.6501	0.262577	0.580744
SULT1A1	4.0249	3.08781	3.82906	1.45781	1.54556	2.87685	1.22833	1.87012	0.0105645	1.97615
EPHX1	8.14897	6.4049	7.71488	3.92414	5.95762	6.13577	5.57524	2.02473	0.0413374	1.38366
INAVA	0.131788	2.00368	4.44072	0.715049	3.41108	1.97831	0.180536	0.62082	0.692985	0.159276
CD55	7.9478	7.02469	8.17646	3.5347	6.25391	6.54013	7.47608	1.76511	0.12746	0.894625
TACC2	4.23613	4.33039	5.22365	2.91945	3.23939	3.12056	3.21389	1.4734	0.0368892	1.4331
ATP8A1	1.48055	2.75477	2.98296	0.19031	3.67507	0.324138	0.702148	1.18318	0.272479	0.564668
SMUG1	5.47413	7.45996	5.55614	4.79505	4.84887	4.91601	4.8891	1.30115	0.182526	0.738675
COA6	8.0208	6.44029	8.10965	5.33746	5.48123	6.13556	5.56656	1.89338	0.0612749	1.21272
SULT2B1	0.304347	0.133044	3.80109	0	1.16277	0.130068	0	1.08962	0.460261	0.336996
FAM9B	0.0291277	2.14097	1.25783	0	0	0.0444571	0.182146	1.08599	0.217666	0.662209
PTGFRN	3.83095	4.51668	3.71849	4.33355	0.224576	3.39105	1.95832	1.54517	0.18303	0.737477
LGALS9B	0.286018	0	3.33389	0	0	0.0858149	0.0309025	1.17746	0.384754	0.414817
LPAR3	0.535125	4.04476	0.0415065	0.11058	0.107725	1.38633	0.0206423	1.13414	0.465925	0.331684
CYBA	6.68798	8.22049	8.38081	7.46876	6.09299	6.53876	6.57154	1.09508	0.167407	0.776225
VWCE	0.57116	2.92233	0.728262	0.302256	0.0348524	0.353792	0.0807177	1.21435	0.249873	0.60228
KRT7	3.71023	9.44551	10.2291	2.35313	9.712	9.4402	11.3233	-0.412199	0.89148	0.0498884
IDH1	7.75424	7.43828	8.89479	4.7082	6.90931	7.77082	6.76362	1.49111	0.117788	0.9289
MMRN1	0.0248586	3.22243	0.0794662	0.0213788	0.0115171	0.0213802	0.0365202	1.08622	0.41211	0.384987
CFH	4.36704	5.95815	5.43507	1.46548	5.45565	4.36848	4.98608	1.18449	0.301152	0.521214
TMPRSS4	0.045422	0.103722	6.25967	0.060652	6.09319	0	0.0785921	0.578163	0.83227	0.0797355
CNNM1	1.36	3.07934	1.25244	0.65061	0.00373894	1.51037	0.0164892	1.35196	0.134038	0.872773
SIPA1L2	1.63714	2.63112	2.3682	0.611186	0.943031	1.01461	0.838386	1.36035	0.0356143	1.44838
IL17RB	1.56369	4.12162	2.06395	1.55775	2.76885	0.954381	0.616524	1.10871	0.302411	0.519402
SDCBP2	0.622935	0.185552	6.08324	1.43252	1.2798	1.10088	2.25673	0.779762	0.721999	0.141463
DPYSL3	4.40358	6.93314	4.37391	2.51035	0.771118	6.25526	6.61921	1.19789	0.506281	0.295608
TMEM163	0.0547901	3.34469	0.0928042	0.0779266	0.0355198	0.103318	0.203007	1.05915	0.433841	0.36267
GDPD3	0.315906	0.457323	6.08561	1.72665	2.60534	1.09211	1.21194	0.627272	0.774433	0.111016
ANO5	0.944198	3.33656	0.93833	1.77422	0.0181499	0.218269	0.0971914	1.21274	0.26858	0.570926
SLC9A2	2.82692	2.008	1.93622	1.32735	0.00460206	0.0635167	0.0178421	1.90372	0.00711007	2.14813
TOB1	6.0596	5.40387	6.20695	3.44428	3.73073	4.17773	5.44165	1.69154	0.0238573	1.62238
C15orf48	1.59109	3.50217	5.55353	2.00588	2.49184	3.87256	3.33003	0.62385	0.649676	0.187303
ATP2A3	1.78157	2.9192	3.03843	1.41359	1.98271	1.94266	0.195528	1.19611	0.094825	1.02308
FAHD2B	4.1881	5.06797	3.89329	3.49069	1.13066	3.98272	2.93798	1.49761	0.0963249	1.01626
EPN3	0.331735	0.511257	5.2523	0.0114441	4.58856	0.366046	0.190232	0.742693	0.724102	0.1402
FOXO1	1.61848	2.25242	2.63838	0.801792	0.910562	0.832293	0.811562	1.33071	0.0455985	1.34105
PHETA2	1.17763	4.09068	2.79727	0.0117489	2.75289	2.11893	2.52766	0.835722	0.470793	0.32717
LRRC8B	1.77672	3.65325	3.01241	1.74263	2.81975	1.1583	1.24739	1.07211	0.188556	0.724559
PLBD1	0.354696	7.12382	0.941554	3.82349	0.473147	2.82169	2.65997	0.362115	0.885928	0.0526018
NMNAT3	1.21873	2.02915	1.81391	0.785173	0.0345285	0.433305	0.0669971	1.35726	0.0109483	1.96065
SPTBN2	2.52653	5.30612	3.99619	2.83173	5.16283	3.35914	0.917815	0.875065	0.494305	0.306005
JUP	5.92239	4.76199	7.56402	2.15736	6.54347	3.79226	5.83097	1.50179	0.295464	0.529496
TLR2	0.128312	3.34804	1.51559	0.181622	0.974794	0.735081	1.50944	0.813744	0.479037	0.319631
AKR1B1	8.08798	9.79762	8.19008	5.48966	6.62839	9.18577	8.35345	1.27757	0.259794	0.58537
AR	1.95816	2.87814	1.86272	0.928175	0.0236627	2.16597	0.0463625	1.44196	0.0636294	1.19634
PARP8	2.18298	5.23957	3.5695	3.30514	3.57976	1.85308	2.56325	0.838711	0.45345	0.34347
MDH2	8.27159	9.09497	8.93757	6.35071	7.73033	8.00848	7.63581	1.33671	0.0314464	1.50243
IL15RA	2.67513	5.73487	3.90324	3.58407	2.62569	4.17758	2.57892	0.862849	0.444234	0.352388
PWWP2B	3.19029	3.79078	3.86943	2.53096	2.65089	1.8494	1.97543	1.36516	0.00665397	2.17692
LUM	1.52947	5.98332	0.677102	0.116262	2.41709	3.94364	0.538253	0.976152	0.635833	0.196657
TBL1X	3.81602	5.45332	3.93039	2.27203	2.30265	3.36081	4.52998	1.28354	0.150422	0.82269
DLX6	0.388996	1.56556	2.3961	0	0	1.62728	0	1.0434	0.218972	0.659611
EVA1C	4.7656	4.15462	3.8335	1.66394	2.09604	2.50003	3.40702	1.83448	0.01078	1.96738
GJA1	5.42155	6.84763	5.24153	4.16272	0.0196407	6.92147	6.7814	1.3656	0.469883	0.32801
NR4A2	2.16531	0.696994	4.1099	0.789678	0.892414	0.435182	1.20353	1.49387	0.268286	0.571402
SNTB1	0.330958	3.02726	2.94611	1.21349	1.67832	0.849948	1.92114	0.685721	0.523821	0.280817
MEST	4.99937	7.70251	5.4938	2.99054	6.03942	6.62973	4.45832	1.03573	0.417383	0.379465
PDZK1IP1	0	1.35416	2.83106	0.0855117	0.0791589	0.340471	1.59325	0.870477	0.406876	0.390538
TJP3	0.350402	0.367132	4.37341	0.240949	2.72558	0.182896	0.0626233	0.893969	0.590473	0.2288
DHRS3	1.67771	5.47237	5.53448	1.58122	4.86713	6.08394	3.21519	0.291317	0.864903	0.0630326
DMGDH	0.147264	2.98358	0.555188	0.0997732	0.358262	0.17631	0.178311	1.02551	0.366297	0.436166
AGTR1	0.0422955	3.7934	0.0377828	0.170775	0	0.518575	0.709613	0.941418	0.531106	0.274819
MYH14	1.96112	1.55149	5.6761	3.91597	2.81319	1.40698	0.0593276	1.01403	0.554406	0.256172
SLC6A6	5.61804	7.12014	6.4637	4.8437	5.48609	5.90586	4.67927	1.1719	0.0938489	1.02757
RAB3D	2.04193	2.54906	3.15223	0.510536	1.2659	0.774009	2.60946	1.2911	0.0730007	1.13667
TTC39C	3.88962	5.4342	3.65003	2.52707	2.50736	2.70233	4.19433	1.34184	0.125268	0.902161
ST14	0.0821235	0.545312	5.94828	0.0489629	6.26529	0.165406	0.272438	0.503881	0.844879	0.0732056
EPHX2	2.64141	1.9252	3.18313	0.810924	2.34646	0.364557	0.399416	1.60291	0.0424569	1.37205
SMPDL3B	0.426579	3.00395	3.20709	1.23912	4.31507	0.453259	0.189986	0.663183	0.633123	0.198512
PCK2	3.89057	4.56276	6.46295	3.27812	3.35875	4.48493	4.72747	1.00978	0.324828	0.488346
PLA2G4F	0.0152435	0	3.14698	0	0.07592	0	0.0271625	1.0283	0.429391	0.367147
GSTM4	5.12029	5.01631	4.36409	3.80698	0.384633	4.72383	3.66418	1.68866	0.172871	0.762278
MAPT	2.46976	1.44385	2.1142	0.416429	0.0119378	0.281406	0.175231	1.78802	0.0204838	1.68859
CNKSR2	2.92716	3.916	0.319458	0.0560882	1.75154	0.224043	0.278418	1.81002	0.227148	0.643691
TTYH2	2.63394	3.43543	1.74066	0.92287	0.207566	2.25254	0.813383	1.55426	0.0685712	1.16386
HNMT	2.69813	4.39416	6.00599	0.251276	4.87704	4.15345	5.3811	0.700379	0.661634	0.179382
KRT16	0	0.162699	4.09424	0.0646415	0.272334	0.654615	1.38762	0.824175	0.603787	0.219116
CALHM6	0	3.43207	0.225376	0.102321	0.125986	0.295424	0.657265	0.923899	0.492753	0.307371
TSPAN18	0.043784	1.39744	2.85792	0.0123885	0.00505643	2.24528	0.129217	0.83506	0.445882	0.35078
CAMKV	0.264118	4.00288	0.0671196	1.89538	0.0156117	0.0718148	0.0486212	0.93685	0.549122	0.260331
SDHAF3	6.71694	6.87727	6.55735	4.14426	6.27082	5.3726	4.9055	1.54389	0.0375627	1.42524
CCDC68	3.36374	4.46667	2.59849	0.707442	2.0514	1.14842	4.14902	1.46223	0.180557	0.743386
MARS1	7.23775	9.467	7.94306	7.54972	7.22445	6.70476	7.26995	1.02872	0.254612	0.594122
CYP1B1	5.48504	6.59761	5.77737	0.732675	4.95555	6.61741	6.37469	1.28326	0.421265	0.375444
LMF1	2.71565	2.46075	2.77287	0.239096	0.977059	1.48308	1.68759	1.55305	0.0134265	1.87204
SCARB1	8.17063	8.09696	6.37385	8.18734	4.62272	6.27049	3.79726	1.82769	0.1721	0.764219
DTD2	4.52468	6.0818	4.5726	2.94333	4.42698	3.7229	4.15572	1.24746	0.117194	0.931093
EPCAM	1.25367	4.67689	8.6843	3.69479	9.55508	3.21596	4.20112	-0.295116	0.915597	0.0382954
SIX2	0.872809	3.44015	1.13123	0.863642	0.42132	1.46095	0.34255	1.04262	0.329155	0.482599
AP1M2	4.55351	4.69011	6.0223	3.96481	5.54767	4.74815	1.11197	1.24549	0.307329	0.512396
BMPR1B	0.143984	2.47816	2.75509	0.625502	2.89181	0.265666	0.631432	0.688809	0.538504	0.268811
ATP5MC2	8.8656	10.9158	8.85932	8.92634	7.91822	7.88784	8.76623	1.17226	0.221879	0.653884
MAML3	1.81489	2.14286	2.69981	0.282097	1.35145	0.876986	1.1052	1.31525	0.0150985	1.82106
LRAT	0.362295	2.86851	1.50089	0.17746	2.17957	0.0645214	0.270088	0.904321	0.366118	0.436378
LRFN4	4.74025	6.79837	5.03556	3.65692	4.76207	4.57477	4.6299	1.11881	0.216306	0.664931
TENT5A	4.86623	4.23134	3.69966	0.890611	2.18227	2.8316	3.91982	1.80967	0.0594339	1.22597
DGKG	3.61102	4.37544	2.92749	3.31436	1.57082	2.45603	1.22709	1.49591	0.063451	1.19756
SLC19A3	3.34391	3.27004	0.688089	0.214341	0.733239	0.633001	0.298202	1.96432	0.150782	0.821652
TCEA2	3.99231	5.41418	6.43963	3.8301	4.92976	4.36816	4.55975	0.860096	0.3498	0.45618
FOXG1	0.0922575	4.57279	0.026793	0	0.0671692	3.11555	0	0.768267	0.680062	0.167452
NEBL	2.294	2.60134	3.37867	0.242428	3.15774	0.923189	1.62688	1.27044	0.139143	0.856539
PSMG3	6.38653	7.73143	6.84672	6.85177	5.55245	5.29355	5.45311	1.20051	0.0790096	1.10232
STX1A	4.69413	6.7467	5.87777	2.50245	6.50881	5.1589	5.0734	0.961976	0.392469	0.406194
MIA2	4.36761	5.00274	5.98098	3.7639	4.32113	3.89233	3.98983	1.12531	0.131067	0.882505
INTS10	5.44773	6.49849	6.14669	4.2485	5.14245	4.70806	5.14132	1.22089	0.0338498	1.47044
PREX1	0.195659	3.13777	0.108771	0.0263001	0.219496	0.212866	0.0389348	1.023	0.412188	0.384905
ABCA10	0.750969	3.09408	0.322369	0.10241	0.180816	0.247883	0.310876	1.17864	0.304534	0.516364
CTSH	1.14609	4.38984	5.92067	2.23359	3.28876	4.67401	4.44259	0.15913	0.92385	0.0343987
CNTN1	3.63793	0.158625	3.78957	0.382445	1.41889	0.0731772	0.0516575	2.04717	0.22132	0.654979
MCOLN2	2.38904	4.04426	2.27142	2.73354	2.03474	0.256821	1.63711	1.23603	0.176452	0.753373
GDPD1	1.82829	2.70663	2.56753	0.666854	1.5257	1.38506	0.974545	1.22944	0.0224473	1.64884
SMIM12	5.2092	5.44759	8.16936	5.05117	5.12856	5.3863	5.70755	0.956984	0.420042	0.376707
APBA2	3.1857	3.29761	3.25652	3.71713	0.0178635	3.34779	0.0692361	1.4586	0.244448	0.611813
CCL20	2.96138	1.9977	2.60808	0.0801569	0.360601	2.47139	0.337983	1.70985	0.0478004	1.32057
GOLGA8A	1.92428	5.94432	4.01637	5.04467	1.74307	2.14599	5.05127	0.465406	0.766693	0.115379
ASAH1	5.86905	6.19549	7.45061	3.51016	6.15688	5.80455	5.8895	1.16478	0.196213	0.707273
HOXA3	2.82767	3.50826	3.70453	3.7558	0.535253	4.19129	0.0228805	1.22052	0.343133	0.464538
GRB14	0.985256	2.70711	2.39958	0.485351	2.36586	0.520175	0.942286	0.952229	0.234339	0.630155
SEC11C	5.87908	6.80953	6.2048	6.24648	4.29838	4.38035	5.20669	1.26483	0.0662005	1.17914
SDR16C5	0.147808	1.56467	2.80704	0.0860201	2.10804	0.0650111	0.587664	0.794819	0.436326	0.360189
SPANXD	0	1.0475	2.0644	0.0578869	0.212731	0	0.0642828	0.953574	0.25027	0.601591
NUDT8	2.85654	4.82401	3.40404	2.34104	3.73039	1.98832	2.52145	1.04957	0.214691	0.668186
ACADSB	3.7002	4.05041	4.03281	3.07531	1.43198	2.49936	3.20606	1.37462	0.0378596	1.42182
OSBP2	0.628335	1.20908	4.26794	2.19389	0.684115	0.990365	1.21776	0.763586	0.573921	0.241148
CRB3	0.0433081	0.0794443	4.73421	0.144435	3.20476	0.264422	0.151299	0.677758	0.722027	0.141446
HOXA11	1.87203	3.15997	1.62765	2.05428	0	1.61806	0.0472634	1.28998	0.130498	0.884395
ZNF219	4.88095	3.58705	3.5324	3.34901	1.29198	2.5853	1.14144	1.90821	0.0394116	1.40438
PCOLCE2	4.46589	6.40103	2.95886	3.29004	2.75813	4.45667	2.39661	1.38323	0.300135	0.522684
DDIT3	4.08152	7.6327	5.40456	4.84444	3.8175	5.90126	5.70232	0.639881	0.615731	0.210609
ZC3H12A	2.53479	3.63044	5.01925	2.28647	2.94219	4.22946	2.03536	0.854786	0.38504	0.414494
SLC9B2	4.72078	5.54666	3.4899	4.03101	2.3823	3.32917	2.52676	1.51847	0.107241	0.969638
SEMA3E	3.39134	3.49192	2.75355	0.572135	2.20001	0.235794	3.67983	1.54033	0.146637	0.833755
ABCA12	0.00500467	0.00543305	3.10516	0.0131249	0.375136	0.00680642	0.0283612	0.932674	0.46222	0.335151
MTAP	5.17097	4.92124	5.61259	0.0613794	5.08389	4.56541	5.56449	1.41614	0.347409	0.459158
RNF175	0.14822	3.28643	0	0	0.510337	0.0889665	0.182029	0.949551	0.469401	0.328456
ETFA	7.76362	8.69218	8.62006	7.12151	6.88427	7.45789	7.30811	1.16567	0.0434251	1.36226
FAM174B	0.881498	2.21718	3.6936	1.70192	0.930429	2.21745	1.18613	0.755111	0.456496	0.340563
EEF1AKMT3	2.30037	5.08359	2.52939	1.50741	2.75318	2.64564	2.54368	0.941972	0.404599	0.392975
SLC39A8	7.18933	6.03486	4.49513	2.71984	4.12847	3.57295	4.86731	2.0843	0.0954872	1.02006
FAM107B	4.18856	6.88284	6.5857	4.30665	5.09172	5.72711	6.04115	0.594039	0.573113	0.24176
ETS2	2.82696	4.33035	6.60173	2.4734	4.02779	4.44166	5.15543	0.561778	0.679497	0.167812
PKP1	0.109323	5.24484	0.0453773	4.31158	0.0394501	0.0380245	0.432764	0.594391	0.784714	0.105288
MMP2	0.256212	8.72212	0.123637	0.567618	0.370593	5.70511	5.29627	0.0490923	0.988692	0.00493883
NFE2	0.107984	3.24792	0.429312	0.0510713	0.622268	0.618908	0.312766	0.860485	0.479923	0.318828
RRAGD	0.716221	3.55548	2.78125	4.10929	0.247859	2.42812	0.142012	0.619165	0.647719	0.188614
LGALSL	4.10041	4.98652	3.06691	3.50186	2.5671	2.21649	2.08108	1.45965	0.0987463	1.00548
SORL1	1.15799	3.92553	2.38178	0.380692	3.98816	0.680467	1.82546	0.769744	0.532057	0.274042
CLMP	1.88208	5.66077	2.30427	0.991096	0.205703	4.19472	4.81071	0.731821	0.678011	0.168763
LONRF3	1.10793	2.93633	2.98773	0.734591	2.37762	1.24052	1.76797	0.813821	0.329338	0.482358
ACOT13	4.76336	5.12249	5.79313	3.03191	4.8301	4.17522	4.07677	1.19783	0.054419	1.26425
CLN8	4.33011	4.12638	4.44017	2.22227	3.30853	2.92615	2.88549	1.46327	0.00413167	2.38387
PRSS12	1.24676	5.24359	3.2405	1.75034	2.52109	2.15862	4.83125	0.428288	0.76866	0.114266
LCP1	4.91025	4.12779	2.99619	0.888292	6.45236	0.732171	0.475606	1.8743	0.294349	0.531137
KIF21B	0.0557412	1.06175	3.27336	0.869279	0.718339	1.29425	0.0899415	0.720665	0.531357	0.274614
INSL4	2.07377	0.0253294	2.91464	0	0.0313571	0	0.156205	1.62436	0.198646	0.70192
CACNB4	0.0856232	3.61346	0.29312	0.76243	0.801781	0.400731	0.158521	0.799869	0.557461	0.253785
HSPB6	4.9963	3.5435	0.485076	0.227256	0.0477268	0.53129	1.56579	2.41528	0.205626	0.686922
HOMER2	3.75846	4.7016	4.23753	3.5596	4.2546	3.41438	0.969831	1.18293	0.201399	0.695942
IL18R1	2.46744	3.47636	1.12898	0.859119	0.0319329	0.538228	2.10203	1.47476	0.150542	0.822341
H1-2	3.4726	7.19217	4.89695	3.46699	5.47322	4.67355	4.89974	0.558867	0.668115	0.175148
METTL27	1.93087	1.92069	3.58606	0	0.60098	1.89314	2.86176	1.14024	0.236896	0.625442
CACNA2D3	2.65627	3.03256	0.0690573	0.00739933	0.303466	0.238927	0	1.78185	0.195111	0.709717
COL4A5	5.30245	3.63169	4.89078	1.86407	0.087323	5.06276	4.37736	1.76043	0.232365	0.633829
RIPK4	0.412686	4.24107	2.98577	0.471065	3.56318	2.72577	2.04644	0.344895	0.806855	0.0932045
PDGFD	0.113656	3.17815	1.1177	0.36671	1.47823	0.539733	0.564971	0.732425	0.506174	0.2957
EPDR1	6.47679	5.66773	4.41772	4.55796	4.31307	5.57221	0.092769	1.88675	0.230995	0.636398
CREG1	7.18341	5.99682	7.27082	4.6755	5.30685	5.10336	5.74056	1.61045	0.0378953	1.42141
CNTNAP3B	0.337027	3.41633	1.38305	0.24762	2.64482	0.846278	0.228652	0.720294	0.541722	0.266224
PITRM1	5.47011	7.57137	6.25877	6.99194	5.17295	4.01681	5.84994	0.925507	0.339575	0.469065
ADAMTS14	0.0414407	4.07227	0.570374	0.0322701	1.52554	1.83428	0.27152	0.645459	0.66927	0.174399
C15orf39	3.20891	4.53603	4.62264	3.05854	4.20712	2.55981	2.8722	0.94811	0.17555	0.755599
SORD	6.80098	7.26857	6.53625	5.86206	6.25642	4.5852	5.2731	1.37441	0.0254647	1.59406
ANKRD6	0.86162	3.2366	2.40328	1.89978	1.31368	2.1289	0.330859	0.748863	0.413992	0.383008
FRK	1.80405	1.67769	2.69982	0.12739	1.81538	0.885288	0.323587	1.27261	0.0505555	1.29623
ABTB3	0.0901814	0.080674	3.07157	0.452653	0.0407901	0.144818	0.0631895	0.905444	0.459289	0.337914
PPP1R3B	1.79565	2.62246	3.89491	1.07353	2.51572	2.07268	1.7846	0.909376	0.274748	0.561066
CATSPERB	0.0660782	0.12304	2.92221	0	0.503873	0	0	0.91114	0.436142	0.360372
PRSS8	0.0680847	0.114928	5.45619	0.0321643	4.53946	0.130041	0.856053	0.490305	0.827343	0.0823146
ACAA2	6.22678	7.7126	4.3742	4.65813	2.84279	4.83085	6.26387	1.45562	0.290598	0.536707
POSTN	0.414222	7.32495	0.0233803	0.243645	0.069364	8.52074	0.293312	0.305752	0.926961	0.0329387
PTHLH	2.062	5.13491	1.63419	1.67628	1.6322	3.86743	0.794231	0.951162	0.506689	0.295258
STYXL1	5.33636	6.1776	5.94204	2.19962	4.98514	6.07087	5.41978	1.14982	0.274527	0.561414
REC8	1.28097	4.93503	2.50443	1.63405	2.78718	2.26665	2.62823	0.577782	0.648138	0.188333
FTL	13.0956	12.9927	13.453	12.6007	10.4242	12.1845	12.1294	1.34577	0.0636902	1.19593
PPP1R9A	0.39215	2.39	2.85262	0.631043	2.07162	0.513101	1.71707	0.645051	0.501823	0.299449
PMEPA1	2.30732	6.5232	4.05236	0.236843	5.13117	5.46244	4.77233	0.393597	0.829774	0.08104
CCDC106	1.55489	3.93443	3.51458	3.81711	2.92117	0.579285	2.04118	0.661612	0.542058	0.265954
IQGAP2	0.514427	3.48704	0.474457	0.940506	0.1478	0.990031	0.307109	0.895612	0.465824	0.331778
TMEM117	1.48455	2.87411	1.89494	1.48718	0.574755	0.74886	1.18993	1.08435	0.0999341	1.00029
GLIPR1	3.63426	6.49799	4.03769	2.21517	1.28415	6.17218	5.86266	0.839775	0.60838	0.215825
UQCRC2	8.43225	7.81043	7.96782	5.43974	5.86501	7.10866	7.53552	1.58294	0.0436202	1.36031
SLC40A1	1.81056	4.44967	3.00627	0.733661	3.79203	1.83082	3.03926	0.73989	0.503098	0.298348
RSPH1	0.133389	0.901233	2.29496	0.296779	0.347035	0.194561	0.0431667	0.889474	0.294414	0.531042
HTATIP2	6.78921	7.33424	7.38091	5.82795	5.38841	6.17928	6.5119	1.19123	0.0116161	1.93494
MCC	3.27271	4.03179	1.67647	0.840845	1.2676	1.69657	2.10813	1.51537	0.14805	0.829591
RNF125	0.675885	3.08209	1.27483	0.780992	0.901423	0.11458	1.41662	0.874198	0.352101	0.453332
EFCAB10	2.05909	2.22275	2.24411	0.402272	1.23829	0.963914	0.822828	1.31849	0.0028383	2.54694
LAD1	0.0860826	0.212422	6.03024	0.121693	5.88318	0.752289	0.242717	0.35961	0.888417	0.0513832
IQCE	2.86389	4.99025	3.37956	3.35985	2.20539	2.3928	3.2986	0.93041	0.283169	0.547955
LRATD1	0.249613	0.0171879	4.30817	0.388608	2.70737	0.0613711	0.0164521	0.731539	0.667642	0.175456
ANGPTL4	2.98875	4.48191	0.799136	0.21309	1.64205	2.13217	1.10118	1.48448	0.298242	0.525431
ABCA6	0.0380006	2.84694	0.157039	0.021889	0.0297921	0.461012	0.0262137	0.879268	0.439179	0.357358
GALNT12	3.28483	2.68589	4.14657	1.16166	3.42147	2.29145	1.32882	1.32158	0.106037	0.974541
SULT1A2	0.445692	0.301467	2.98661	0.0309773	0.424949	0.592545	0.0677241	0.965539	0.383563	0.416163
CPT1A	4.13383	5.28494	4.41928	2.50699	3.97394	2.73789	4.73119	1.12518	0.135837	0.866982
TSPAN12	2.60697	3.35683	3.46609	1.1529	3.0498	1.13196	2.86078	1.09444	0.131616	0.880691
ME2	5.8672	7.29647	5.04058	4.52573	4.37202	4.44961	5.88239	1.26064	0.186472	0.729385
BCAS1	0.00607249	0.0503178	3.51574	0.0164207	1.38696	0.105982	0.184707	0.767192	0.582135	0.234976
ABHD17C	3.52488	4.8596	6.04741	3.30807	5.08387	3.98198	4.00334	0.71631	0.444317	0.352307
TNFAIP8L3	0.543123	2.7508	0.58276	0.701587	0	0	0.53043	0.984224	0.308091	0.511322
YRDC	4.27308	4.73496	7.33665	4.39861	4.96562	4.79737	4.55162	0.769922	0.504959	0.296744
NMU	2.87865	5.78732	4.59316	4.27281	4.04321	3.0254	3.99036	0.586764	0.565938	0.247231
CYP26B1	1.11791	4.16763	3.23971	2.10901	2.44156	2.6642	2.17251	0.494931	0.63974	0.193996
TNFRSF10C	0.446481	0.39002	3.45294	0.16623	2.011	0.0914927	0	0.862634	0.4991	0.301812
BTC	0.123099	2.46671	2.60384	0.597386	2.58119	0.13393	1.41444	0.549476	0.602819	0.219813
CHST6	0.253416	2.85989	0.321485	0.169585	0.237972	0.540271	0.0038296	0.907016	0.401279	0.396554
TXN	11.4911	10.4337	11.5989	10.0469	9.51057	9.18546	9.83227	1.53076	0.034426	1.46311
TMPRSS13	0.0136966	0	3.23577	0.0188848	0.98743	0.0666637	0	0.814911	0.530717	0.275137
TMEM30B	0.0139367	0.861759	4.82622	0.449197	5.0284	0.161243	0.341161	0.405639	0.840466	0.07548
ALOX5	0	0.0128332	2.82675	0.12685	0.123046	0.0219189	0.0124142	0.875472	0.450067	0.346723
SLC6A9	0.690727	2.9774	3.89259	0.818357	2.10889	2.11684	3.30225	0.433654	0.713605	0.146542
AMN	0.14033	1.82587	1.89851	0.0336267	0.877891	0.351503	0.795833	0.773521	0.309166	0.509809
WSCD1	1.08452	3.12369	1.57666	1.88732	0.00362382	2.09843	0.021538	0.92556	0.324419	0.488893
GLDC	2.59654	4.5931	0.813204	3.40007	1.29135	0.287016	0.450044	1.31049	0.377411	0.423185
LRRC28	3.15432	3.67312	4.32949	2.6021	2.90661	3.66373	1.44895	1.06363	0.122552	0.91168
CTH	3.69646	2.80379	4.98702	1.60467	3.57678	2.10183	2.91752	1.27889	0.175951	0.754608
PDK4	1.49529	3.02204	1.71749	0.159031	1.54166	1.21562	1.18443	1.05309	0.144074	0.841413
ACTL8	0.525549	0.0432871	2.7522	0.0755258	0	0.137759	0	1.05369	0.333852	0.476446
PYCR1	7.08476	6.95614	7.36038	5.44036	6.43692	5.04197	6.30647	1.32733	0.0236065	1.62697
RPS6KA2	0.355043	2.91051	3.40379	0.48046	1.37323	0.737309	4.66871	0.408189	0.77553	0.110401
CCDC3	0.0796942	4.59697	0.279612	0.469605	0	2.59798	1.32029	0.555122	0.751791	0.123903
KLRF1	0.0630321	2.1818	1.3638	0	0	0.269338	1.4607	0.770367	0.350728	0.455029
RASD1	0.223393	0.900332	3.45847	0.206789	1.44406	0.878335	0.827848	0.688142	0.561166	0.250909
ASIC1	2.87765	3.28265	2.35692	1.8316	1.38098	2.16854	0.542385	1.35819	0.0279374	1.55381
GFOD1	1.73855	4.37036	1.59184	1.9845	0.0637638	2.37835	2.14483	0.924054	0.436448	0.360068
OSMR	5.18515	7.0938	5.62742	2.90661	5.45189	6.60061	5.13599	0.945013	0.372384	0.429009
ADA	2.92512	4.75945	3.55299	2.04154	1.91329	3.69305	3.6361	0.924858	0.2638	0.578726
TNFAIP6	0	3.12372	0	0.107727	0.0503498	0.446288	0.313057	0.811886	0.517523	0.28607
MKX	0.0219189	2.65797	1.85555	1.27055	0.747239	0.640324	1.04227	0.586718	0.532229	0.273902
SAT1	7.03825	7.13025	8.94273	5.91208	6.97043	7.09938	6.83854	0.998639	0.243663	0.61321
GPM6B	0.549921	3.24582	0.681277	0.645776	1.00879	0.386608	0.49474	0.858363	0.431681	0.364837
LYZ	0.968028	1.99164	1.37678	0.270994	0.292837	0.490507	0.382908	1.08617	0.0637397	1.19559
IDH2	4.25154	5.96377	5.49623	4.06222	4.57819	5.6241	3.35701	0.831799	0.291293	0.53567
VDR	2.66198	3.0809	3.419	1.34201	3.04418	1.74698	1.5827	1.12499	0.0551671	1.25832
FLRT3	0.596391	0.493224	3.1318	0.20335	0.785256	0.963294	0.0236698	0.913247	0.402171	0.39559
TNFRSF1B	1.23427	3.75021	0.573129	0.0660299	0.017158	1.21173	2.08432	1.00773	0.421568	0.375132
FAM83A	1.58268	0.0529278	6.11819	0.392902	4.66835	0.206084	1.81188	0.814792	0.721031	0.142046
TGFA	0.21448	4.30342	4.67878	1.04863	4.98893	1.95157	4.71263	-0.10988	0.952755	0.0210189
TCP11L2	0.241096	2.33229	3.68694	0.797986	1.57439	1.75029	2.65648	0.391987	0.742542	0.129279
ELAVL4	0.12671	2.6821	0.0149608	0	0	0	0.139287	0.906435	0.407325	0.390059
RORC	0.0193077	0.0736955	4.26956	0.00861596	1.71086	0.106406	1.61355	0.59433	0.720921	0.142112
GSTA4	3.09209	5.161	3.75525	3.13163	3.42211	3.18297	2.84975	0.856165	0.294024	0.531617
NES	3.64481	6.07259	0.609418	2.068	3.27585	2.28058	0.498777	1.41147	0.473004	0.325135
TMPRSS11D	0.0253166	0	2.65473	0	0.0376409	0.0163722	0.0165762	0.875701	0.424851	0.371764
CBLC	0.038682	0.0699193	4.59251	0	3.78239	0.0640923	0.241751	0.54498	0.776027	0.110123
CYSTM1	5.358	5.88581	6.63386	6.57492	3.61325	6.20193	3.42216	1.00616	0.330755	0.480493
RND1	0.109731	1.93731	2.57211	0.995333	0.252922	1.57367	0.971563	0.591346	0.515378	0.287874
P2RY1	1.85719	3.26159	1.8393	2.08743	1.58238	0.307116	1.00037	1.07504	0.14681	0.833243
KALRN	0.906881	3.07026	2.22692	0.596579	3.22954	1.02503	0.52737	0.72339	0.457505	0.339604
ANK3	4.59222	3.90524	3.98735	2.7217	4.36599	2.12892	1.35535	1.51861	0.093804	1.02778
ITGA10	0.117789	2.91924	0.208869	0.159584	0.310527	0.25584	0.318099	0.820954	0.466005	0.331609
ADD2	4.13327	3.80987	1.24276	2.61648	0.0951507	2.07791	0.104529	1.83845	0.179678	0.745506
ARV1	5.52919	5.11011	5.33484	3.86958	2.68969	4.44118	4.67895	1.40487	0.0462944	1.33447
COPZ1	8.12884	9.95682	8.14349	8.22062	8.12141	7.14433	7.50599	0.994968	0.237144	0.624988
ETFB	7.43989	8.13913	8.02397	6.5412	7.46269	6.62195	6.4945	1.08758	0.0188476	1.72474
MESP1	0.887326	1.86429	2.3022	1.50932	0.216369	0.658973	0.747478	0.901571	0.152152	0.817722
LINGO1	0.479956	1.62978	1.73527	1.03595	0	0.472191	0.0399497	0.894647	0.141358	0.849679
TMT1A	0.138691	4.04501	2.62943	0.234273	3.16179	2.0848	2.69167	0.22791	0.872161	0.0594033
KCNAB2	4.65424	4.64062	3.74378	2.90282	3.2237	3.01334	2.45641	1.44715	0.0219453	1.65866
MPC1	5.0219	5.51502	5.92115	4.4187	3.57416	4.34752	5.36286	1.06021	0.0656067	1.18305
SYT12	0.164219	5.8337	0.772924	0.20066	4.03012	2.67177	1.14439	0.245214	0.909793	0.0410576
RAB5IF	8.13805	8.75523	8.73146	7.72892	6.86481	7.85696	7.35757	1.08952	0.0154157	1.81204
ZBED3	1.56671	3.37419	3.16842	2.66578	0.621172	1.38256	3.25112	0.722948	0.422924	0.373738
MAL2	0.314671	1.1973	7.59615	0.88046	7.92681	2.83716	0.779775	-0.0700123	0.981532	0.00809565
APOD	0.041749	0.0500336	2.74494	0.0872347	0.236763	0.104883	0	0.838356	0.449866	0.346917
FUT4	1.26155	3.02156	3.01619	2.16924	1.30293	1.45603	1.9898	0.7036	0.354153	0.45081
FZD3	2.00513	3.12268	2.33077	1.89502	2.64816	1.09733	0.109865	1.0486	0.164876	0.782843
PKP3	5.1972	4.11622	6.04434	3.00809	5.73929	2.53479	3.88329	1.32789	0.200397	0.69811
AMIGO1	0.728689	2.66417	1.84051	1.61089	0.217928	0.901429	1.12415	0.780856	0.302347	0.519494
CDKN1A	4.76069	4.52261	6.92282	5.61473	3.43876	4.8624	3.82308	0.967299	0.35365	0.451426
CYP3A5	0.669887	1.64491	3.64375	1.05173	1.3063	1.84391	1.23108	0.627929	0.549725	0.259855
WNT10B	3.32611	1.79929	1.52295	1.24135	0.0504181	0.0142939	0.200587	1.83946	0.0600968	1.22115
RASA4B	1.36229	2.76543	3.3092	1.11433	2.47075	1.33407	2.09315	0.725902	0.348297	0.45805
SECTM1	4.19245	4.06652	3.57802	0.253995	2.89015	2.92592	4.08321	1.40735	0.18044	0.743667
STK32C	5.03087	4.48255	4.67735	3.68523	3.29449	2.88001	3.32522	1.43402	0.00173555	2.76056
CACNA2D1	2.31878	5.1394	2.86395	1.36912	2.04665	4.25551	3.20599	0.721392	0.538516	0.268802
G6PD	9.71854	8.56168	8.88811	5.192	8.57489	8.63526	7.36873	1.61339	0.139187	0.856402
GLRX	8.32376	6.00986	8.4025	6.79505	4.73312	6.10958	6.06548	1.6529	0.156412	0.805731
NLRP2	0.125041	4.23308	0.207586	0.0817309	0.18586	3.19186	0.303822	0.581086	0.731151	0.135993
SLC2A9	0.337053	0.2483	3.23964	0.0800477	1.00087	0.5253	0.252414	0.810341	0.498194	0.302601
ARHGEF5	0.862536	2.74069	3.96324	2.2659	3.05744	0.875732	2.09856	0.44775	0.687047	0.163013
PTGR1	8.18048	7.53348	7.63124	4.73037	5.21205	7.66978	7.61367	1.47526	0.152698	0.816166
LONRF1	3.5615	3.39802	3.65313	2.61138	1.61179	2.7474	2.03201	1.2869	0.0130873	1.88315
IL1R1	2.86477	5.07283	1.68189	0.327989	0.978557	4.29165	2.81397	1.10345	0.451146	0.345683
MAP7	5.32545	0.473218	4.9367	1.2093	3.45785	0.73589	0.321913	2.14722	0.302637	0.519079
LIPH	2.22178	2.73628	3.48436	0.453381	3.29992	1.12105	2.47403	0.97704	0.249744	0.602505
SDK1	0.477115	2.67686	0.985793	0.52071	0.00760457	1.68448	0.0219231	0.821244	0.357991	0.446127
CCDC88B	3.02618	2.54131	2.68486	0.581767	2.37091	0.986026	1.4245	1.40998	0.0287035	1.54207
THBS3	3.427	5.49522	3.11077	2.57934	3.40576	2.99457	3.14441	0.979977	0.319075	0.496107
IL15	2.33835	3.03459	3.2018	0.441319	2.79029	1.77848	2.37931	1.0109	0.148813	0.827358
CADPS2	3.00085	3.65833	2.20704	0.235872	1.6959	1.65047	3.06742	1.29299	0.130785	0.883443
BAIAP2L1	3.0659	3.97469	5.67732	1.91635	4.82089	3.86528	3.62403	0.682669	0.520951	0.283203
OS9	7.49613	10.2777	7.22026	6.98386	7.21935	7.85622	7.86118	0.851212	0.477477	0.321047
KLF13	3.61499	3.8265	4.27856	2.51522	2.09167	3.08065	3.45197	1.12181	0.027634	1.55856
MATK	0.0371165	2.85937	0	0.252885	0.0525787	0.277684	0.0677447	0.802771	0.486015	0.313351
AREG	1.62224	2.84711	6.21078	0.38592	8.50159	2.07163	2.09183	0.297301	0.900328	0.0455994
TMEM267	4.63789	5.51482	5.38171	3.91401	4.03523	4.65667	4.12636	0.995073	0.0439415	1.35712
GABRB3	1.06635	0.598079	4.19471	0.0927893	2.67874	0.0968137	1.66426	0.819896	0.568438	0.245317
MYH10	4.46098	4.0594	4.61092	5.18498	1.42345	4.96102	0.718861	1.30502	0.345495	0.461558
COMTD1	4.91029	3.59819	5.32842	2.97444	3.93976	3.09265	2.79455	1.41195	0.0943028	1.02548
TYSND1	3.83386	3.93322	4.6641	3.39176	1.84845	3.84976	3.05842	1.10663	0.082257	1.08483
TMED3	6.98242	7.02619	7.33828	5.41581	5.992	6.09323	6.18286	1.19466	0.00248515	2.60465
GLDN	0.682756	1.95931	1.30855	0.0133308	0.85453	0.429366	0.194934	0.943829	0.106063	0.974438
RAPGEF5	0.618575	2.09789	1.97993	2.19908	0.670519	0.113331	0.134957	0.785993	0.302985	0.518579
CDKL1	2.72111	4.49835	3.12965	2.80019	2.59869	2.33927	2.48899	0.892922	0.236036	0.627022
TNFRSF10A	4.68941	5.02603	5.18474	3.56784	5.10335	3.18957	3.55286	1.11332	0.0743103	1.12895
CYP2R1	2.78381	3.90949	4.36534	2.84153	2.96094	2.08238	3.65986	0.800035	0.23734	0.62463
PAPPA	1.55254	3.5089	0.636221	0.190161	0.0702107	1.55982	1.46539	1.07782	0.336073	0.473566
B4GALT1	4.84074	5.56688	6.81304	3.33676	6.006	5.68584	4.73124	0.800256	0.380896	0.419194
BICDL2	0.0487719	0.0216744	3.5515	0.0289482	2.10146	0.00770215	0.0092841	0.670468	0.639791	0.193962
PRKX	3.98391	3.64729	4.3366	2.49419	3.31624	2.38754	2.77231	1.2467	0.00791604	2.10149
TCN2	1.36181	4.10572	2.58142	2.206	2.58574	1.52973	2.06152	0.58724	0.540956	0.266838
TMPRSS11E	0	0.0736036	4.69996	0	4.55664	0	0	0.452028	0.82618	0.0829253
MLKL	4.17731	4.68863	4.83007	4.84939	3.32898	3.61381	2.25945	1.05243	0.141728	0.848543
RINL	0.93421	3.80851	1.3374	1.68089	2.45127	0.503985	0.669917	0.700192	0.536673	0.27029
TRPA1	0.980529	2.65666	2.5884	0.342891	0.318022	4.286	0.559976	0.698473	0.561279	0.250821
PHEX	0.916286	3.08581	1.0165	0.326215	1.09995	0.305094	1.49163	0.867144	0.348008	0.45841
TINAG	0	0.382416	2.17298	0	0	0.0416775	0.0935291	0.817998	0.346361	0.460471
MAST4	0.21852	2.2257	3.51039	1.86264	1.43554	0.443321	2.76075	0.359309	0.75949	0.119478
IMMP2L	3.41146	3.73151	4.36379	2.16958	3.69461	2.81475	2.54212	1.03032	0.0614442	1.21152
VNN1	0	0.962924	2.6082	0.834168	0.0219672	0.783452	0.543038	0.644719	0.489094	0.310607
TSPAN15	4.89511	5.39542	5.06981	2.97169	5.29336	4.85879	2.856	1.12515	0.1719	0.764723
RNF43	0.0666748	2.75253	2.66327	0.0246417	3.95984	0.23872	1.6623	0.35612	0.789651	0.102565
DUSP2	3.47386	4.09332	2.25112	3.18787	1.40603	2.40005	0.755451	1.33542	0.142812	0.845236
PTPRS	3.07271	5.27504	3.97022	3.41453	4.5405	4.21784	1.38425	0.716708	0.486959	0.312508
PTK6	0.875208	0.67702	5.38385	0.201783	3.65485	0.826858	2.50706	0.514387	0.784966	0.105149
HKDC1	1.86461	0.566852	6.58316	3.97749	0.119387	3.04369	2.22836	0.662642	0.764025	0.116892
NALF2	2.5611	1.2589	1.79669	1.1337	0	0.0446445	0.0073778	1.5758	0.0285833	1.54389
GRHL1	0.211777	1.1213	3.74532	0.555695	2.5549	1.01925	0.683177	0.489545	0.702551	0.153322
SAMD9L	1.30297	4.6146	2.3078	0.725328	2.45996	1.55068	4.19475	0.509108	0.699961	0.154926
TNFSF15	0	0.82954	2.32858	0.103284	1.10057	0.0544443	0.147587	0.701235	0.416634	0.380245
PIP4K2C	4.59454	6.8995	4.70699	3.9334	4.70883	4.66885	4.99643	0.823468	0.388644	0.410448
INSYN2A	0.0985233	0.807604	1.91802	0.186393	0.0425911	0.298428	0.0197176	0.804599	0.266994	0.573499
TMPRSS3	0.138939	0.171956	3.10462	0.0137095	0.0202085	1.34052	0.276368	0.725804	0.543684	0.264653
ABCC1	5.06675	5.84429	6.23845	3.7097	4.73484	5.13171	5.68988	0.899964	0.157268	0.803361
EGF	3.39577	2.4193	3.34919	0.53794	2.73703	1.84021	1.53281	1.39276	0.0545185	1.26346
HDDC3	3.7847	4.26828	5.10765	3.4061	3.49174	3.59543	3.37543	0.919706	0.138184	0.859541
CES4A	0.0565891	2.18451	2.03261	0.00786573	1.84608	1.64903	0.0494147	0.53647	0.561482	0.250664
ERBB3	0.571512	1.49167	5.45416	0.990776	4.90456	0.375613	2.74615	0.251508	0.896654	0.0473749
MSLN	0.281405	0.101868	3.53975	0.0834176	0.190641	1.66941	0.472411	0.703705	0.600439	0.221531
MPV17L	0.977854	3.59938	0	1.50301	0.00916942	0.708908	0.113271	0.942155	0.478171	0.320416
REL	1.8204	3.75208	1.99766	1.71027	1.94439	1.24765	1.73515	0.864016	0.294128	0.531463
ESRP1	0.12683	0.184944	6.02845	0.439002	6.83816	0.167696	0.121103	0.221917	0.934754	0.0293027
PALMD	1.59985	1.92698	1.37683	0.0155047	1.10125	0.111256	0.519545	1.19766	0.0105537	1.97659
UBE2H	4.97015	6.26927	6.00658	3.25879	4.56086	5.63624	6.23702	0.825438	0.333208	0.477285
EDNRA	0.0285423	4.10085	0.338554	0.317128	3.21667	0.135364	0.353487	0.483654	0.767149	0.11512
ASB13	3.85519	5.28223	3.68629	3.87758	3.22474	3.25975	2.72339	1.00321	0.174345	0.75859
SLC7A5	6.8375	7.25642	7.93014	6.21736	8.15513	6.59507	4.55556	0.960574	0.298335	0.525295
TRIM7	4.58936	3.99596	4.27358	3.45444	2.51974	2.26255	3.45749	1.36274	0.0151107	1.82071
TMEM147	7.26856	7.7687	8.11286	7.03227	6.14263	7.63619	6.12412	0.982906	0.0787396	1.10381
CA8	1.61555	0.112475	3.33079	1.78052	0.0540121	0.163259	0.0663496	1.17024	0.339377	0.469318
MGST1	9.32027	10.0882	9.77855	8.12396	7.38593	9.65569	9.75108	0.999837	0.18758	0.726812
DNAJC12	4.26965	4.14589	1.09907	2.84943	2.02678	0.550146	0.247994	1.75295	0.23211	0.634306
TALDO1	8.28901	8.56128	8.6084	7.37731	6.51043	8.17954	7.45835	1.10483	0.0433271	1.36324
MTHFD2	8.39174	8.56541	9.1392	8.06729	7.89656	7.71132	6.9305	1.04737	0.0271396	1.5664
DEPTOR	0.812097	2.03415	3.09547	1.09123	2.28403	1.08251	0.998274	0.616562	0.461642	0.335694
TMEM92	1.16999	2.3221	3.48501	2.09745	0.422166	2.95948	1.33238	0.622834	0.506625	0.295313
MBD6	3.68513	6.16439	4.42863	4.46605	3.94332	3.89294	4.08535	0.662469	0.463382	0.334061
ST3GAL5	3.24721	3.81577	3.8006	1.04513	2.78424	4.24745	2.36156	1.0116	0.224622	0.648547
PPP1R1C	0.518791	2.32976	2.46075	0.091429	4.08678	0.248118	0.363128	0.572401	0.640792	0.193283
COL1A1	3.48027	8.40428	5.49502	1.01462	3.24145	9.13085	9.62326	0.0406433	0.988045	0.00522318
LMTK2	2.45323	3.81951	3.8195	1.94337	2.73005	2.69251	3.12403	0.741593	0.243088	0.614237
POLD4	5.1061	7.09056	6.62564	4.11876	5.54743	6.75126	6.23031	0.612157	0.494632	0.305718
DDT	6.19791	7.14136	7.50955	5.09409	6.08696	6.59664	6.74573	0.818755	0.19367	0.712938
CIB1	6.2833	7.37318	7.59726	6.14887	6.5277	6.22074	6.26594	0.793766	0.185466	0.731737
ATP5F1A	9.17452	9.81202	9.45547	8.75109	8.08038	7.85989	9.066	1.04133	0.0286822	1.54239
SLC1A4	3.26114	4.29096	2.94601	2.41557	1.19966	2.83341	3.24854	1.07507	0.134167	0.872356
RHOD	2.30067	2.5546	5.39548	0.117235	4.86671	3.62083	2.52148	0.635353	0.672846	0.172085
FDX1	3.66189	4.42763	4.62852	3.21879	3.3688	3.16254	3.59353	0.903427	0.0795541	1.09934
HOXA1	0.247612	2.55841	1.03998	0.452223	0.075508	1.88165	0.026936	0.672924	0.455531	0.341482
CDS1	0.299239	1.49876	4.09169	0.534152	4.45773	0.594847	0.835585	0.357651	0.818672	0.0868903
GBP6	0	0	3.16401	0	1.52859	0.00707922	0.0360475	0.661741	0.603522	0.219307
ANGPTL2	0.0949238	5.64964	0.0239068	0.118665	0.580333	2.68791	3.20524	0.274787	0.901061	0.0452458
LACC1	0.807789	2.19425	3.26372	0.677837	1.77738	2.27486	1.43328	0.547747	0.537761	0.269411
ST3GAL1	4.82241	3.69507	3.56189	3.27039	0.543688	3.40155	2.54915	1.58526	0.0990687	1.00406
TMEM106B	5.92396	7.22801	6.00701	5.60683	4.35159	5.80891	5.96652	0.952862	0.15615	0.806457
CD82	0.343897	4.3724	4.2581	1.25017	0.259072	6.50635	4.51126	-0.14025	0.94578	0.0242099
GUCY1B1	1.40054	2.72069	2.18166	0.812245	1.77244	1.40425	1.09257	0.830582	0.147954	0.829873
PCBD1	6.76867	6.35884	7.34203	7.01425	5.26012	5.48828	4.9175	1.15314	0.0911053	1.04046
DCTN2	6.75241	9.75296	6.88446	7.17789	6.66118	7.27898	7.4494	0.654753	0.574218	0.240923
AKR7A3	0.248258	2.51089	1.16158	0.205683	1.23055	0.517903	0.684484	0.647256	0.432546	0.363968
LYPD6B	0.393023	6.20237	2.90173	0.194716	1.76199	7.23432	4.31129	-0.209871	0.930564	0.0312536
OPN3	6.41104	4.81207	5.01695	2.16085	3.74819	4.35992	4.68632	1.67453	0.0771789	1.1125
PRSS22	0.0844507	0.196576	4.9568	0	5.29242	0.142617	0.172006	0.344183	0.875215	0.0578853
TTLL12	5.9642	5.87203	6.17398	4.44047	4.85784	5.24144	4.86176	1.15303	0.00240255	2.61933
ETNPPL	0.251388	0.0205456	2.47212	0.170792	0	0.127571	0	0.840094	0.394889	0.403525
STRA6	0.429216	6.18284	2.07964	0.349149	5.19716	5.59901	0.696233	-0.063154	0.97855	0.00941685
ABHD11	5.23334	4.98086	5.59633	2.8503	4.92477	4.27333	4.4238	1.15212	0.0758725	1.11992
TAL1	0.0586241	2.13638	0.293123	0.140787	0.00522463	0.0194557	0.0149937	0.784261	0.354939	0.449846
NBPF4	0	2.42939	0.0437672	0.215966	0.0305564	0	0.0217398	0.757321	0.445071	0.35157
HSH2D	0.0386694	0.0719123	3.71945	0	2.60174	0.105315	0.202793	0.549214	0.715444	0.145424
NIPA1	4.85397	4.66886	4.2373	4.01678	0.963241	4.2526	3.911	1.30081	0.192935	0.714589
ST8SIA4	2.34566	1.67307	2.25608	0.44821	0.104514	0.861279	1.77618	1.29406	0.0302281	1.51959
FAM53B	3.03871	3.5535	3.2181	2.73891	2.02602	1.6172	2.49627	1.0505	0.0174688	1.75774
ISL2	0.976015	2.57587	0.936129	0.503659	0	1.85665	0	0.905926	0.258661	0.587269
ARHGAP32	1.8955	3.25287	3.42613	1.06379	3.09992	1.64599	2.88537	0.684401	0.367305	0.434974
SLC44A3	0.541009	1.69545	3.345	0.959004	2.50446	1.15296	0.803754	0.50544	0.615402	0.210841
PITPNC1	2.03628	4.05387	2.72912	2.99912	3.09082	1.23422	1.58239	0.713119	0.398733	0.399317
ISLR2	0.00738354	2.49229	0.0638287	0.0976041	0.014071	0.151896	0.189332	0.741274	0.461032	0.336269
INTS1	4.95047	7.15424	5.62129	5.53934	5.3381	4.78393	5.2304	0.685726	0.404504	0.393077
CACNG6	0.290015	4.15572	0.0527484	1.26275	0.0171736	2.4817	0	0.559088	0.728272	0.137706
KCNG1	4.75334	3.98588	2.17522	3.15838	0.048451	3.93431	0.528886	1.72064	0.219477	0.65861
NIPAL4	0.254571	2.31613	0.415808	0.181748	0.0224388	0.184628	0.427011	0.791546	0.354089	0.450887
ITGA11	0.178605	4.31732	0.198629	0.0694781	0.0196222	2.00207	2.2997	0.467133	0.778081	0.108975
ATP5F1D	6.09797	6.92992	6.66505	5.73731	5.63409	5.25078	5.92755	0.926884	0.0404551	1.39303
SLC16A7	3.41713	3.06995	3.57182	2.29441	2.4925	0.814323	3.04358	1.19177	0.0831542	1.08012
HEATR5A	4.47398	5.64352	3.76853	3.30019	3.68113	3.39593	3.80875	1.08218	0.181588	0.740914
BTG2	2.53788	1.58985	2.90971	1.74757	0.493684	1.79523	0.326433	1.25508	0.0760437	1.11894
IRAK2	1.0114	4.30393	2.99226	1.68428	2.98275	2.61191	2.68537	0.278116	0.803037	0.0952642
FAM184B	0.075816	2.03923	0.625947	0.296511	0.0660589	0.106437	0.24436	0.735324	0.335279	0.474593
GAREM1	1.63272	2.83327	2.00354	0.626191	1.83325	1.22318	1.37825	0.891294	0.112015	0.950726
TGFB3	1.46768	2.82422	1.59354	0.940256	1.43182	0.856693	0.995251	0.90581	0.162989	0.787841
KIAA1217	2.11429	3.40814	4.16492	2.202	2.99157	2.35328	2.99158	0.594512	0.430116	0.366414
SDSL	2.28239	3.88146	4.00096	2.60746	2.93807	3.37142	2.24238	0.598439	0.400496	0.397402
C2orf88	0.467225	2.48901	1.31092	0.642691	0.793296	0.186687	1.37245	0.673606	0.374449	0.426608
ASS1	6.48315	3.07921	5.4581	1.97533	3.26532	4.72852	2.5018	1.88907	0.195323	0.709247
PHTF2	4.69826	6.34466	4.53812	3.24942	3.82139	5.13007	4.96886	0.901244	0.284366	0.546123
DLX5	0.08546	0.386922	2.39678	0.0845555	0.0500475	0.837256	0	0.713424	0.431478	0.365042
MYEOV	2.26618	6.237	6.43555	4.30532	6.36023	5.03943	5.04957	-0.20906	0.894684	0.0483305
DOCK4	2.53049	3.87956	2.87745	3.66643	1.80852	0.768383	2.68242	0.864394	0.296639	0.527771
GAA	4.60219	6.15198	6.47051	4.74185	5.48449	6.33911	4.09437	0.576604	0.483113	0.315951
DTX1	1.17066	1.08184	1.5231	0.111085	0.207955	0.290398	0.0156374	1.10226	0.00635192	2.19709
HES1	1.20119	3.96831	4.38933	1.18195	4.34422	5.4567	1.14786	0.153595	0.921846	0.0353418
IGFBP2	7.32905	3.94804	4.62909	4.23046	5.93984	1.93769	0.46498	2.15882	0.233244	0.63219
B4GALNT3	1.60486	3.50802	1.45892	1.94429	1.08033	2.16638	0.163512	0.851972	0.351271	0.454358
SPDEF	0.0202028	0.239243	3.53628	0.107409	1.22045	0.615878	1.02814	0.522269	0.694128	0.158561
MRPL34	6.13308	6.5238	6.44723	5.00841	5.20754	5.38253	5.76624	1.02686	0.0037916	2.42118
PTP4A1	8.15512	6.79136	8.38959	6.71343	5.9939	6.70936	6.37481	1.33082	0.103474	0.985169
SLCO4A1	5.19637	5.73006	5.18159	5.00639	4.79012	3.08811	4.37326	1.05487	0.086761	1.06168
ATP8B4	1.14035	1.50439	1.53066	0.0688097	0.472866	0.316934	0.648866	1.01493	0.00260623	2.58399
MAP3K21	3.70127	3.41639	3.83093	2.69669	2.53383	1.70945	2.99371	1.16611	0.0173767	1.76003
MACC1	1.53136	0.0297144	4.14348	0.00399074	2.75287	0.0557662	0.975268	0.954546	0.532048	0.274049
PSTPIP2	0.874026	3.231	1.9372	3.33158	0.628958	0.338101	1.48096	0.569174	0.579623	0.236854
ESRRA	4.8667	4.94357	5.25281	3.83209	4.40087	3.72493	3.8799	1.06158	0.00262851	2.58029
TDP2	6.36804	5.94925	8.0479	6.00113	5.67482	6.19623	5.56806	0.928334	0.282491	0.548996
SMYD3	6.69315	4.08681	6.5419	4.04755	4.11089	4.1611	4.38404	1.59806	0.198243	0.702803
TRIP6	6.71599	7.12418	6.51489	4.78012	5.17705	5.83135	6.93638	1.1038	0.0971041	1.01276
ARHGAP40	0.109061	0.659813	2.3263	0.985005	0.0410355	0.162498	0.231424	0.676733	0.420197	0.376547
NOSTRIN	2.38813	1.61801	3.8263	0.985511	1.78323	1.42477	2.14329	1.02662	0.248622	0.604461
SHC4	1.66564	1.73625	1.99143	0.298156	1.13417	1.09867	0.380223	1.06997	0.0118496	1.9263
LPL	0.820712	0.0941888	3.90953	0.104565	0.610636	0.40592	2.34221	0.742312	0.604281	0.218761
MMP15	2.39765	2.45203	3.6532	1.38491	2.52748	2.16398	1.60065	0.915038	0.141479	0.849308
TNFRSF10B	5.68058	6.34503	6.91842	5.33586	6.26116	5.87498	4.52579	0.815231	0.178322	0.748794
GLA	7.7524	6.39836	6.06182	4.38662	4.81111	5.69638	5.50183	1.63854	0.0633626	1.19817
LTA4H	6.21974	6.83991	7.28662	5.69867	6.17705	5.74714	6.10856	0.849235	0.095385	1.02052
IL32	0.293097	3.34823	6.4647	6.68619	1.21448	4.08633	3.11806	-0.407591	0.857601	0.0667149
ADD3	4.63823	6.73769	5.37377	5.66818	4.45134	4.36903	5.21446	0.65748	0.410181	0.387025
EPS8L1	1.77157	1.25413	5.49989	2.32413	5.17587	0.139242	1.34929	0.594734	0.745306	0.127665
ZNHIT1	5.65102	6.79164	6.91995	4.63051	5.72448	6.1694	6.38015	0.72807	0.254007	0.595154
STOX2	1.14572	2.5917	1.65951	1.08691	2.14571	0.61862	0.135963	0.80218	0.242709	0.614913
CYP4V2	1.43066	3.07138	3.56456	2.28551	2.03379	1.82616	2.61146	0.49964	0.523421	0.281149
NNT	4.65994	6.50825	5.40356	5.15545	4.80155	4.54476	4.80752	0.696597	0.322916	0.49091
ACTR3C	0	3.27836	2.2877	0.606815	3.5735	1.15997	1.2803	0.200209	0.873193	0.0588897
CFAP263	2.80486	2.42179	2.02306	0.980433	1.04516	2.17684	0.176342	1.32188	0.0422186	1.3745
LYSMD2	3.18241	4.66698	3.5639	3.67058	1.71869	3.08998	3.47198	0.816625	0.251227	0.599934
ATP11A	3.13473	3.69723	6.50872	3.49835	4.48237	3.97124	3.95184	0.470943	0.69833	0.155939
DHRS7	6.68336	6.79574	7.37655	6.25377	6.48873	5.60208	5.49587	0.991771	0.0284234	1.54632
ATP6V1F	7.45603	8.21976	7.067	5.84035	6.64439	6.92535	6.66374	1.06248	0.064606	1.18973
RHOU	0.493439	0.86541	2.59467	0.136088	0.278277	1.91125	0.0965088	0.712309	0.416942	0.379924
TACSTD2	0.185809	4.5306	7.10966	3.356	7.40149	1.67017	6.36013	-0.754921	0.771718	0.112541
SLC25A13	5.21213	5.05615	5.54198	3.04337	4.75112	4.51016	4.40214	1.09339	0.0596209	1.2246
DMXL2	4.45335	4.85495	5.50471	3.11468	4.33635	4.81645	3.96971	0.87837	0.122081	0.913354
KCNE3	0.0748315	2.10136	0.986176	0.119898	0.0314982	1.35014	0.194786	0.630045	0.409785	0.387444
S100A4	9.26428	7.54949	4.55444	1.8828	8.69997	2.85294	6.29517	2.19001	0.342856	0.464888
ELMO3	1.08758	1.16796	4.21364	0.823737	3.47453	1.59581	0.394474	0.584252	0.662649	0.178716
SMIM14	3.18022	4.4305	5.66266	1.54215	5.07563	4.47772	4.61622	0.496529	0.664589	0.177447
SSH3	3.55051	4.58963	5.52097	3.13378	4.36624	4.55652	3.69107	0.616802	0.410708	0.386467
ONECUT2	0.297099	1.09511	2.25664	1.26463	0.464098	0.186599	0.31541	0.658597	0.371825	0.429661
L2HGDH	4.48375	4.87191	4.63048	3.37529	4.08824	3.49143	3.58388	1.02733	0.00331126	2.48001
ESRP2	0.326632	3.74701	3.92049	2.38842	4.42842	1.1191	2.93336	-0.052611	0.971254	0.0126673
ALKBH2	5.22556	6.15316	5.12516	4.60361	4.62853	4.12794	4.7346	0.977625	0.0792781	1.10085
PTGR2	3.21911	4.24035	4.23053	1.90558	4.15919	4.09827	2.3188	0.7762	0.309287	0.509638
EMC10	4.97194	6.91038	6.44867	4.49801	6.58644	5.69206	5.48681	0.544498	0.494678	0.305677
ASRGL1	3.466	4.32662	2.60936	5.1568	0.0627476	2.85811	1.34256	1.11227	0.405914	0.391566
DGAT2	1.58301	3.01637	2.01492	0.274664	0.859652	1.9429	2.53629	0.801394	0.282101	0.549595
PSD3	4.58213	4.17376	3.87235	1.37106	3.70172	2.741	3.83471	1.29729	0.103213	0.986265
VILL	0.865722	0.470121	2.95022	0.101958	0.870715	1.40972	0.0156374	0.829181	0.4012	0.39664
MARVELD2	1.4353	2.27779	3.61089	1.07399	3.24675	0.845997	2.16998	0.607146	0.506003	0.295847
ARG2	1.39343	3.03457	4.37639	2.91963	1.39732	2.74002	3.32565	0.339142	0.747291	0.12651
ANXA9	0.582201	0.611681	3.73028	0.838151	2.28109	0.388908	0.737776	0.579906	0.646135	0.189676
GFI1	0.0402654	3.19689	0.162646	0.880519	0.844875	0.330644	0.225248	0.562946	0.641968	0.192487
STK26	5.14565	4.59166	4.54101	3.96251	4.53761	4.02399	1.30422	1.30236	0.171551	0.765606
TPK1	3.72063	3.43572	2.24786	2.17677	0.809439	1.64003	2.30454	1.40204	0.067289	1.17206
PEX11A	2.41434	4.18117	3.10639	2.39987	2.21179	2.97585	2.55286	0.698874	0.305286	0.515293
FAM241A	2.25196	3.1988	2.36846	1.86476	2.26517	1.09269	1.47917	0.930958	0.0699046	1.15549
MTMR7	0.87152	0.734313	2.67547	0.407225	0.412783	1.05476	0.520725	0.82823	0.315154	0.501477
CABLES1	1.61528	4.27748	2.50699	1.10042	1.45053	2.59365	4.00174	0.513336	0.639187	0.194372
PNPT1	6.31341	7.11728	5.48551	5.7108	5.20525	5.18017	4.68785	1.10938	0.127075	0.895941
PCGF5	4.77903	5.51573	4.7174	4.77406	1.07168	4.84505	5.36092	0.991124	0.395995	0.402311
IL4R	1.79375	3.75811	4.6346	3.08949	2.26645	4.34608	2.67735	0.300643	0.772151	0.112298
SYNM	3.84654	5.06646	1.57451	2.49347	2.51679	3.25327	0.613267	1.27664	0.349787	0.456196
KCNG3	0.505785	2.71768	0.0901529	0.376694	0.463448	0.246693	0.126516	0.801201	0.429573	0.366963
NARS1	7.91818	8.25454	8.14607	7.3707	6.80502	6.52049	7.70388	1.00624	0.0268355	1.57129
ATF7	4.74209	6.1506	3.84697	3.78142	3.92419	3.35819	4.53264	1.01411	0.265801	0.575444
PDZD8	3.8571	4.95295	4.32333	4.6267	2.42042	3.13278	3.97545	0.838959	0.20814	0.681645
TWIST1	0	3.98124	0	0.0190827	0	3.54902	0	0.435056	0.799669	0.0970897
ATP9A	3.24904	4.24392	3.74466	1.56228	3.73354	3.20821	3.07918	0.850068	0.185176	0.732416
USP18	3.25315	3.59978	3.01272	0.892612	3.78675	2.03578	2.11689	1.08054	0.166904	0.777533
CNTN3	0.462952	0	2.20231	0.00687965	0	0.00729885	0	0.884875	0.317684	0.498004
MSX2	3.70474	2.53802	1.53919	1.2715	0.0222229	2.40648	0.0655461	1.65255	0.113123	0.946447
ARK2C	0.339832	2.23932	0.948765	0.103641	0.00457474	0.631279	1.24889	0.678877	0.358362	0.445678
CACHD1	1.51747	2.52341	1.35538	2.30743	0.00445393	0.94555	0.118507	0.954766	0.200063	0.698832
DUSP23	3.6113	5.40829	6.69645	4.68017	5.85628	3.99157	5.30104	0.281414	0.793976	0.100193
ACADS	3.20955	3.20542	3.74953	3.59991	2.45661	3.07843	0.403429	1.00357	0.249577	0.602796
NSUN5	5.61281	5.18982	5.38457	3.11453	4.89385	4.57973	4.1892	1.20141	0.0480614	1.3182
GABARAPL1	4.00815	5.85138	5.54824	3.96481	2.55973	6.56099	5.34643	0.527932	0.63279	0.19874
ACTR3B	4.20931	4.53906	3.40309	1.70236	3.89534	3.68711	2.23764	1.16988	0.128443	0.891289
KIF21A	5.54566	4.945	4.57345	4.19589	4.02909	2.71216	3.7383	1.35251	0.0270405	1.56799
SLC39A6	5.44274	6.92959	5.70878	4.14033	5.10053	5.5267	6.14781	0.798194	0.260304	0.584519
DSG3	0.0346665	0.0209594	2.21861	0.00573915	0.0642193	0.0121381	0.042353	0.726968	0.424403	0.372222
C11orf86	0.229786	1.05929	2.50022	0	1.3794	0.39724	0.992052	0.570924	0.494169	0.306124
GRAMD4	1.53677	3.49087	3.89541	2.11399	3.43247	2.56892	2.3106	0.367852	0.674902	0.170759
MUC4	0.0147409	0.0151036	3.53583	0.109986	2.29969	0.132221	0.214768	0.499391	0.725966	0.139083
IRAK3	0.452844	3.92779	0.689127	1.70182	0.200636	1.32852	1.65796	0.467685	0.72325	0.140711
ZNF385D	0.0622309	2.9247	0	0.111889	0	1.39385	0.00339931	0.618358	0.595822	0.224883
RIT1	5.86255	5.51865	6.51931	4.6721	5.45077	5.07101	4.54332	1.03254	0.0473663	1.32453
FAM174A	4.02467	4.58715	5.36119	3.6601	3.47848	4.45183	3.97726	0.765752	0.176038	0.754392
TLR3	1.45239	3.00731	1.48621	0.563818	0.0286752	1.45731	2.61611	0.815494	0.334918	0.475061
POLR2J3	5.07196	3.5155	5.4688	2.16184	3.4651	3.69342	4.32757	1.27344	0.163199	0.787281
MYO5C	1.88607	2.58742	4.85122	2.00666	4.09908	1.92065	2.53033	0.469057	0.676729	0.169585
TAAR1	0	0.039902	2.13522	0	0	0.0324042	0	0.716941	0.416288	0.380606
NTF3	0.0255321	2.17489	0	0	0	0	0.0392114	0.72367	0.421093	0.375622
SPATA7	3.36256	4.05445	2.47186	1.65361	2.27993	2.3397	2.46938	1.11063	0.121762	0.914489
ZC3HAV1L	2.32015	3.83094	2.76288	1.24314	3.18432	2.43338	2.02161	0.750713	0.274083	0.562117
C1S	4.32385	6.62646	1.12503	1.55742	0.733291	6.04648	2.86136	1.22548	0.569195	0.244739
CPA6	0	1.52097	1.2165	0.0246629	0.263282	0	0.884988	0.619256	0.31595	0.500382
NECTIN1	2.66432	4.21811	3.87735	1.55515	3.31772	2.53022	4.48735	0.613985	0.466588	0.331067
LONP1	6.03993	6.52082	6.57017	5.73109	5.16715	5.06757	5.92077	0.90533	0.0199861	1.69927
ZBED2	0.0310027	0.0334237	4.27282	0	3.24874	0.0452249	1.02313	0.366475	0.833436	0.0791279
GPD1L	3.50404	4.41834	4.05181	2.80639	2.99591	3.03788	3.8159	0.827373	0.070159	1.15392
SPRY1	0.73076	4.31009	3.41766	1.35099	4.81828	2.36553	2.64684	0.0240912	0.986158	0.00605334
MUC5B	0.0126144	0.0140267	3.91533	0.0130377	3.34331	0.0199922	0.21402	0.416399	0.801418	0.0961409
MTSS1	0.744162	3.23624	1.84224	2.19515	0.686613	1.59476	1.41383	0.468294	0.596417	0.22445
HYAL3	2.38533	2.72621	2.94507	1.09198	2.09151	1.68954	2.20707	0.915514	0.0300168	1.52264
PSAT1	7.03316	6.74616	7.46627	5.98403	6.28331	5.56696	6.3287	1.04111	0.0161019	1.79312
CIMAP1B	1.00983	2.15173	2.41347	0.557362	1.1084	1.95699	1.25028	0.640088	0.289588	0.53822
PIK3AP1	0.517555	1.91208	1.14996	1.11271	0.200999	0.516856	0.0367874	0.726359	0.208702	0.680474
SELENOI	5.56079	5.24998	5.55336	4.35726	4.8127	3.98424	4.19689	1.11694	0.0035626	2.44823
MCEE	4.6343	4.8175	4.65476	2.73896	4.39335	3.88324	3.67577	1.02935	0.0568214	1.24549
PTPRH	2.10814	2.86647	2.38471	0.0294515	1.74048	2.48368	2.00097	0.889465	0.199749	0.699515
ALS2CL	1.18642	2.02586	5.20984	1.75614	3.47246	1.92756	3.06775	0.251395	0.860969	0.0650126
B3GNT3	0.0296112	0.789884	4.69597	1.35684	3.72013	0.779661	0.869323	0.157003	0.928285	0.0323188
FAM86B1	3.29581	2.50949	3.45989	0.542129	3.44728	2.4302	1.27408	1.16497	0.171027	0.766936
STEAP1B	2.35797	5.42948	0.330698	4.08674	1.19474	1.06414	0.929802	0.887194	0.630527	0.200296
RPRML	0.421385	3.60699	0	2.63008	0.093767	0.245723	0	0.600399	0.674092	0.171281
RAVER2	2.91244	3.41513	2.92133	3.06697	0.278992	2.94606	2.13672	0.975781	0.228135	0.641808
PCSK5	2.01948	1.98354	0.489869	0.505328	0.0765851	0.0507329	0.0709443	1.32173	0.113704	0.944226
PARVB	4.59377	5.57425	4.81221	4.59359	2.51773	4.86404	4.56201	0.859066	0.230512	0.637307
TRPM2	2.91575	3.58584	0.0160127	0.109255	0.0381215	2.64198	0.180842	1.42999	0.333588	0.476789
LAPTM5	0.120357	5.81823	0.55346	0.429502	2.69609	5.32831	0.0585659	0.0359003	0.987817	0.00532358
ABCB8	4.69977	5.04811	4.84882	2.99236	3.80786	4.1412	4.62217	0.974671	0.0608679	1.21561
LAMA3	1.35144	5.46721	4.28277	1.65776	5.89523	2.58378	5.13394	-0.117205	0.944396	0.0248457
PLCXD3	0.00399074	2.27623	0	0.0101267	0.0981608	0.010025	0.206398	0.678895	0.46511	0.332444
ELL3	2.44391	1.35427	4.10474	1.08873	3.05023	1.1456	1.40644	0.96156	0.368051	0.434092
ETFDH	4.6273	4.80954	4.31083	2.72342	3.29755	3.73583	4.25832	1.07878	0.0381712	1.41826
BET1	4.43578	5.68998	6.03869	3.41233	4.48098	5.52531	5.814	0.579994	0.464144	0.333347
BLMH	5.98844	6.06138	4.80053	6.29218	0.205073	5.69616	5.30662	1.24178	0.450224	0.346571
HK2	4.33241	5.78292	4.87694	3.93256	4.67751	3.77238	4.71367	0.723393	0.227123	0.643738
FOXP2	0.0279071	1.59984	1.96975	0.509833	0.809358	0.214697	1.3824	0.470091	0.524246	0.280465
CMTM8	3.56551	3.97847	3.92048	3.41466	4.25847	2.7012	1.20524	0.926598	0.248479	0.604711
CDNF	0.131819	1.51075	2.29997	0.994474	0.703509	1.10767	0.598091	0.463243	0.542685	0.265452
SERINC5	2.05781	2.72899	3.69626	1.99964	2.24708	1.87729	2.50975	0.669242	0.29231	0.534156
TSKU	5.43981	4.91378	5.56501	3.13076	5.42177	4.58889	3.60092	1.12061	0.11379	0.943897
TLCD1	5.65171	4.68705	5.67054	4.21308	4.31096	3.96079	4.0152	1.21143	0.057108	1.2433
RAB18	7.14696	7.4426	7.64852	7.22491	5.51355	6.6931	6.53943	0.919945	0.0773331	1.11163
NIBAN1	2.83833	4.98067	3.14807	4.285	0.43295	1.99814	5.33043	0.644061	0.640813	0.193269
ITPK1	6.56117	5.94458	5.51561	4.61915	3.02278	4.40651	6.67165	1.3271	0.178994	0.747162
MAP1A	2.82555	4.42198	0.0317989	2.93359	0.24397	0.865535	0.665051	1.24941	0.445113	0.35153
LRFN1	1.32147	2.97993	1.36472	1.79806	1.02855	1.5984	0.0694781	0.765082	0.318738	0.496566
BSPRY	0.0432619	0	4.27521	0.128836	4.04852	0.118082	0.0610711	0.350362	0.849636	0.070767
TNS4	0.31982	0.420987	5.89244	0.0906556	5.2789	1.8559	1.20838	0.102625	0.964634	0.0156375
FBLN2	0.0122139	5.98673	0.0420812	0.102099	3.87271	3.57325	0.31742	0.0473057	0.984401	0.00682803
ADAM12	0.348134	3.87444	1.67571	0.253389	0.295069	2.12172	4.23916	0.238759	0.871427	0.0597692
MDM2	4.72746	5.41189	5.71329	5.615	4.14292	4.21868	4.08378	0.769118	0.162218	0.789901
EPHB6	0.143494	4.79475	0.331995	0.0921804	0.142833	3.30567	2.52291	0.240847	0.897586	0.046924
C9orf152	0.00893717	0.179563	2.28583	0.0704237	0.255167	0.0768792	0.339021	0.639405	0.474873	0.323423
VLDLR	2.192	4.33613	3.8169	1.93314	4.46303	2.36871	3.35211	0.419092	0.647662	0.188652
PLCH1	0.297085	2.06134	1.26149	0.448272	1.59967	0.296316	0.112983	0.592326	0.391744	0.406997
ATP10D	2.77982	4.71509	2.91475	1.00963	2.46176	3.47444	4.13061	0.700782	0.48215	0.316818
TM4SF19	1.7663	4.81838	3.40704	5.64693	3.26941	2.45103	0.902646	0.263071	0.850587	0.0702812
TMEM125	0	0	4.35861	0.0164036	4.15525	0.148016	0.220391	0.317855	0.866506	0.0622287
SLC4A11	3.72506	3.20559	2.48162	2.6628	0.482103	0.925124	3.13024	1.33736	0.13708	0.863026
DBNDD1	2.30481	3.69265	3.88963	2.59793	2.42447	4.29337	1.67549	0.54788	0.495113	0.305296
RHOH	1.38666	0.694059	1.51797	0.0864142	0.117367	0.0296564	0.0206864	1.13603	0.046039	1.33687
KIAA1549	2.24326	2.89857	1.98826	1.04466	1.9907	2.00608	0.563841	0.975381	0.0824073	1.08403
ITPKC	1.92474	3.18615	3.74725	1.7898	2.79447	2.73662	2.38022	0.527435	0.440267	0.356284
PLEK2	2.06009	6.09346	5.33789	5.6278	4.68625	4.41572	3.97037	-0.177887	0.9011	0.0452269
TSPAN31	4.35892	6.56837	5.60972	4.49118	4.5929	5.40193	5.70819	0.463792	0.5601	0.251734
PPIF	7.84271	7.15656	7.64612	7.26823	5.51814	6.87243	5.78614	1.18723	0.0608263	1.21591
XPNPEP1	5.68685	6.02112	6.31936	5.87793	4.46503	5.2116	4.96974	0.878039	0.054824	1.26103
DIPK1A	4.39743	5.34949	3.36244	2.13624	3.71688	3.04953	4.36597	1.05263	0.225744	0.646384
DCLK1	2.27587	2.75329	1.91947	0.322382	1.89068	1.81055	1.16744	1.01844	0.0686782	1.16318
GTPBP10	4.35187	5.25035	5.75637	3.92505	4.6915	4.59174	4.65621	0.653405	0.248215	0.605173
CYBB	0.0833196	0.828138	1.44708	0.193238	0.0980732	0.00814263	0.105198	0.685017	0.223574	0.650578
PRDX5	7.45114	7.99807	8.36515	6.55487	7.65557	7.02692	7.34347	0.792909	0.0813446	1.08967
RAB3IL1	2.34991	2.67808	1.26776	1.87307	0.227853	1.13169	0.515282	1.16161	0.100402	0.998256
CHRFAM7A	0.972464	3.16097	0.889953	1.21097	0.0130935	1.81185	0.925629	0.684075	0.471259	0.326741
TSACC	1.22133	1.01623	3.23463	1.30869	1.73724	0.523332	0.794279	0.733179	0.414636	0.382332
MUCL1	0	0.263852	2.09738	0	0.585624	0	0	0.640671	0.435228	0.361283
JAKMIP1	0.292573	1.81843	0.279262	0.032122	0.00736201	0.0200207	0	0.781879	0.26552	0.575903
GALC	6.9114	5.22914	3.76708	2.13595	3.61136	3.64319	4.46996	1.83743	0.168475	0.773466
PCBP2	9.06043	11.4387	8.88294	9.50565	8.88961	8.6248	9.49237	0.665908	0.507605	0.294474
KSR1	1.87534	3.61192	3.81228	2.68411	2.57487	3.21404	2.2496	0.41919	0.572871	0.241943
PGBD5	0.397229	0.0430939	2.40751	0.62736	0.00429715	0.0601124	0.0842466	0.755275	0.413532	0.383491
CARNMT1	4.40342	4.8103	4.28577	2.59628	4.42039	3.40773	3.64316	0.982936	0.073815	1.13186
GRHL3	0.783698	0.0210788	2.37506	0.0380723	0.586107	0.0326792	0.0117103	0.892804	0.325885	0.486936
YWHAG	7.58742	8.07982	7.50825	5.65889	7.12277	7.2083	7.06663	0.961018	0.0758783	1.11988
DNAJB9	2.70413	4.25263	3.86411	2.09842	2.28344	4.27544	3.45988	0.577663	0.442691	0.353899
PROCR	7.30071	6.86168	4.96599	5.33033	4.35389	4.29967	5.55575	1.49122	0.159839	0.796317
LYPD3	0.237214	1.17725	3.70184	0.434406	3.3026	1.05751	0.84813	0.294771	0.822335	0.0849511
GEMIN8	3.67344	3.85252	4.16188	2.26149	3.22659	3.23719	3.18862	0.917473	0.0241965	1.61625
KNDC1	0.363513	0.014041	3.2961	1.29318	0.802023	0.311166	0.0992386	0.598148	0.627824	0.202162
RASGEF1B	0.15368	1.13457	1.60365	0.117922	0.790671	0.144374	0.309229	0.623418	0.279009	0.554382
LGALS9	0.4799	1.29556	3.27286	0.423156	2.33043	1.45474	0.814691	0.42702	0.6766	0.169668
CLDN11	1.65756	7.5596	0.0861234	0.627681	1.59704	6.41009	2.54582	0.305936	0.91341	0.0393341
CDHR3	1.88062	2.16067	0.996648	0.210793	0	1.01526	0.978979	1.12805	0.0612028	1.21323
ITPKA	2.10515	3.26952	1.61304	0.875386	0.803194	1.50133	2.47599	0.915263	0.214167	0.669247
GLCCI1	3.20615	3.9082	3.53776	2.75767	1.98028	2.45721	3.58882	0.854709	0.0864261	1.06336
NFKB2	3.42806	3.84544	5.18219	5.14873	2.05964	3.9642	2.77494	0.665023	0.474776	0.323511
CHP1	5.41569	6.51646	6.83802	5.52803	5.39333	5.52728	6.15672	0.605381	0.293675	0.532133
COL9A3	2.61548	3.76692	2.1278	4.03656	2.00823	1.35755	0.287815	0.914196	0.371881	0.429596
SLITRK4	4.07793	2.33885	0	0	0.314396	0.25839	0.00994333	1.99324	0.233202	0.632268
UFSP1	2.38891	2.34453	2.49041	0.422853	1.99202	1.65738	1.50279	1.01419	0.0570151	1.24401
ZG16B	4.10777	3.33736	1.7017	0.410117	0.388373	1.77864	3.40711	1.55288	0.186024	0.730431
ACBD5	4.20829	4.76251	5.17018	4.3745	3.66383	3.6032	4.13379	0.769828	0.0887634	1.05177
TSC22D1	5.89786	5.52266	6.65558	4.01192	6.37914	5.2693	4.60827	0.958208	0.177486	0.750836
PDE8A	4.35836	4.87521	5.50717	3.85791	3.78941	4.45403	4.57623	0.744185	0.139638	0.854998
NQO2	7.43936	6.06435	6.01061	4.71046	4.98796	5.36895	4.99939	1.48808	0.0760239	1.11905
SPR	5.77473	6.39837	5.50665	5.39522	4.72251	5.00612	4.60464	0.961129	0.0432143	1.36437
NME3	5.55864	5.53191	5.51309	3.53834	5.53303	3.94366	4.99839	1.03119	0.111214	0.953841
AK4	4.08209	5.65425	4.14178	4.23002	4.93074	3.99693	2.36016	0.746574	0.365362	0.437277
CDYL2	0.0390626	3.95179	1.63164	2.01107	1.21861	2.44548	1.41945	0.100509	0.938601	0.0275191
SIGIRR	3.07257	4.60013	4.16628	4.37339	4.27525	1.98202	2.82991	0.581179	0.466303	0.331332
SMAD1	3.40563	4.58013	3.3646	3.28196	2.64732	2.61945	3.26859	0.829123	0.159869	0.796237
MAPK15	1.07768	1.20308	3.61026	0.117845	4.94806	0.488766	0	0.575004	0.70812	0.149893
CHDH	1.47878	2.44038	1.77237	2.20936	1.4249	0.708976	0.0120137	0.808361	0.20649	0.685101
BRINP3	0	2.20392	0	0.088033	0	0.133779	0.116575	0.650045	0.469636	0.328239
PRTG	3.02278	3.71787	1.85397	2.20151	2.13922	1.63431	1.09983	1.09615	0.169196	0.77161
GNG2	0.0681975	4.72197	0.255033	0.705401	1.5431	2.79895	0.83886	0.210155	0.905396	0.0431612
CPVL	4.30698	4.86226	1.73865	5.04662	0.28747	3.46281	0.342106	1.35121	0.416008	0.380899
CGN	0.541526	1.36743	4.78381	1.31899	5.08099	0.446704	1.39304	0.17099	0.922563	0.0350041
C1QBP	9.22336	8.61164	8.62665	7.769	7.98515	7.61625	7.04389	1.21698	0.00867424	2.06177
CST2	0	1.84645	0.184344	0	0	0	0	0.676932	0.36815	0.433975
MAP3K15	0.607524	2.79443	0.101896	1.40481	0.0693585	0.226779	0.0306129	0.735061	0.476365	0.32206
F12	3.86471	2.58851	4.48439	2.38463	3.424	2.74725	1.53968	1.12198	0.178376	0.748664
RILP	1.22352	3.24779	2.21006	2.03821	1.38649	1.83037	1.61541	0.509507	0.477714	0.320832
FAM89A	4.4308	3.42684	3.49763	2.76846	3.12425	2.37052	1.54335	1.33344	0.0371111	1.4305
THNSL1	2.1835	3.46839	2.94693	2.59272	1.81013	2.39364	1.99457	0.668509	0.206997	0.684036
HLCS	2.15206	3.4357	4.43612	2.8255	2.75134	3.52488	2.6037	0.414942	0.600798	0.221272
DHX32	4.0855	4.74024	5.05953	4.31546	3.73983	3.53084	3.9754	0.738038	0.103665	0.984368
TBX4	0.0844222	2.18849	0.0718437	0	0.00884397	0.458298	0.0199339	0.659816	0.447992	0.348729
EIF3B	8.27442	10.0479	8.22221	9.2175	7.49232	7.75992	8.03868	0.721069	0.374225	0.426868
G0S2	0.344447	5.35526	5.58592	1.31546	2.8617	6.62771	7.04736	-0.701182	0.76641	0.115539
SLC3A2	8.29703	8.51518	9.41345	7.71352	8.52919	8.45681	7.12984	0.784549	0.163567	0.786306
TMC4	0.362064	0.318846	4.37138	0.761009	3.70572	0.77508	0.113172	0.345352	0.838042	0.0767343
PPIL6	0.336114	2.06024	1.30291	0.365972	0.695956	0.865208	0.774773	0.55761	0.380256	0.419924
PEX1	3.31231	4.20156	4.54606	2.44382	3.57132	3.63775	3.81938	0.651907	0.241877	0.616405
GHITM	8.15348	7.71442	8.49033	7.75152	6.36865	7.61212	6.65521	1.02254	0.0572843	1.24196
ZNF503	2.72694	3.34848	3.39211	2.30152	1.26222	3.45728	2.44177	0.790143	0.184212	0.734682
ALAS1	5.14171	6.57511	5.25149	5.62527	4.25431	5.19104	4.56581	0.746996	0.254315	0.594628
GJB5	0.016589	0	3.17432	0.0443885	1.75211	0.079443	0.459078	0.479882	0.703642	0.152648
SERPINE2	8.22389	7.86394	3.51881	3.06808	5.10182	4.6698	5.91495	1.84688	0.348797	0.457427
LMO2	0.104082	2.02714	0.816856	1.37622	0.11374	0.0699276	0.123172	0.561928	0.443182	0.353418
DCDC2	0.017091	0.0682099	2.25816	0.440173	0.0688496	0.116033	0.0298076	0.617437	0.491812	0.308201
SEMA4G	1.97171	3.03665	3.10313	2.17087	1.83796	3.03004	1.2454	0.632765	0.281913	0.549885
NID2	5.65735	5.14453	0.687709	0.379033	0.898389	2.87239	3.5201	1.91238	0.356343	0.448132
CYB561	4.93494	6.33521	5.74809	3.68194	6.43514	5.10471	4.95132	0.629465	0.406572	0.390862
PCDH7	1.40318	4.91731	2.34804	0.460724	3.42817	3.28887	3.36141	0.254718	0.852037	0.0695416
IDE	4.72922	4.87751	4.62997	4.18697	2.90099	4.3179	3.61994	0.989117	0.0516484	1.28694
IL18	2.23116	5.7059	5.55938	2.23884	4.88829	5.92412	5.49143	-0.136858	0.92709	0.0328783
CCDC88C	2.73561	3.98854	3.35094	2.53624	4.30427	1.86612	1.98543	0.685346	0.35487	0.449931
PPFIBP2	0.505239	0.344865	2.76683	0.791095	0.835158	0.503612	0.107045	0.646416	0.497494	0.303212
VAMP8	5.45708	6.5708	7.44478	6.64588	6.83088	5.36449	5.20506	0.479311	0.538913	0.268482
DDX10	5.41379	6.10233	6.50962	4.83213	5.03019	6.14686	5.23154	0.698402	0.172217	0.763924
MFF	8.13666	6.68288	7.51624	5.88425	5.85839	6.24101	6.4321	1.34132	0.0734578	1.13396
KCTD1	3.92693	5.162	3.03876	2.42955	3.50088	2.63848	3.85374	0.936904	0.269614	0.569257
CASP9	4.70211	2.74279	5.77793	2.75002	2.5862	4.00269	3.72545	1.14152	0.328674	0.483234
VPS50	3.04169	4.61328	4.74622	2.58036	3.69647	3.63079	4.83435	0.448236	0.562129	0.250164
TBX18	2.68663	4.47666	0.177237	4.08248	0.824297	0.41429	0.0117017	1.11365	0.513625	0.289353
TAF4B	2.04793	4.27222	1.86142	2.65475	1.93434	0.995515	2.70923	0.653728	0.506694	0.295254
MAN2A2	3.81607	5.0819	5.23912	5.06874	3.25572	4.38321	3.96205	0.544935	0.403178	0.394503
DENND2D	0.420685	2.37388	4.56095	0.460305	4.08613	2.02372	3.33166	-0.0236165	0.987733	0.00536063
MIPOL1	3.18814	4.37774	3.35821	2.50916	3.45947	2.69429	2.84135	0.765296	0.163154	0.787401
SMPD2	2.7154	3.83903	3.07135	2.2905	2.26853	2.73515	2.56283	0.744343	0.142875	0.845044
GUSB	5.42807	7.05373	6.0305	4.62398	5.77785	5.94925	5.85538	0.619149	0.342098	0.46585
SHTN1	5.26832	4.0663	4.97024	3.80606	3.20866	3.11541	3.98197	1.24027	0.0516975	1.28653
PAK6	0.0761048	1.24191	3.24968	1.08655	3.15166	0.533067	0.251227	0.266939	0.826037	0.0830003
MAP3K8	3.24736	4.39826	3.10325	2.89624	2.8509	2.75811	2.5376	0.822247	0.178603	0.74811
ADAM8	0.974588	2.2558	4.80783	1.46048	4.74781	1.00613	2.9546	0.137153	0.927062	0.032891
NDUFV1	7.03287	9.13102	7.11462	7.12341	7.05006	7.17483	7.19218	0.624383	0.458953	0.338232
KBTBD7	1.66939	1.78085	2.65253	0.845228	1.88096	0.985699	1.20586	0.804822	0.105902	0.975096
CHPT1	5.72551	6.37147	5.03286	5.1197	4.10884	4.34878	5.28852	0.993488	0.108067	0.966308
STN1	3.08837	3.54689	5.18627	2.66916	3.37406	3.04462	4.43983	0.558592	0.500336	0.300738
LIPA	5.79582	6.48713	5.87271	3.53378	4.66942	6.51884	6.05963	0.856473	0.303082	0.51844
DISP1	4.70759	4.59335	3.63527	3.25342	2.66851	3.22684	3.37924	1.18006	0.0545997	1.26281
EPHA1	0.105921	0.862429	3.96829	0.239091	4.41766	1.04741	0.0284489	0.212394	0.897671	0.0468829
AHR	3.72954	5.14517	5.16822	2.77993	3.98172	4.37974	5.55812	0.506102	0.52694	0.278239
SDF2L1	6.83042	6.51171	6.06528	5.34002	5.34884	6.42361	4.11437	1.16243	0.0869765	1.0606
GOLGA7B	0.0599145	0.874526	1.92439	0.111702	0.949674	0.577287	0.0364836	0.534158	0.433742	0.362768
C12orf56	0.114683	3.245	0.0147538	2.38816	0.14339	0.0567625	0.00850984	0.475605	0.718863	0.143354
ABHD3	3.72379	5.14595	5.12099	3.97122	3.76293	4.18526	4.69284	0.510513	0.397638	0.400512
PLPPR2	2.62643	4.04006	3.0732	2.10833	2.3926	2.75424	3.05789	0.668299	0.247241	0.606879
ANPEP	0.0428908	6.77547	0.0767725	5.95458	0.172673	3.39482	0.270079	-0.149661	0.957789	0.0187303
RTN1	5.50453	3.69026	0.0675396	3.15589	0.0437057	0.269348	0.13527	2.18639	0.306876	0.513037
ARMC3	0.289266	2.12493	0.509185	0.0511953	0.997712	0.241294	0.0689074	0.634682	0.39181	0.406925
PHYH	3.42046	5.07245	3.73859	3.95868	1.91836	3.87979	3.95725	0.648646	0.407017	0.390388
MX1	0.698235	3.68351	2.54127	0.75622	1.43098	3.02718	3.32898	0.171832	0.880228	0.0554046
CHST10	3.86653	4.88937	2.57578	4.07171	1.11414	3.56664	2.27318	1.02081	0.330953	0.480233
CIDEB	2.34951	3.33481	2.61762	1.67022	3.02767	1.31769	1.98513	0.767138	0.164753	0.783168
BMP2	0.709256	3.24122	1.94444	1.63299	2.99682	0.360399	1.47884	0.347711	0.721573	0.141719
BMP8B	1.4064	1.62219	2.18407	1.03776	1.73881	0.72578	0.210157	0.809425	0.0963316	1.01623
LONRF2	1.95599	1.02223	1.73226	1.13191	0.0537592	0.0994016	0.325305	1.16757	0.0306766	1.51319
PGBD4	1.70866	2.0576	1.88538	0.995368	0.810332	0.950239	1.23334	0.88656	0.00178583	2.74816
TXNL1	6.07038	7.11758	5.59874	6.16464	3.41291	5.11099	6.84812	0.878068	0.363613	0.43936
B3GNT5	2.65845	4.28093	4.996	3.15036	4.6648	2.70237	4.14293	0.313348	0.725186	0.139551
NUDT17	2.00486	3.46779	3.25613	2.19873	2.22387	2.58628	2.54585	0.520907	0.372186	0.42924
SLK	4.60838	4.82185	5.17068	4.31981	3.9267	3.26997	4.57693	0.843619	0.0545499	1.26321
OVOL1	0.00588284	0.0102642	2.95546	0.0467788	1.97635	0.00965532	0.0103373	0.479757	0.691597	0.160147
SOWAHB	0.00455029	0.0164963	2.18077	0.166898	0.246556	0.0520513	0.0411028	0.607287	0.489734	0.310039
CRACD	0.937238	2.37902	1.52123	0.923013	2.14137	0.772671	0.0764018	0.63413	0.340142	0.46834
OFD1	2.95535	4.31588	3.81543	2.28703	3.89859	2.72738	3.46394	0.601321	0.318201	0.497299
CLDN12	4.3262	5.66148	6.26154	3.9477	5.08647	5.28913	5.64065	0.425418	0.568786	0.245051
NPM3	7.68569	6.7189	7.02712	6.72438	5.48566	6.1947	5.20531	1.24139	0.0390041	1.40889
SLC17A9	5.0301	6.08185	1.12261	4.48685	0.124926	1.40938	4.50796	1.44591	0.483288	0.315794
MMP7	0.341701	2.41024	0.868277	0.0438316	2.21459	0.155977	0.263051	0.537377	0.539558	0.267962
MYOM2	1.12815	0.550514	2.34437	0.205464	0	1.57987	0.125889	0.863206	0.254899	0.593632
RFK	6.46249	5.66912	5.79439	4.37602	4.86056	4.61248	5.20462	1.21192	0.0169496	1.77084
OSTN	0	1.916	0.0178421	0	0	0	0	0.644614	0.417299	0.379553
PLEKHA7	0.112173	3.69451	3.65049	0.325807	4.73998	2.62514	3.13212	-0.220036	0.890083	0.0505697
FAAH2	0.0397111	0.75464	2.9619	0.828995	2.28757	0.218124	0.231485	0.360541	0.742117	0.129527
AKAP6	0.548871	2.54159	0.92974	0.240386	1.74365	0.617177	0.481459	0.569398	0.470019	0.327885
NECAB3	4.82505	4.85238	4.50454	3.09387	3.91635	4.28556	3.56111	1.0131	0.0213941	1.66971
PPARGC1B	2.03257	2.44402	1.42085	2.01187	0.980564	0.812654	0.0686007	0.99739	0.102358	0.989879
KLHL13	2.24202	3.07276	1.26081	1.34902	2.77352	0.527496	0.163047	0.988595	0.261808	0.582017
RAB15	1.69255	4.1218	2.72064	3.13905	2.7081	2.81467	1.17043	0.386936	0.668422	0.174949
AHCYL2	4.17091	3.79575	3.55952	1.85102	2.5221	3.04714	3.4388	1.12729	0.039316	1.40543
PF4V1	1.2032	1.92565	0	0	0	0	0	1.04295	0.204436	0.689444
NPAS1	0.420661	3.09888	1.5451	1.10866	0.721994	2.52569	1.08067	0.32896	0.730929	0.136125
SRI	7.0695	7.77183	7.49287	5.49222	6.27554	7.22362	7.69504	0.773131	0.220935	0.655736
TMEM144	5.78753	3.31875	3.31057	2.03876	3.3878	2.05563	1.93358	1.78501	0.149481	0.825415
HDAC4	3.22306	3.14394	3.00132	1.2659	2.5935	2.51151	2.08259	1.0094	0.042048	1.37625
NAXE	7.98401	7.61188	7.94297	6.58379	6.59594	6.97726	7.11701	1.02779	0.00228996	2.64017
SIAE	4.37662	4.95196	4.55011	2.22498	4.54041	4.19302	4.21498	0.832885	0.215916	0.665716
LRP11	4.76686	4.57397	5.49197	2.83373	3.98091	4.18284	5.30657	0.868257	0.20022	0.698492
DAAM2	0.0694698	0.0156203	2.73296	0.178339	0	1.48024	0.0123341	0.521623	0.631144	0.199872
KRT80	4.40537	5.67728	5.23346	1.28737	5.15304	5.40272	6.15343	0.606231	0.62933	0.201122
TRAP1	7.9163	7.29112	7.21356	6.06304	6.71167	5.89716	6.51456	1.17706	0.0129815	1.88668
DIP2C	1.75704	3.21275	2.40255	2.67851	1.56873	2.87014	0.290972	0.605356	0.444375	0.352251
MEGF10	0	2.02524	0.166212	0.00427845	0.18226	0.241646	0.134967	0.589695	0.459719	0.337508
SEMA3C	1.70059	5.65473	5.77788	1.60382	4.11827	6.50088	6.82265	-0.383675	0.840967	0.0752211
LRRC61	0.0694547	4.58791	2.9781	2.8325	3.77506	2.66774	2.0411	-0.283947	0.852755	0.0691758
CLPX	5.32991	5.99652	5.98889	5.41143	5.37828	4.50228	4.86473	0.732593	0.0672879	1.17206
TRIB3	5.27674	4.48996	7.21579	4.96295	4.76543	5.0351	4.8385	0.760333	0.447102	0.349593
BBS4	4.15214	5.14433	4.39202	3.83245	4.16099	4.18179	3.08806	0.747006	0.123477	0.908413
SHISAL1	2.25121	4.48862	0.0207774	0.0194856	1.04748	3.71164	0.432311	0.950808	0.572502	0.242223
LGALS3BP	8.29296	8.90086	9.2244	6.87902	8.97769	8.32554	8.26199	0.695011	0.241602	0.616899
GCHFR	3.45903	3.73711	4.71993	3.21609	4.96633	1.98918	2.93847	0.694508	0.387488	0.411741
EPAS1	4.45288	4.24576	6.51221	0.966117	5.17829	6.25297	5.31458	0.642294	0.663056	0.17845
PDE10A	5.87226	0	4.9404	0.124979	0.0226235	2.18582	3.74471	2.08469	0.380729	0.419385
PIK3C2B	2.25317	2.59431	2.80264	0.900434	2.72438	1.86677	1.50149	0.801776	0.125307	0.902026
ASB9	4.88222	3.16429	3.08711	0.915958	3.45184	2.05975	2.27845	1.53471	0.113418	0.945318
SPATA20	5.2772	6.12063	5.47973	4.62841	4.32179	5.40591	5.04811	0.774794	0.0804292	1.09459
THRB	0.340881	2.17639	1.76832	0.319449	1.33991	0.245772	2.18894	0.40501	0.603106	0.219606
CCSER1	0.256287	1.88298	1.21211	0.0630128	2.15532	0.0949765	0.0868286	0.517091	0.494315	0.305996
SERPINB1	5.3275	5.58284	6.48408	2.91275	5.01002	6.10538	6.31745	0.711741	0.450763	0.346051
GPR153	0.782669	1.55505	3.32902	0.571588	1.39244	1.324	2.69914	0.392121	0.68107	0.166808
FSIP2	0.0549249	1.9814	0.991309	0.109025	1.5166	0.479037	0.0613656	0.467704	0.518203	0.2855
CASP4	5.6982	6.62023	6.93193	5.87029	5.11808	5.65693	6.67973	0.58553	0.293331	0.532642
PALD1	2.76594	3.5635	0.587765	2.98164	0.0998055	1.38872	0.0536911	1.17477	0.353796	0.451248
NDRG3	4.11423	5.62508	4.69252	3.84816	3.59753	4.42059	4.99638	0.594944	0.334037	0.476206
MLXIPL	1.54765	0.500289	2.64629	0.160644	1.93905	0.311946	0.11041	0.934233	0.288032	0.540559
CERKL	0.0300436	3.05177	0.0618854	0.450185	0.737541	0.415428	0.859124	0.43233	0.708885	0.149424
SPRR1B	0.0556566	0.181398	1.78908	0	0	0.0870989	0.0975259	0.629221	0.376568	0.424156
OXA1L	6.86975	7.79596	6.81573	6.06126	6.23577	6.368	6.80484	0.793012	0.112058	0.950556
SEC14L4	1.40238	2.59848	0.0109502	0.0305014	0.0166347	1.36848	0.0501562	0.970825	0.326499	0.486118
SLC30A1	3.81392	5.10181	4.78934	2.84687	3.90712	4.58669	4.68951	0.560811	0.374482	0.426569
CMPK2	1.04992	0.736744	2.12823	0.0286512	1.3881	0.264397	0.297201	0.810377	0.195351	0.709184
NUBPL	3.53568	4.80311	3.88135	2.58391	3.85086	3.51939	3.6642	0.668791	0.229021	0.640124
FAM83F	0.0102213	0.00219123	1.89675	0.00198955	0.0116788	0.0336492	0.00410152	0.623534	0.426736	0.36984
TNFSF11	0.055247	0.0813901	1.85168	0	0.0701681	0.0519275	0	0.632248	0.398978	0.399051
EPHX4	0.138643	3.41177	3.32956	3.11142	3.02764	1.49942	2.10848	-0.143418	0.909607	0.041146
SLITRK5	2.62758	2.36844	1.71825	1.38587	1.77428	0.429521	0.848719	1.12849	0.037804	1.42246
TST	3.66717	3.17002	5.62666	2.38972	3.08466	4.43857	3.94598	0.68988	0.482204	0.316769
CYP27B1	1.76105	2.89417	1.77982	1.65121	2.07198	1.15004	0.741405	0.741354	0.190558	0.719973
CDK7	6.16242	5.79815	6.53226	5.32746	5.02922	4.83022	5.74239	0.931955	0.0262302	1.5812
ARRDC2	4.81288	3.52679	4.48264	3.26287	2.56211	3.03402	3.43018	1.2018	0.0689856	1.16124
CPD	4.50867	6.21659	5.49388	4.28876	5.0126	5.06487	5.3272	0.483017	0.442924	0.353671
TM4SF18	3.44172	4.55821	0.0878158	3.01858	1.05107	1.37074	0.125069	1.30455	0.444853	0.351783
SH2B2	1.46312	1.85449	1.64315	0.381575	1.20655	0.829691	0.853755	0.835695	0.00995461	2.00198
CELF4	0.0466936	2.01125	0.629916	0.0344228	1.01897	0.350825	0.154666	0.506231	0.484499	0.314707
EIF2S3	8.91523	7.99859	8.47948	6.9188	7.51103	7.59186	7.21118	1.15622	0.0271854	1.56566
RCAN1	3.32106	5.76776	3.45292	2.97671	2.08022	5.09115	4.57166	0.500641	0.657961	0.1818
EEF1A2	9.24093	7.64229	8.18738	7.41069	9.39643	7.62254	3.51244	1.37134	0.362306	0.440924
VEGFD	0.997236	1.29023	0.823657	0.200581	0.208747	0.08389	0.0184462	0.909125	0.013988	1.85424
PRRG2	0.0842289	0.617223	2.98529	0.397955	2.41382	0.281293	0.398673	0.355977	0.7503	0.124765
DUSP16	2.35858	3.38972	3.69556	1.72992	2.28216	3.03407	3.41561	0.532513	0.383159	0.416622
TBL2	5.7252	5.9701	5.89421	3.53788	5.20143	5.62733	5.65349	0.858138	0.184237	0.734622
VPS37A	4.28041	4.60167	5.10719	3.27525	3.67468	4.38013	4.38468	0.734406	0.100619	0.99732
SMAD2	6.60958	6.02554	7.43207	5.66947	4.97239	5.31109	7.26033	0.885743	0.231187	0.636036
MAPK6	5.59571	6.08045	5.94311	4.65218	5.37531	5.32827	4.99113	0.786368	0.0164761	1.78314
EDEM3	4.24318	5.2497	4.55949	3.71816	4.06228	4.1763	3.96388	0.703968	0.130259	0.885191
THSD4	1.93467	4.288	1.95848	0.903691	1.91887	2.02964	3.94387	0.528031	0.625668	0.203656
CMTM4	4.44439	4.60664	4.60446	3.33574	4.4535	4.23834	2.70231	0.869358	0.121209	0.916466
SEM1	8.72632	8.88311	9.13926	7.95251	8.67915	8.31853	7.40252	0.828055	0.0490821	1.30908
ZC3H12C	1.51481	3.74865	3.07173	2.22443	2.61489	2.25479	2.85778	0.290426	0.706745	0.150737
SRD5A3	3.80915	5.00055	4.65436	3.67614	4.91175	3.43634	3.60217	0.581415	0.291679	0.535095
RSL24D1	7.15441	7.462	8.39221	7.67637	7.31878	6.59626	6.43442	0.663083	0.231766	0.63495
SLC10A7	3.11729	4.30386	3.12859	2.19408	3.93989	2.50133	2.55115	0.719965	0.252589	0.597586
CCDC181	0.0741821	3.56188	0	1.07638	0.173914	1.61311	0.587314	0.349339	0.797843	0.0980825
MICALL2	2.81519	5.38471	5.05658	3.42989	4.91267	4.73063	4.14124	0.115215	0.904339	0.0436685
TTC9	0.182327	0.673704	3.78065	0.359744	3.9001	0.312518	0.670471	0.23485	0.876577	0.0572098
CLGN	1.63298	5.01857	3.13508	2.89837	2.13061	3.4863	4.12633	0.10181	0.930528	0.0312703
HIP1	3.03605	4.4244	2.80682	1.42195	2.24147	3.62011	3.51392	0.723063	0.369253	0.432676
KCTD16	0.489942	2.12505	0.0528916	0.0245906	0.036786	0.516365	0.115129	0.716075	0.373904	0.42724
TLL1	0.288448	2.00863	0.00665277	0	0.0448669	0.196321	0.126451	0.676001	0.392913	0.405704
FGB	0.289192	0.146792	2.29447	0.207051	0.545027	0.112778	0.35511	0.605159	0.475477	0.322871
HID1	1.17159	1.08138	4.50995	2.4711	2.92787	1.66232	0.459785	0.374037	0.784963	0.105151
HYKK	2.15515	2.45329	3.31649	2.06327	1.78559	2.09037	1.93933	0.672004	0.18944	0.722529
CLUH	6.32054	6.22786	5.66016	5.71703	4.80207	4.61362	4.98419	1.04029	0.0221417	1.65479
NR4A1	5.25146	2.14957	4.38598	3.29897	2.24307	2.4728	1.39963	1.57539	0.223489	0.650743
GOLT1A	0	0.753368	2.80952	0.143941	2.26822	0.474733	0.585772	0.319462	0.760754	0.118756
ANKRD16	2.73658	3.375	3.35273	3.32276	1.97454	2.33927	2.16666	0.703965	0.113541	0.944847
ARHGAP44	1.19072	0.305837	2.42372	1.27506	0.0575653	0.463236	0.0148223	0.854088	0.300584	0.522034
GPR141	0.0258722	0	1.8235	0	0	0	0	0.616459	0.414517	0.382458
DUSP5	3.18774	3.10392	5.34458	4.59037	2.97576	1.66418	4.02077	0.565978	0.589652	0.229404
ATP6V0E2	4.96675	6.01235	3.88744	2.9769	3.40635	4.3844	5.38657	0.916955	0.31735	0.498462
CD14	2.2485	1.22841	2.28387	0.436062	0.755851	1.56332	0.626006	1.07495	0.0666734	1.17605
POR	6.14471	6.44964	5.99416	4.01392	6.38538	5.83321	5.01438	0.884444	0.185127	0.732531
TLR1	1.19958	1.63119	1.30918	0.320325	1.14761	0.181384	0.59676	0.818463	0.0243952	1.6127
CYP2J2	0.189464	2.16313	1.84543	1.24472	2.19441	0.0794075	0.866284	0.303138	0.708403	0.14972
DCXR	6.63453	6.99931	6.6864	5.58616	6.26495	5.8827	6.00643	0.838353	0.00570734	2.24357
KRT13	0.181837	0.106832	2.55756	0.469562	0.532015	0.441843	0.259551	0.523	0.582715	0.234544
PRDM1	0.75378	1.8525	2.38497	0.308194	1.68702	0.872303	1.98367	0.450951	0.50136	0.29985
OSBPL1A	4.1411	5.65385	3.61591	3.36024	3.1415	3.47645	4.94074	0.740551	0.375177	0.425764
SPINT1	0.462562	2.39848	7.08431	2.71292	7.22607	3.82716	1.58275	-0.522108	0.834002	0.0788329
JMJD8	5.92009	5.95293	5.26634	4.80861	5.69036	2.59998	5.72534	1.00704	0.267714	0.572329
TMEM134	3.96456	5.89874	4.64787	2.84959	5.13075	5.10872	4.3916	0.466898	0.576838	0.238946
BCAT2	4.66187	5.66404	5.21617	4.71691	4.48021	4.27434	4.67743	0.643471	0.145228	0.837951
PLAAT1	1.81686	3.3928	2.21777	3.36773	2.32776	1.91419	0	0.573392	0.529921	0.275789
CCNO	2.63039	2.86521	3.23305	2.91016	1.80324	1.50129	2.37313	0.762596	0.0922624	1.03498
CDH1	0.270021	2.18966	5.03946	0.174285	7.6237	1.96504	1.08792	-0.213021	0.925804	0.033481
HACD3	6.57799	7.24293	6.82077	6.33385	6.18801	5.97141	6.0281	0.750216	0.0443397	1.35321
ALDOC	3.9735	5.39648	2.93731	3.88902	5.17111	1.19201	2.81012	0.836865	0.482628	0.316388
JUNB	4.02063	4.81616	6.12929	4.56997	5.6873	3.95026	4.07849	0.417187	0.601968	0.220427
LURAP1L	1.75301	3.2803	3.29545	2.75641	2.16461	1.87251	2.75404	0.389361	0.539179	0.268267
DMTN	1.33891	1.21909	3.74248	2.64136	1.26674	2.16603	0.248164	0.519587	0.626	0.203426
PTGER2	0.507818	4.77166	0.0130377	0.130244	0.950037	2.45793	2.4316	0.271719	0.878756	0.0561319
SYT13	0.0291546	0.598396	1.31228	0.0283358	0.0561812	0.0386272	0.105827	0.589368	0.253092	0.596721
DTX4	0.357781	0.308699	2.95713	0.724756	0.263739	1.24279	0.709539	0.472662	0.646501	0.189431
UBXN8	4.43064	3.83373	5.5268	4.69509	3.93082	3.13658	3.36965	0.81402	0.252683	0.597423
TMEM60	5.00217	5.81397	5.30541	3.13685	4.85099	5.39211	5.27236	0.710766	0.281064	0.551195
COX5A	8.24991	8.83876	8.76077	8.22558	8.07918	7.61351	7.69556	0.713021	0.0366762	1.43562
ENOSF1	4.98225	6.70841	5.62879	4.40223	5.89325	5.47401	5.32012	0.500745	0.452547	0.344337
WDR81	2.73901	3.22386	3.38518	2.96011	1.83953	2.49596	2.33854	0.707478	0.0660739	1.17997
MCCC2	5.8498	6.43451	6.37137	5.4853	6.00012	5.38112	5.1658	0.710471	0.0419349	1.37742
ANK2	2.16879	2.88372	1.52441	1.01122	2.21124	0.638542	1.37975	0.882119	0.156215	0.806276
APOBEC3B	3.97091	5.80033	2.16562	3.36464	3.72086	0.14001	5.13121	0.889772	0.576791	0.238982
CNTNAP2	0.0599989	0.0199822	1.9493	0.224753	0.00967251	0.0280387	0.105127	0.584528	0.455563	0.341451
TMEM140	3.12433	3.96492	3.55807	1.76804	2.78052	3.13472	3.79246	0.680172	0.226949	0.644072
HGSNAT	3.20387	3.95449	5.90016	3.47827	3.47531	5.0225	4.16392	0.317846	0.744039	0.128404
FERMT1	3.28318	4.04928	4.59807	3.11431	4.96656	2.00423	3.64108	0.545299	0.48704	0.312435
ANKRD55	0.0158444	1.93062	0	0	0	0.222617	0.0730538	0.574903	0.464578	0.332941
ATP5MK	9.01873	8.80501	9.06111	8.5472	7.4782	8.05875	8.08539	0.919234	0.019164	1.71751
ERMP1	3.75299	3.689	4.78517	1.89522	4.40513	3.03989	4.04922	0.728353	0.326857	0.485642
NMRK1	3.07786	3.82169	4.12745	1.15449	3.48291	4.00765	3.69554	0.590519	0.457962	0.33917
FAM177A1	6.17124	7.1738	5.91213	5.09862	5.86108	6.00746	5.6489	0.765042	0.173516	0.760661
PIGH	4.55674	4.83736	4.31193	4.23076	3.28794	3.8209	3.40374	0.882842	0.0207332	1.68333
PTGFR	0.0139167	3.49443	0.0204517	1.20872	0.167881	0.200172	1.90563	0.305665	0.822938	0.0846327
TIMP4	1.89621	3.76148	1.26027	0.781522	0.0460118	2.5567	3.11297	0.681686	0.543726	0.26462
PCCB	5.04394	5.53053	5.73046	4.20742	4.71702	4.79908	5.25281	0.690895	0.0678942	1.16817
ARFGEF3	0.136646	2.14693	2.22142	1.77567	1.22854	0.887717	1.2999	0.203709	0.797254	0.0984032
MEIS1	1.27392	3.75884	1.88445	1.89254	2.29482	2.40735	1.14735	0.370218	0.679661	0.167708
METTL1	5.07296	7.55697	4.33923	5.60378	4.91288	4.87689	4.85535	0.594161	0.605941	0.21757
TFCP2L1	0.0471517	1.44339	1.34624	1.3819	0.0102284	0.0303318	0.615487	0.436106	0.476205	0.322206
JTB	7.50313	7.50519	7.61267	6.78372	6.61114	6.67556	6.62511	0.866447	1.81141e-05	4.74198
IMPACT	3.38993	5.94337	4.73124	4.1279	4.17684	4.15974	5.34903	0.2348	0.789398	0.102704
TBX1	1.27941	0.0188848	2.13141	0.208954	0.293008	0.188344	0.0748726	0.951941	0.260602	0.584022
KCNK5	0.940171	2.37263	2.22441	1.63805	2.87994	1.12517	0.0252996	0.428625	0.590957	0.228444
RSAD1	5.07928	5.05687	4.9339	4.30565	3.46607	4.41443	4.27208	0.908797	0.0227956	1.64215
RAP1GAP	1.39913	1.22014	3.0233	0.339486	3.08208	1.12183	0.420389	0.639911	0.489706	0.310065
CLN6	6.4598	6.53801	6.69998	6.44658	5.82333	5.69771	4.98676	0.827339	0.0665419	1.1769
NQO1	10.8358	10.4003	10.4712	9.97462	9.48142	10.3159	8.45227	1.01304	0.0834904	1.07836
CPNE4	0.398032	1.97124	0.663734	0.356548	1.22441	0.00575496	0.164939	0.573087	0.374244	0.426845
HFE	4.14963	4.00402	3.65339	1.59027	2.1436	3.56969	4.49884	0.985081	0.23532	0.628342
GNAL	2.09639	1.24481	2.69658	1.60972	1.14363	1.0041	0.618014	0.918729	0.146239	0.834937
TBX15	0.00813116	2.328	0.0734487	0.552448	0.188619	0.22239	0.332229	0.479271	0.594596	0.225778
SALL4	0.645306	2.6609	1.16007	0.196022	1.55778	2.25942	0.123664	0.454541	0.597617	0.223577
XBP1	5.29244	6.02756	6.95507	5.03327	5.59263	6.103	5.73162	0.476559	0.437657	0.358866
ULK3	4.25856	4.91602	5.05183	4.92934	4.21206	3.72874	3.56134	0.634269	0.166994	0.777299
C2CD2	2.90621	4.28331	3.50909	3.18306	2.43374	3.06789	3.39805	0.545517	0.3095	0.509339
TOX2	3.27022	5.32185	2.19046	0.592467	2.1963	4.36995	4.36524	0.71319	0.607521	0.216439
SYNE4	0.0761089	0.204188	4.12615	0.263396	3.47063	1.13819	0.292335	0.177678	0.914226	0.0389466
WDR17	1.73339	2.27848	1.96356	0.755717	1.59007	1.02616	1.62132	0.743494	0.0384744	1.41483
ARHGAP42	1.08805	3.22875	1.88647	0.836858	1.9389	2.29793	1.66601	0.382832	0.621495	0.206563
OTUB2	0.396999	2.67304	2.49976	0.615824	2.94315	1.33937	1.95781	0.142562	0.88001	0.0555126
LY75	0.0413341	4.39756	0.226894	1.05118	2.40146	2.29396	0.0150279	0.114853	0.945497	0.0243398
TARBP2	4.73592	7.166	4.78915	5.9006	4.7657	4.31155	5.44709	0.457454	0.640086	0.193762
GNAI1	4.77735	5.40152	5.49484	2.45664	4.23492	6.11814	5.49865	0.647485	0.489644	0.310119
TUBE1	3.49158	4.71891	4.62431	3.3987	3.50617	4.04788	4.25664	0.475921	0.361453	0.441948
GULP1	4.83406	5.19623	4.88218	2.14088	4.36779	4.55815	5.61452	0.800488	0.354555	0.450316
KCNK15	0.312329	1.28239	0.523878	0	0	0	0.141017	0.670944	0.148523	0.828206
INO80B	5.81359	5.97974	5.51065	4.32282	5.28582	4.78663	5.11547	0.890311	0.0181188	1.74187
PRDX3	8.84847	8.71009	8.64764	8.26459	7.26165	7.66063	8.0586	0.92403	0.021564	1.66627
IER3IP1	5.34413	5.71511	5.17738	4.64621	4.00755	4.16749	5.4998	0.831944	0.0854205	1.06844
AGPAT3	4.38065	5.53579	4.78503	4.66793	2.20385	5.49252	4.8155	0.605534	0.48727	0.31223
SFXN4	5.09351	4.61153	5.43477	5.18616	4.19137	3.67833	3.57732	0.888309	0.101313	0.994333
BEST1	3.26561	4.22375	4.2862	2.17735	3.06096	3.90771	4.41836	0.534095	0.410015	0.3872
C3orf80	0.0469408	1.86212	1.14603	0.70475	0.900354	0.640485	0.318384	0.377371	0.551917	0.258126
DHTKD1	3.39953	3.9161	4.17965	3.29005	2.89436	3.33918	3.21679	0.646661	0.0882192	1.05444
ILDR1	0	0	2.09546	0	0.729547	0	0.0116159	0.513194	0.542938	0.26525
SPATA18	0.766406	0	2.1756	0.689218	0.161026	0.029573	0.0224488	0.755104	0.357622	0.446576
BIRC3	1.04962	4.80291	2.78061	3.23048	1.50988	4.02639	2.95252	-0.0521042	0.968279	0.0139993
ZNF215	2.12101	2.27341	1.9203	1.53697	0.00838792	2.07089	1.32393	0.869862	0.139659	0.85493
ZNF518A	1.83619	3.58762	3.44088	2.96616	2.9274	1.93228	2.7861	0.301911	0.658093	0.181713
SLC46A3	1.17688	1.34963	2.43288	0.689542	0.0134923	2.57463	0.84249	0.623091	0.397142	0.401054
HAUS4	5.74053	6.07869	6.18675	4.29131	5.3542	5.29979	6.1449	0.729442	0.150028	0.823828
MED11	4.7383	4.20765	4.77491	4.12039	3.04015	3.51349	3.85157	0.942221	0.024612	1.60885
EDEM2	4.99343	5.38594	4.29238	2.67218	3.13499	4.5505	5.55994	0.911182	0.279251	0.554005
SH3YL1	2.95289	2.12714	6.37436	1.934	4.14071	3.53577	3.95759	0.426113	0.7826	0.10646
RASGRP3	0.200733	2.0756	1.00421	0.168337	0.0817173	0.561669	1.91376	0.412144	0.580775	0.235992
URB1	3.76481	3.9265	4.47101	3.40648	3.37195	3.44164	3.14228	0.713523	0.0675018	1.17068
TOM1	4.3745	4.11346	5.65508	4.07027	3.49992	4.36157	4.17282	0.688204	0.283113	0.54804
FBLN5	0.762441	1.28673	1.56377	0.726759	0.0715664	1.16964	0.300556	0.637185	0.11947	0.922741
DHRS4L2	4.20546	5.14594	5.26976	4.08472	4.74514	3.80787	4.76379	0.523336	0.275676	0.559601
BLNK	0.0285324	0.0446193	1.94858	0.0250727	0.508113	0	0.0268907	0.533891	0.491991	0.308043
PLS1	4.25167	4.4575	4.80756	3.2297	5.03466	2.63044	4.2121	0.728853	0.268004	0.571858
COASY	6.0657	6.71294	6.883	5.65582	5.94192	5.97499	6.19932	0.610867	0.11713	0.931333
TLE6	1.62437	1.0437	2.32269	0.324895	1.14817	1.38767	0.452676	0.835236	0.141249	0.850015
AGFG1	6.58353	6.36348	7.36872	5.73438	5.92024	6.03675	6.35732	0.759743	0.114384	0.941635
CTBP2	5.62532	5.91611	6.21854	5.63937	4.73334	4.90934	5.57292	0.706245	0.0573011	1.24184
MPP7	0.223633	0.941076	3.16997	1.03059	1.86653	1.00936	0.904765	0.24208	0.813528	0.0896275
PCDH10	0	3.07225	0.0509572	0.306559	0.479402	1.02943	1.02159	0.331823	0.776702	0.109745
PTCD1	2.67994	3.27232	3.04859	1.80802	2.40289	2.49837	2.52646	0.691349	0.0374709	1.42631
RALGAPA2	1.29157	1.33521	3.62405	1.61642	1.64749	1.28334	1.97148	0.453931	0.617468	0.209385
CNTNAP3	1.30306	3.42684	0.461937	0.034389	2.99192	0.899557	0.45239	0.636045	0.593955	0.226246
MCTP2	0.372016	1.99774	3.19285	1.32145	3.22602	2.43697	0	0.108092	0.924429	0.0341262
ATP7A	2.22866	3.68468	2.10696	0.854227	2.37499	2.59267	2.3681	0.625939	0.385336	0.414161
COL17A1	0.0652883	0.356679	3.38752	0.407091	1.74834	0.130628	1.80903	0.246056	0.845687	0.0727903
ZDHHC11	2.17759	1.98708	3.97357	3.02098	1.31506	1.49873	2.6945	0.580429	0.492091	0.307955
ASL	4.38817	5.45889	5.35142	3.24826	4.44301	4.96783	5.57104	0.508626	0.435883	0.36063
FAM131C	1.28291	2.22887	1.01623	0.287939	1.18819	1.21185	0.412036	0.734336	0.178384	0.748643
PTPN12	5.71877	6.38148	6.22402	4.12214	5.57034	5.81968	6.30992	0.652571	0.270873	0.567234
ACAT1	6.75828	7.1036	6.6644	5.89973	6.08924	5.62695	6.53263	0.804956	0.0186382	1.7296
GADD45G	2.47288	0.784604	2.18403	0.709029	1.64839	0.156758	0.0360461	1.17628	0.141735	0.848524
CCDC78	2.84088	1.77197	3.10342	1.49341	1.56981	1.34862	1.95542	0.980273	0.126988	0.896238
USP2	0.630143	2.06069	0.549175	0.310069	0.276941	0.471511	0.77958	0.620479	0.332805	0.47781
POF1B	2.87125	0.369089	2.70655	1.25693	1.40751	0.0304109	0.0764907	1.28946	0.247461	0.606493
DTX3	2.59298	6.7437	3.3769	4.63473	3.51579	4.63252	4.07894	0.0223661	0.98773	0.00536155
RPN2	7.80619	9.22293	7.85668	7.61166	7.09599	7.90863	8.16668	0.599529	0.331241	0.479855
CPNE8	3.94992	3.90869	3.06887	3.74058	3.45055	2.21491	1.17454	0.997347	0.20003	0.698904
PDGFRA	0.0141896	3.18624	0.0102155	0.847812	0.181867	1.85392	0.135572	0.315422	0.801225	0.0962455
RHOBTB1	2.10843	3.01108	2.3781	0.696118	2.23332	2.37724	2.10398	0.64654	0.230973	0.636438
MBTPS2	5.09217	5.61152	4.06518	3.00132	4.2011	4.10094	4.68251	0.926487	0.180751	0.742918
ZDHHC9	4.85784	4.55824	4.96832	3.00793	4.13328	4.08261	4.46205	0.873336	0.0640193	1.19369
HAGHL	4.58883	3.19025	4.65011	2.38697	3.78863	3.14447	2.99419	1.0645	0.140489	0.852359
UNKL	4.87593	4.29196	4.07375	3.502	3.35568	3.05795	3.45322	1.07167	0.0314954	1.50175
EML5	0.506096	1.07192	1.66666	0.623073	0.189108	0.0625542	1.24126	0.55256	0.262968	0.580097
LRRN1	0	2.75595	0.170324	0.158774	2.08617	0.0400451	0.207626	0.35227	0.75062	0.12458
UROS	5.33512	6.35711	5.37473	5.63141	4.30488	4.59637	5.57112	0.66304	0.223757	0.650223
DYNC2I1	1.90122	3.04214	2.89646	1.33391	2.40814	2.69028	2.08658	0.483544	0.351353	0.454257
MAFG	5.04684	5.35472	5.9036	5.0365	4.80435	4.87057	4.4471	0.645422	0.104719	0.979974
GYS1	4.52539	5.76487	4.57972	4.66273	4.2578	4.19039	4.22169	0.623511	0.259476	0.585903
ITPKB	0.937576	2.11088	2.08364	2.25319	0.939169	1.33136	0.511917	0.451791	0.439958	0.356588
SLC16A9	2.07581	2.8062	0.998824	0.35881	1.91712	0.190261	1.79451	0.895103	0.261454	0.582604
C18orf32	4.43747	4.3292	4.58747	3.96026	2.72351	3.54846	4.25335	0.829985	0.0850643	1.07025
RTN4IP1	3.73563	4.15597	3.62664	2.96958	2.83511	3.13849	3.28408	0.782597	0.0195258	1.70939
RNF149	4.59828	6.02699	5.38472	4.53397	5.07256	5.10249	4.77829	0.464838	0.379346	0.420964
MTERF1	3.86906	4.42127	4.03221	2.73952	3.36338	3.8261	3.64197	0.714769	0.0573016	1.24183
PPP1R3D	2.14549	2.72362	2.64969	1.75431	1.4244	1.96901	2.26401	0.653333	0.052163	1.28264
RHBDD2	5.44332	6.1304	5.06985	3.29194	5.17781	5.64942	4.94732	0.781238	0.253174	0.596581
PLA2R1	2.63922	2.09401	0.56447	0.0586088	0.0796314	1.33086	0.515515	1.26974	0.164876	0.782842
DSEL	0.959738	4.4492	0.222056	0.946766	0.925526	0.846168	3.29698	0.373138	0.812415	0.0902223
RAB29	3.92939	4.98412	3.77441	4.18686	2.44634	3.95479	3.60246	0.681696	0.265766	0.5755
DPYSL4	1.28636	0.339951	1.44995	0.0175186	0.174735	0.0614748	0	0.961988	0.106829	0.971312
TNFSF9	4.27911	3.21626	2.65438	1.47513	1.03945	1.50325	4.39884	1.27908	0.221271	0.655075
TP53	4.94255	2.29974	5.36971	4.17117	3.12119	2.94576	1.77757	1.20008	0.345782	0.461198
SLC24A3	0.0255576	0	1.88481	0	0.32298	0.100045	0.0250685	0.524765	0.489457	0.310286
CNBD2	2.5175	4.16052	2.523	1.91534	3.71007	2.43027	1.99077	0.555396	0.463202	0.334229
PRDX4	8.29026	8.62919	7.24545	6.44943	7.41741	7.14189	7.42148	0.947412	0.134512	0.871238
BEX3	8.52639	7.41094	7.21477	8.33435	0.745003	8.5821	8.27168	1.23408	0.569653	0.244389
LRPPRC	7.69421	8.23359	7.50664	7.40425	7.16562	6.76207	6.83236	0.770408	0.0466975	1.33071
MTFMT	4.39202	4.74009	4.34079	3.76904	3.96483	3.70467	3.41121	0.77853	0.00729155	2.13718
FRAT2	2.85526	2.89252	3.35659	2.91193	2.2783	2.4107	1.58753	0.737675	0.0718688	1.14346
OLFM2	1.50744	1.77151	0.905449	0.187213	0.516735	1.188	0.155311	0.882987	0.057003	1.2441
MAGEC2	0.0246516	1.0853	0.722995	0.049483	0.0534339	0.126888	0.080704	0.533353	0.228449	0.64121
PRELID3B	7.0099	7.33941	7.18317	5.99562	5.81551	6.77303	7.15728	0.742132	0.0981574	1.00808
RDX	6.62125	6.89467	7.45278	5.92119	6.28998	6.14091	7.04099	0.641304	0.124621	0.904408
GLOD4	6.56068	6.341	6.39947	5.57669	5.07388	5.93064	5.59841	0.888808	0.0105617	1.97627
GALNT1	5.11803	7.12662	4.41372	3.82502	4.55876	5.57604	5.82641	0.606231	0.559536	0.252172
BAG1	5.68408	5.98056	5.85743	5.62994	5.36036	4.63404	4.76066	0.744438	0.0461123	1.33618
KLHL3	1.83406	2.38008	1.43386	1.37846	0.189793	1.38439	1.3878	0.797555	0.10702	0.970535
MGAT4A	0.466433	2.32639	2.26733	1.84451	0.974966	1.96642	1.11493	0.21151	0.77194	0.112416
CRTC3	3.73778	4.10484	4.10994	3.19118	2.91877	3.48078	3.55412	0.697972	0.0145933	1.83585
PEX13	4.114	6.18268	4.49468	4.16288	5.04596	4.50043	4.36279	0.412441	0.588872	0.229979
NAAA	3.61772	5.49757	3.36259	3.62945	3.95249	3.23219	3.62374	0.549826	0.502176	0.299144
MMAA	1.32992	2.41971	2.6027	1.76906	1.66581	1.63288	1.6983	0.425933	0.395897	0.402418
EGFL7	4.63702	3.78248	4.10419	5.08331	2.58685	4.32225	0.508151	1.04943	0.382878	0.41694
PEX6	3.12188	3.42614	4.14012	2.67017	3.13495	4.02217	2.03653	0.596764	0.299931	0.522979
H4C8	1.66946	3.25334	3.14842	2.16331	3.1423	2.28692	1.94415	0.306237	0.63055	0.200281
DPY19L2	1.69058	3.98344	1.7786	2.18981	0.0439114	2.18648	3.83751	0.41978	0.714045	0.146275
NLN	6.231	5.92135	5.18648	5.01735	5.3041	3.70993	4.91814	1.04223	0.0771919	1.11243
XRRA1	2.87185	3.36327	2.15286	1.54639	1.59594	2.09038	2.54067	0.85265	0.119598	0.922276
UBL3	2.89373	3.82559	4.38413	3.323	2.54626	3.54907	3.74307	0.410797	0.471014	0.326967
DDX21	7.31655	7.39601	6.99637	7.36175	5.76286	6.69305	5.71171	0.853963	0.117706	0.9292
ISM1	0.0512955	1.5084	0.516952	0.259245	0.315419	0.0302428	0.190998	0.493239	0.369638	0.432223
H2BC5	2.19286	4.57481	4.56604	3.35544	4.14478	3.86901	3.65921	0.0207924	0.981678	0.00803076
MTLN	6.33163	6.90682	5.14439	5.8576	5.68742	4.57465	4.7304	0.915096	0.219021	0.659515
NOLC1	7.82325	7.24426	7.0173	6.80607	6.03856	6.4472	5.97922	1.04384	0.0251437	1.59957
TMOD1	1.98455	3.49169	1.8195	2.08809	1.86891	1.63005	1.78463	0.588987	0.38371	0.415997
DGLUCY	2.48152	5.44046	4.91932	3.72326	5.07139	3.77571	4.89945	-0.087024	0.935569	0.0289243
RNF217	2.17853	2.37707	4.28755	2.27626	1.74827	2.40164	3.65348	0.427805	0.619097	0.208242
ZNF714	2.80706	4.5679	2.57995	0.600142	3.18689	3.21474	4.04553	0.556479	0.593434	0.226628
SLC16A1	5.75354	6.91855	4.09843	6.72451	1.61364	5.45813	4.99639	0.892003	0.542149	0.265881
ASF1A	4.67009	5.59528	5.23492	4.20487	4.18522	4.76475	5.2645	0.561925	0.195509	0.708834
TXLNG	4.67042	5.41792	4.50113	3.60724	4.0234	4.9661	4.00231	0.713398	0.13892	0.857236
S100A12	0	0	1.61918	0	0	0	0	0.539726	0.42265	0.374019
TAOK3	3.57096	5.023	4.04994	4.59912	2.30328	3.16124	4.84808	0.486708	0.539791	0.267774
THEM4	4.32611	5.09875	4.91042	3.94198	4.8899	4.15131	3.8039	0.581655	0.14512	0.838271
PRRG4	0.469012	0.863732	2.85964	0.877954	2.04213	0.765449	0.531684	0.343156	0.702938	0.153083
EPB41	3.54773	3.97438	3.92964	2.98659	3.95288	3.03154	2.60764	0.672587	0.097483	1.01107
RAB9A	4.27454	5.54897	4.22089	3.47602	4.21507	3.86405	4.75657	0.603543	0.312179	0.505597
PPM1H	1.80971	2.0386	2.05965	0.89309	1.57529	1.57275	0.927947	0.72705	0.0253309	1.59635
NKX6-2	0.288486	1.58121	1.4383	1.33737	0.715933	0.736863	0.0265735	0.398481	0.465184	0.332375
CAMKK1	4.49496	2.94202	2.86497	1.67387	2.61104	1.79877	2.31253	1.33493	0.112828	0.947584
CAPN13	0.00996626	0.266	2.13612	0.0123513	1.57528	0	0	0.407119	0.632949	0.198631
GPR37	0.949192	1.63533	1.39816	0.0687341	1.80357	0.754209	0.224849	0.614723	0.230221	0.637855
EMC6	6.62283	6.84945	6.39968	5.94041	5.22925	6.38287	5.73668	0.801683	0.0370186	1.43158
ERFE	0.983438	1.92828	2.30651	0.982819	0.78583	2.28298	1.20986	0.42404	0.453482	0.34344
INHBE	0.0971402	0.526503	1.31627	0.0347749	0.0517995	0.286384	0.110302	0.525822	0.277289	0.557068
CYP4F12	0.0111378	0.106576	2.21139	0.0149651	0.066125	0.338365	1.01459	0.417856	0.626535	0.203055
TTC8	4.69441	5.04803	4.85607	3.23872	4.33204	4.23794	4.80126	0.71368	0.115343	0.938007
MORN2	5.13546	7.32502	4.90403	5.43949	4.80324	5.69139	5.32583	0.473181	0.605836	0.217645
RADIL	2.99102	2.57837	1.3499	1.52081	2.00786	1.11702	0.0163865	1.14091	0.147091	0.832413
CRACR2A	2.3711	3.95461	2.46314	3.4318	2.65845	3.31173	0.240864	0.518909	0.590992	0.228418
SLC39A14	5.0553	6.4735	5.05738	4.05579	4.85232	5.35931	5.60628	0.5603	0.392125	0.406576
SLC35C1	3.33659	4.01689	4.53885	3.03704	2.4283	4.20106	4.25724	0.483201	0.434349	0.362161
CSPG5	1.31011	1.81603	1.21432	1.50995	0.517633	0.535033	0.311958	0.728179	0.0777578	1.10926
MIPEP	4.05726	3.19421	3.92249	3.17134	2.63661	3.10585	2.13431	0.962627	0.0486943	1.31252
DECR1	6.50796	7.29687	7.60389	6.96197	6.07155	7.37953	6.20327	0.482159	0.336935	0.472454
ERO1B	1.65702	2.48383	1.92628	2.38074	0.193878	2.38987	0.670758	0.613563	0.379755	0.420496
LIMK1	4.40639	6.29777	4.7506	2.96503	5.46672	5.75428	4.72626	0.423514	0.641591	0.192742
KCNQ4	0.496846	0.978065	1.08785	0.58887	0.137826	0.166826	0.0570842	0.616602	0.052245	1.28196
DNPH1	6.53858	6.58056	6.79867	6.31338	5.93894	5.81714	5.5099	0.744432	0.0140803	1.85139
GRK2	5.18828	6.86524	5.6576	4.70534	6.67558	5.41472	5.07489	0.436076	0.540285	0.267377
GLCE	5.72817	4.66757	4.74921	3.57494	3.81019	4.02706	4.24737	1.13343	0.0622503	1.20586
NFKBIA	4.97223	6.49977	5.86394	5.24044	5.4584	6.09326	4.76379	0.389675	0.502288	0.299047
SLC35E3	3.17969	4.83254	3.19888	2.79836	3.17881	3.54327	3.37139	0.514074	0.450466	0.346338
CYB5D2	2.49267	3.05737	4.24686	2.15308	2.29791	3.83007	3.15744	0.406009	0.564914	0.248018
ARID5A	1.47726	3.61019	1.87373	1.89339	2.10837	2.8705	0.926929	0.370598	0.658225	0.181626
EXOC6	3.76716	3.49801	4.0446	3.57217	2.46683	3.18394	2.69506	0.790418	0.0455747	1.34128
BOLA3	7.60916	7.84804	6.87636	6.6537	6.4969	6.76328	6.36844	0.873941	0.0854654	1.06821
FURIN	3.36955	5.51286	6.21484	4.90695	5.65064	5.22294	4.51405	-0.0412299	0.9667	0.0147081
MARVELD3	0.199588	0.213013	3.42667	0.309908	3.25683	0.442783	0.110442	0.249768	0.858198	0.0664124
AGPAT5	4.82084	5.7202	5.10873	4.37101	4.66039	4.65873	4.80981	0.591608	0.144165	0.841139
RBM48	2.26905	3.45194	3.03587	1.94865	2.49021	2.67154	2.71063	0.463698	0.317645	0.498058
VSIG10L	1.78664	2.90765	1.16615	0.933082	1.88031	1.32942	0.850963	0.705038	0.301968	0.520039
PERP	6.144	5.91343	6.61543	5.1966	5.69086	5.34944	5.66718	0.748268	0.0450469	1.34634
JOSD2	4.0414	4.83362	5.27889	4.23066	3.62154	4.58823	4.63126	0.450048	0.361087	0.442388
SALL1	1.238	2.59259	0.013458	1.27859	0.00526487	0.697473	0.0821889	0.765471	0.418785	0.378009
NPFFR2	0	1.80131	0	0.0736804	0.0559592	0.089014	0.23734	0.486439	0.503125	0.298324
PITPNM2	2.24713	3.58145	3.29796	2.75822	3.26246	2.05753	2.53638	0.38853	0.467251	0.330449
MOB3C	1.13953	2.61382	2.73116	1.29197	1.42206	2.38762	2.44578	0.274646	0.673408	0.171721
DPCD	5.27368	5.87122	5.48276	5.16668	4.55278	5.35318	4.49349	0.651024	0.0664828	1.17729
DACT1	0.112395	1.96818	0.0430211	0.247946	0.00917229	0.466017	0.157742	0.487647	0.521273	0.282934
CHRNA7	1.41212	2.65517	1.28232	2.21238	0	1.85048	0.675764	0.598547	0.415591	0.381334
C1orf116	0.054133	0.155309	4.76354	0.13645	3.59732	0.378131	2.59133	-0.018146	0.992424	0.00330254
STYK1	0.588198	3.41796	2.16309	1.10112	2.3004	1.91919	2.70712	0.0494571	0.959404	0.0179983
TTPA	0.95317	1.58709	0.770733	1.22963	0.176789	0.0757736	0.100332	0.708032	0.116337	0.934281
ABCC6	0.248255	2.60863	1.09958	1.95557	0	1.25139	1.07752	0.247704	0.775108	0.110638
MRM2	5.45369	6.98446	5.20917	5.88869	4.68981	5.23708	5.43976	0.568608	0.423364	0.373286
ADHFE1	0.228335	0.454648	2.87065	0.404891	0.778973	0.972132	1.36375	0.304608	0.756348	0.121278
RAB11FIP4	1.11084	1.87017	2.26442	0.583106	3.07268	1.3272	0.155552	0.463844	0.555213	0.25554
CUTC	6.12973	5.39536	4.92535	4.82288	3.80416	5.16556	3.71827	1.10576	0.081526	1.0887
IFT43	4.6799	5.30427	5.5103	4.426	4.70871	5.00517	4.35957	0.539959	0.149406	0.825631
CFHR3	1.31126	1.47837	1.07443	0.328339	1.4668	0.094109	0.0880751	0.793688	0.0904711	1.04349
FOXL1	1.9232	5.32205	0	0.785141	0.0100121	3.74517	2.97762	0.535599	0.78273	0.106388
C3orf33	2.36992	3.06574	2.4275	1.93917	2.36186	2.08124	1.47853	0.655849	0.0810699	1.09114
TLCD2	0.441188	0.851878	2.44473	0.480038	0.352282	1.48399	1.15189	0.37888	0.613077	0.212485
DNAAF5	5.16006	6.5832	4.65068	5.6747	4.64574	4.41517	4.60725	0.628929	0.401726	0.39607
ABHD14B	5.66989	5.84367	5.55406	4.76048	5.084	4.97509	4.85551	0.770437	0.00156553	2.80534
B4GALNT2	0	2.65662	0	0.0309603	0.0125158	1.4449	0.704518	0.337318	0.749001	0.125518
PLD6	3.06187	3.02103	3.16039	3.08223	2.76074	1.71601	1.68556	0.769963	0.120257	0.91989
ZBTB45	2.67854	3.74655	3.47643	2.62685	3.15267	2.57555	2.97514	0.467954	0.280186	0.552553
STX19	0	0.0450892	2.01441	0.0732458	0.783616	0.111794	0.0366974	0.43516	0.584207	0.233433
ITPRIP	4.83422	3.53672	3.59896	4.08902	1.57344	2.54463	2.95204	1.20019	0.133506	0.8745
CCDC102B	2.44618	2.90142	0.295999	0.4046	0.918698	0.494111	1.46574	1.06041	0.316493	0.499635
SIGMAR1	7.23113	7.19112	6.67806	6.42027	6.56891	5.25811	6.38166	0.876198	0.0588374	1.23035
PTER	3.3915	4.15334	4.62281	4.7929	3.34319	2.90703	3.40178	0.444659	0.451144	0.345685
BOLA1	4.1251	3.83258	4.60107	3.26499	4.41271	3.11113	2.9787	0.744368	0.121946	0.913831
MIB1	3.55225	5.38154	4.13738	3.51822	3.53414	4.0129	4.87315	0.372456	0.589562	0.229471
SYK	0.0717256	0.037714	3.31881	0.0852642	3.45153	0.0231716	0.0537495	0.239322	0.870484	0.060239
EIF4E3	2.02485	1.50019	2.54689	2.06162	0.153777	2.128	0.652229	0.77507	0.245299	0.610304
PTGIS	0.00704189	5.63617	0.0204617	0.00484508	0.0199225	4.60295	3.58717	-0.165832	0.944541	0.0247791
ATP23	3.9306	5.77382	3.51583	3.38581	4.0161	4.09779	3.98211	0.536297	0.523436	0.281136
FBXL15	3.47311	3.05075	4.07873	2.82146	2.71503	3.09563	2.5301	0.743644	0.115467	0.937543
DENND4A	2.66551	3.61057	3.61214	2.29442	2.89161	2.6678	3.49543	0.45876	0.315846	0.500525
BIK	0.246215	1.77973	3.2868	0.768589	3.2188	1.52657	1.52371	0.0114997	0.991635	0.00364836
MFSD13A	2.34379	2.67806	2.56219	1.85961	2.01555	1.69873	1.81186	0.681575	0.00563358	2.24922
AFF2	0.00675186	1.73442	0.139012	0.00887695	0.570879	0.0344101	0.0419971	0.462686	0.49516	0.305255
H2AC6	2.32853	4.43561	5.02038	2.49163	4.8656	4.60915	3.85586	-0.0273896	0.979084	0.00918003
TTC5	4.2137	5.11378	3.96283	3.33817	4.44389	3.95386	3.33054	0.663485	0.204961	0.68833
IL17D	0.995138	1.37803	2.38238	1.32745	1.32181	1.21504	0.570614	0.476457	0.374527	0.426517
FZD1	1.61871	2.26848	2.00636	0.678545	1.79186	1.01102	1.98539	0.59781	0.165745	0.780559
DIMT1	5.90001	6.09752	5.25058	5.76187	4.2351	4.25558	5.36371	0.845306	0.131436	0.881287
NDUFS2	7.37057	6.82204	7.75558	6.74461	6.45215	6.46579	6.41492	0.796698	0.0891454	1.0499
PRTFDC1	4.42807	6.16183	5.10995	5.6994	4.50821	4.6334	4.62596	0.366541	0.567226	0.246244
KBTBD6	2.76055	3.15382	2.80649	2.26471	2.61535	2.34408	1.61993	0.695935	0.0395822	1.4025
CREM	6.90852	5.51755	5.36047	6.15158	3.22842	4.94079	4.35953	1.25877	0.168595	0.773156
PC	2.91291	5.07123	2.8144	1.95339	3.67248	3.21241	3.85806	0.425427	0.648764	0.187913
MRPS30	5.94757	6.08269	6.00231	5.68644	5.29946	5.10099	5.0094	0.736785	0.0132997	1.87616
LRIF1	3.20089	5.40462	4.06372	4.17125	5.15166	1.79329	4.74709	0.257255	0.804953	0.0942295
LEO1	5.45007	5.48034	5.84281	5.03226	4.9741	4.86594	4.70368	0.69708	0.0139408	1.85571
DOCK6	2.31297	3.1756	3.33951	1.84992	3.08404	2.60566	2.42416	0.451748	0.327088	0.485335
BLTP3A	2.66565	3.65596	3.18036	2.97958	1.91497	2.79902	2.91303	0.515673	0.238056	0.62332
ENTPD3	0.0155875	0.110776	2.96159	0.0512412	1.27839	0.107898	1.64119	0.259637	0.821917	0.0851722
MAOA	2.84144	3.84996	3.19502	0.682459	3.7036	1.7389	4.89998	0.539239	0.619923	0.207662
TGM3	0.145364	0	1.62311	0.0804162	0	0	0.101274	0.54407	0.404153	0.393455
IER3	3.73377	6.94941	7.15469	4.10688	6.81931	7.66245	6.55547	-0.340075	0.813591	0.089594
RASGRP1	0.219188	0.626189	1.57696	0.639744	0.316167	0.220735	0.1663	0.47171	0.361943	0.44136
TTC33	3.73853	4.54537	4.11241	3.77044	3.06903	3.7169	3.69606	0.568994	0.119799	0.921548
RAB27A	3.34192	5.58845	4.78966	4.12404	4.52808	4.44862	4.59318	0.149863	0.841894	0.0747426
MUC3A	0.0214314	0.0388786	1.62213	0	0.0554733	0.204926	0	0.495713	0.449065	0.347691
CYP39A1	2.01479	1.54934	2.39717	0.491765	1.80488	1.45211	1.083	0.779165	0.0909916	1.041
RGS17	0.210254	2.36778	1.00823	0.541719	0.777858	0.693386	1.67828	0.272609	0.718411	0.143627
TRIM4	3.82326	4.05866	4.70441	2.21487	3.43203	3.97814	4.84206	0.578668	0.394048	0.404451
LRP8	5.83656	6.03496	5.20026	4.76634	5.20947	5.38233	4.05474	0.83737	0.0838509	1.07649
FBXO30	3.01351	3.92358	3.29443	2.677	2.33432	3.05558	3.31349	0.565406	0.172097	0.764228
ADGRF4	0.00791595	1.44267	2.08011	0.0305833	2.07457	0.937964	0.947118	0.179337	0.821638	0.0853196
ALDH3B2	0.0807736	0.24877	2.66859	0.115722	2.6648	0	0	0.304246	0.788433	0.103235
GPI	8.69657	8.85285	8.93417	8.03539	8.43415	8.73968	7.31085	0.697849	0.106517	0.972579
BPIFB1	0	0.34088	1.26911	0.0722869	0.0299136	0.0658466	0	0.494652	0.321932	0.492236
KCNC4	1.45175	2.10099	1.60549	1.71306	0.0838587	1.36751	1.19671	0.629127	0.185722	0.731136
EEPD1	0.902373	3.70652	2.65257	1.66311	3.11762	2.76174	2.12529	0.00354487	0.99707	0.00127426
FUT2	0.442929	0.380018	3.0057	0.131654	2.50842	0.403122	0.678704	0.345742	0.753641	0.122836
BRAT1	4.60411	6.19246	4.57132	5.19936	4.03434	4.44086	4.81073	0.501308	0.460638	0.336641
TMEM47	2.31926	2.01396	0.670796	0.0408125	0.539521	0.0316493	1.72075	1.08482	0.164284	0.784405
CH25H	0	1.77555	0.0452235	0	0.509118	0	0.0969189	0.455415	0.519626	0.284309
ZBTB7B	5.01116	3.60523	5.70003	3.14295	5.08137	3.80612	3.55045	0.876921	0.30861	0.51059
DHRS1	3.45915	4.13163	5.28684	3.36618	4.27944	4.1575	4.00541	0.340405	0.59922	0.222414
SBDS	6.39166	7.53062	6.63633	5.51565	5.95491	6.55239	7.28374	0.526198	0.355457	0.449213
DTWD1	6.24871	5.90909	5.88846	4.53921	4.92147	5.58126	5.52707	0.873167	0.0325017	1.48809
HOXA5	1.51407	2.67898	2.45019	2.62528	1.80663	2.80087	0	0.40622	0.605831	0.217648
XYLB	2.36533	4.24345	2.27235	2.89064	2.57346	1.73348	2.81025	0.458417	0.561407	0.250723
PHKA1	3.98157	4.26254	3.06413	1.75313	3.66372	3.01234	3.20067	0.861949	0.17539	0.755996
CCDC25	5.12491	5.98922	5.72635	5.27902	5.83139	4.76998	4.52841	0.511294	0.242948	0.614486
GPR68	0.0188535	2.92768	0.299017	0.0407354	0.82643	1.10899	1.45493	0.224079	0.836051	0.0777671
TMEM62	3.48975	4.50173	4.26586	3.67705	3.77738	3.37754	3.68402	0.456784	0.270474	0.567874
PKIB	0.313461	1.94774	3.37613	1.21289	5.02608	1.0089	0.380756	-0.0280476	0.984533	0.00676959
GPR160	0.49449	1.68673	3.95608	2.76374	2.2604	1.05456	2.18823	-0.0209624	0.985918	0.00615924
RAPGEFL1	1.69102	2.50596	3.36711	2.40311	1.68031	2.50039	2.14362	0.339505	0.565509	0.247561
CXCL17	0	0	1.58789	0.035707	0	0	0.123016	0.489615	0.452679	0.34421
ABCA1	0.685575	3.38216	2.25258	1.28075	1.43004	3.10436	2.43757	0.0435911	0.963956	0.0159427
IDH3A	7.04365	6.30676	6.91888	6.06654	5.98365	5.94583	5.44215	0.896886	0.0351903	1.45358
MAP2K1	5.68663	6.81175	6.85406	5.82417	6.24028	6.10362	6.15131	0.370968	0.435855	0.360658
C5AR2	0.0861954	0.0100981	1.54016	0	0.020557	0	0.068086	0.523322	0.403437	0.394225
ENPEP	0.717826	1.5784	1.86691	0.187399	3.66769	0.00522894	0.0205641	0.417492	0.688264	0.162245
MISP	3.14908	0.54254	4.64375	0.43984	3.97907	0.462306	2.48173	0.937721	0.560154	0.251692
FHIP2A	2.48086	3.97774	3.28985	3.07396	1.92013	2.72342	3.80922	0.367796	0.558902	0.252664
TFEC	0.0577469	1.37175	0.239264	0.0156403	0.0397308	0.0144124	0.145391	0.502461	0.345987	0.46094
EIF4H	8.87802	8.94535	8.73648	7.18524	8.28104	8.36914	8.5216	0.764027	0.0851597	1.06977
ZNF239	2.17377	3.81089	2.38184	0.985848	2.9386	2.58037	2.87534	0.44379	0.551184	0.258704
ATP10B	0.00293146	0.00486234	1.52893	0	0.0349904	0.015065	0.0137252	0.496295	0.431884	0.364632
MCRIP2	5.41758	4.4548	4.84266	3.62101	4.68153	3.26482	4.02434	1.00709	0.0594484	1.22586
BLCAP	5.35545	6.61624	5.95473	5.05817	5.73064	5.27575	6.08225	0.438769	0.372659	0.428689
MTARC2	3.92413	3.73545	4.1289	4.42459	0.798039	3.47401	4.03732	0.746003	0.431073	0.365449
RNASEL	2.28914	1.43593	2.95436	1.56346	1.23318	1.81598	1.17362	0.779916	0.210743	0.676247
KLF11	1.8809	3.47923	2.82011	1.60794	3.47566	2.07162	2.45206	0.32493	0.620299	0.207399
NUDT12	3.28109	4.28564	4.35133	3.23188	3.38751	3.59028	4.07294	0.402036	0.377731	0.422818
RAPGEF4	1.9186	2.15811	0.642613	0.289314	0.754146	1.24972	0.318201	0.920263	0.178323	0.748794
RASGRF2	0.500903	3.8176	0.267991	0.104423	0.30205	3.94147	0.835694	0.232923	0.880262	0.0553882
SMOC2	0.00617305	0	1.49667	0.00841374	0	0	0	0.498843	0.421893	0.374798
CLDN10	0.0302132	3.636	0.0776778	0.09931	3.69723	0.646388	0	0.137231	0.93061	0.0312324
TNPO1	7.3899	7.65865	7.66239	6.91957	6.74199	6.72863	7.26829	0.655693	0.0084524	2.07302
CDH13	4.56207	4.87206	0.0470777	0.0249466	0.0477226	6.72804	0.0560494	1.44621	0.555191	0.255557
ATP7B	0.966288	1.93376	1.67827	1.08082	0.176042	2.06625	0.930764	0.462635	0.383781	0.415916
SLC22A23	2.16054	2.69592	1.93843	0.987944	1.07092	2.0061	2.23384	0.690262	0.138078	0.859876
EIF2S3B	4.92827	4.70721	4.54677	2.96198	4.37074	3.93988	4.26551	0.842892	0.0734739	1.13387
PRDX1	11.8166	10.7446	10.7575	10.0282	9.83958	10.5134	9.65613	1.09691	0.0693878	1.15872
HK1	5.54313	6.47404	6.43426	5.97206	4.48514	6.51496	5.88097	0.4372	0.446653	0.35003
MINDY4	1.78546	1.93903	1.80421	2.23443	0.413288	1.36306	0.51357	0.711814	0.192403	0.715788
ATP5MC1	9.16057	8.128	8.82109	7.36278	7.79191	7.70153	8.08247	0.968547	0.0655184	1.18364
BDKRB2	0.00477462	0.282238	2.74921	0.0196962	0.0104075	2.36745	0.706881	0.235965	0.831962	0.0798967
RAC3	4.30819	5.52231	4.97148	4.73503	6.05101	3.70126	3.54317	0.426373	0.558103	0.253286
EPB41L1	3.63582	5.09035	3.62632	3.93642	4.26459	3.50199	2.77554	0.497862	0.445499	0.351153
FUZ	0.514922	3.94549	3.45993	3.82846	3.00031	1.84196	3.18536	-0.323908	0.798908	0.0975033
CD8B	0	1.47959	0	0	0.00488534	0	0	0.491975	0.423604	0.37304
PRKN	1.68017	0.278179	1.47926	0.056621	0	0.464504	0.040626	1.00543	0.141409	0.849523
CHD1L	5.49117	5.41921	5.37142	4.80435	4.23271	4.91142	4.6802	0.770094	0.0118295	1.92703
NDUFB2	7.75467	8.25086	7.579	6.53169	7.15854	7.40045	7.61656	0.684701	0.0776391	1.10992
ACADL	0.472109	1.0081	0.970735	0.768425	0.100057	0.0963955	0.0420685	0.565245	0.0707767	1.15011
ZSCAN21	2.15097	2.81464	3.03419	1.17549	1.73984	3.03635	2.7957	0.479756	0.395766	0.402561
COQ8B	3.86917	3.86727	4.44323	3.3387	3.30968	4.02134	3.00468	0.641292	0.0767334	1.11502
BCL3	3.21351	5.22874	5.16021	1.87118	4.55225	7.60672	3.80125	0.0763012	0.957752	0.018747
PNPLA4	3.04374	4.80005	3.71395	2.6846	3.73765	3.86368	3.80155	0.330708	0.6083	0.215882
DUSP9	2.25285	1.80123	0.758556	0.421369	0.644689	0.908167	0.208729	1.05847	0.127458	0.894634
TUSC3	5.92939	6.72282	6.24328	4.4955	6.15851	6.13498	6.2074	0.549397	0.30763	0.511971
TMCC3	0.0112981	1.92376	2.32887	1.46409	0.739204	1.19638	2.17115	0.0286042	0.973102	0.0118416
COL4A4	1.34527	0.143755	2.37534	0.0661788	0.356909	0.0421736	1.64206	0.76129	0.376408	0.424342
TFPI2	7.11359	7.66826	3.85801	5.80298	2.41014	5.50265	6.40626	1.18278	0.470455	0.327482
LYST	1.45748	3.35194	2.5366	1.22115	2.03665	2.87857	2.71024	0.237023	0.740796	0.130302
TRAPPC2	3.44316	4.16025	3.48706	2.7688	3.55591	2.53363	3.50842	0.605132	0.142812	0.845235
CDK5	3.64514	5.05112	3.66945	2.48867	3.45956	4.02474	4.54073	0.493475	0.477455	0.321068
TRAPPC6A	2.05095	3.85639	4.56812	1.38944	4.45062	6.45546	1.62692	0.0112104	0.994042	0.00259532
VDAC2	8.41499	7.85347	8.52177	7.84236	6.8676	7.83536	7.27904	0.807318	0.0504099	1.29748
ACADM	5.43764	6.19461	5.62065	4.52079	5.54614	5.08489	5.55273	0.574829	0.147129	0.832301
NEK5	0.236687	1.07331	0.690664	0.25306	0.197825	0.13492	0.017778	0.51599	0.161553	0.791685
ARHGAP26	1.56107	4.02166	4.02986	2.27432	3.96212	3.33985	3.60612	-0.0914073	0.925828	0.0334697
SLC25A15	4.98537	3.85322	3.8848	3.11361	3.77588	3.46297	2.20342	1.10216	0.0852389	1.06936
RGPD6	2.6693	3.41981	3.10541	4.41253	1.76033	1.82575	2.13308	0.531918	0.474234	0.324007
CHMP2A	6.25006	7.27449	7.35148	6.60789	6.67717	6.30074	6.74837	0.375132	0.403133	0.394552
VRK2	4.16628	6.2402	4.09452	3.93454	4.59129	4.29721	4.92909	0.395638	0.636684	0.196076
TSPAN3	7.44128	8.63271	8.08588	7.48411	7.67969	7.87767	7.47887	0.423205	0.343726	0.463788
HTR1F	0.0100837	1.709	0	0	0.0101439	0.493641	0	0.447081	0.516044	0.287314
GALNT2	5.93337	6.68584	5.91095	4.57568	4.83615	6.2845	6.58438	0.606542	0.340338	0.46809
POM121	4.35607	5.62422	4.55878	3.90594	3.9213	4.80525	4.82095	0.482995	0.368351	0.433738
IPMK	2.54604	3.04239	3.26035	2.58589	1.96599	2.21746	2.9245	0.526135	0.140268	0.853042
STAT5B	3.72023	5.07214	4.11221	3.63195	3.29934	4.83109	3.69676	0.436742	0.446496	0.350183
GAREM2	1.77052	2.53958	0.602	1.6851	0.190611	1.46427	0.0344017	0.793769	0.323016	0.490776
TRUB1	4.8808	4.96166	4.5801	4.35365	4.04571	3.61818	4.15906	0.763371	0.0112043	1.95062
GK5	3.12429	3.98014	3.43584	2.90502	2.64821	2.82305	3.54899	0.532106	0.166757	0.777915
NUDT4	4.80868	6.36023	5.3063	4.66294	5.23498	4.80158	5.727	0.385114	0.508479	0.293727
KRIT1	4.68644	5.39118	5.18086	3.7222	4.44784	4.8492	5.22019	0.526304	0.22987	0.638518
CLDN15	2.9448	2.57765	3.55396	1.82224	2.06514	2.9721	2.49959	0.685704	0.137856	0.860576
C15orf61	2.10896	2.45177	2.6783	2.00942	2.42786	1.36768	1.55415	0.573235	0.106131	0.974159
PILRA	1.04006	1.03981	1.82125	0.214681	0.606994	1.66298	0.336497	0.595083	0.215825	0.665899
ESPNL	0.300629	1.68607	0.00743952	0.050283	0.139991	0.196411	0.0998755	0.543073	0.404221	0.393381
TUBGCP4	5.02798	5.2371	4.27594	3.47241	4.42541	3.85875	4.37175	0.814929	0.0897663	1.04689
LAMTOR4	6.98391	6.62641	7.10222	4.54832	6.92248	6.41776	6.67449	0.763414	0.255392	0.592792
ANO9	0.0990164	0.337007	2.87436	0.0882542	2.7906	0.536078	0.118082	0.220207	0.850862	0.0701411
HSPA4L	4.46856	4.40806	3.5916	3.33652	4.55283	2.14073	3.0842	0.877503	0.191007	0.718951
IFI44L	4.22904	5.0974	0.528983	0.601727	4.22239	0.547506	2.99618	1.19319	0.518519	0.285235
CLDN3	0.709828	1.93638	3.37213	0.686107	4.87664	1.38935	0.785964	0.0715976	0.956759	0.0191977
ATP13A2	3.88447	4.94594	4.57733	3.65487	4.37382	4.22408	3.91997	0.426062	0.308989	0.510057
GLRB	1.94943	3.68208	3.27751	1.86605	2.88788	2.58142	3.71137	0.207993	0.764482	0.116633
PLCD3	6.08611	5.74536	6.35006	5.4628	4.51723	5.20713	6.13275	0.730537	0.118509	0.926248
SIMC1	2.9281	3.21789	2.81045	3.42342	0.125453	3.05805	2.57958	0.688855	0.425138	0.37147
ITGAE	6.56652	6.11446	6.11793	4.74776	4.9269	6.14088	5.78059	0.867275	0.0759255	1.11961
GON7	5.17548	5.62325	4.40533	4.07626	5.14263	4.08326	3.88724	0.770675	0.162318	0.789635
MAN2A1	4.76466	5.41096	4.7443	3.64426	4.62218	3.58381	5.59556	0.611853	0.305286	0.515293
GRIA4	0.00490547	1.64558	0.00692273	0.0404983	0.307913	0.0335604	0.0595616	0.442085	0.504149	0.297441
NDUFA5	7.15997	7.29444	6.40625	5.19999	6.47308	6.48455	6.38067	0.818981	0.107179	0.969889
C15orf40	4.88494	5.22497	5.40394	4.63941	5.15525	4.11979	4.48107	0.572404	0.0828185	1.08187
SP1	4.21139	5.56637	5.05983	4.81009	4.48548	4.22514	4.86964	0.348273	0.479254	0.319434
GRHL2	0.0477589	0.0310041	4.0141	0.0366341	4.96914	0.0390134	0.183859	0.0571257	0.976032	0.0105361
RNF170	3.0423	3.55053	4.44507	2.35936	3.68777	3.62972	3.45445	0.396477	0.483689	0.315434
ZMYND11	4.62776	5.95719	5.392	5.05073	4.52499	5.12367	5.1392	0.366005	0.449271	0.347491
DCTN6	5.77795	6.06305	6.91995	6.01553	6.32622	5.28705	5.47873	0.476768	0.320911	0.493615
CDC123	7.74998	8.39044	7.6383	8.88997	6.77064	7.05352	6.48521	0.626401	0.348775	0.457454
LGALS3	10.0206	7.71663	8.55308	6.88107	8.05016	6.60387	8.14743	1.3428	0.17435	0.758577
CAMTA2	3.49019	4.69248	5.49949	5.07826	3.68199	4.79991	3.96717	0.178885	0.805844	0.0937491
PSMA6	8.95332	9.58335	9.08284	8.49388	8.67848	8.71316	8.59046	0.587507	0.0840754	1.07533
FRAS1	0.335435	3.55458	1.53781	0.564793	2.14997	0.806071	3.80758	-0.0228301	0.985677	0.00626547
ST6GALNAC3	0.356513	1.37331	1.02186	0.628374	1.07151	0.0447494	0.192243	0.433009	0.313411	0.503886
ITGB4	1.52791	4.13646	6.73796	1.27207	6.53102	5.03329	6.06192	-0.590467	0.773028	0.111805
NDRG2	3.65773	2.39056	2.75504	4.03217	0.187199	2.99312	0.230509	1.0737	0.36552	0.437089
ADAT2	2.29424	3.79146	2.62713	2.36212	2.84197	2.05441	2.73081	0.40695	0.473321	0.324844
SH2D4A	5.27774	4.85163	5.2677	2.94612	4.20674	4.75607	5.48275	0.78444	0.241107	0.617791
SPG21	5.83001	6.91734	6.42418	6.06172	5.6557	5.67172	6.45044	0.430618	0.315654	0.500789
ADA2	0.00783847	1.56508	0	0.0814419	0.0258552	0.169467	0.0123599	0.452024	0.476785	0.321677
DYNC2LI1	3.84177	4.88764	4.60906	4.39534	3.91413	4.38292	3.46018	0.408012	0.349587	0.456445
TWNK	4.89217	4.69449	4.08333	4.58084	3.14323	3.92377	3.06788	0.877737	0.0998284	1.00075
NUDT1	6.02159	7.35515	5.53382	6.21149	5.14202	5.52754	6.05794	0.568773	0.415248	0.381693
SLC44A1	6.13924	5.1927	4.574	2.56227	5.00797	4.42963	4.69529	1.12819	0.174889	0.757238
FTH1	11.3946	12.0595	12.2517	10.4303	11.7324	11.7234	11.9006	0.455259	0.337139	0.472191
YEATS4	4.65811	5.84979	5.13928	4.25458	4.67447	4.77285	5.44069	0.43008	0.370008	0.431789
AOC2	1.21305	1.65787	1.76245	1.15828	1.28165	0.881756	0.683585	0.543138	0.0622449	1.2059
NINJ1	5.19489	4.81289	5.6328	3.19704	4.63631	5.15794	5.06495	0.699468	0.237642	0.624077
LRATD2	1.44902	2.95914	5.39114	2.7605	6.43781	1.95107	2.71665	-0.200072	0.901471	0.0450482
SGPP1	3.84055	5.14303	3.94002	3.44299	3.07062	4.36799	4.45008	0.474951	0.425898	0.370694
COX11	6.29284	7.13192	5.60502	6.02715	5.00022	5.63807	5.98233	0.681317	0.263228	0.579668
PSPH	3.01273	4.66767	5.73543	4.07178	4.19628	4.64134	5.07091	-0.023133	0.979826	0.00885101
AP4E1	2.98552	4.01386	3.57203	3.27592	2.89906	2.82629	3.34634	0.436901	0.278483	0.555202
PXYLP1	2.05614	3.30588	2.47023	2.56066	1.42568	2.26037	2.48202	0.42857	0.396897	0.401323
MAN2B1	4.09603	5.73551	4.91967	4.62205	3.80756	5.02907	5.02931	0.295072	0.6268	0.202871
ABCF2	5.8942	6.1333	4.73423	4.09981	4.32139	5.28298	5.21069	0.858529	0.182158	0.739552
DLX1	2.59149	4.20578	0.146473	3.01776	0.246813	2.48068	0.141149	0.842979	0.582473	0.234724
TIMM44	6.22066	5.73281	5.82144	5.174	4.84197	4.97283	5.30179	0.852325	0.0109033	1.96244
TMEM145	0.326154	1.54681	0.928282	0.715411	0.566461	0.63223	0.218663	0.400557	0.374914	0.426068
SLC38A6	5.43425	5.13675	3.84477	3.78159	3.52391	3.59371	4.25269	1.01728	0.162499	0.789149
GNB4	3.88341	4.87662	4.13565	4.42229	2.00008	4.23273	4.55955	0.4949	0.501401	0.299815
ABCB10	5.52627	4.97957	4.30027	4.12108	3.23892	3.84374	4.54738	0.997587	0.0880398	1.05532
PPP3CC	3.20538	3.58127	3.21568	1.90778	2.53167	2.80895	3.54049	0.636889	0.156514	0.805447
SLCO5A1	0.945267	1.21053	0.525918	0.132373	0.427993	0.101339	0.00874216	0.726294	0.0490859	1.30904
XG	0.0113811	0	1.4689	0	0.0119922	0.0607986	0.0629506	0.45949	0.445626	0.35103
SLC1A3	4.07706	2.71493	3.36803	1.75224	0.0682553	5.9482	1.5964	1.0454	0.478019	0.320555
CLCA2	0.00674611	0.0207319	1.46814	0.0604154	0.0986338	0.0089257	0.00909344	0.454272	0.44772	0.348994
FRA10AC1	3.94626	3.57114	4.26713	3.7401	2.61299	3.52827	2.99537	0.708997	0.0812331	1.09027
IL6R	1.93906	2.25705	1.3605	1.92384	1.14763	0.318596	1.04646	0.743075	0.137385	0.862059
ZBTB41	4.21482	3.25991	3.47167	2.20432	2.6068	2.66294	3.19376	0.981845	0.0524556	1.28021
SLC25A37	4.92318	5.85848	6.15543	4.3377	6.76528	4.93754	5.19258	0.337421	0.619341	0.20807
CACNA1C	0.326824	0.0107412	2.05202	0.0546943	0.0166019	1.26061	0	0.463553	0.558881	0.25268
GGT6	0.0126488	0.0860609	1.33547	0.0108543	0.014291	0.0122554	0.0133836	0.465364	0.391584	0.407175
MFHAS1	2.82204	3.92617	3.44908	2.44685	2.63692	3.4336	3.44174	0.409319	0.374222	0.426871
CYP51A1	6.15811	6.19152	5.66668	3.60375	5.59613	6.08108	5.64731	0.773368	0.260965	0.583418
KDF1	0	0.0215124	3.27185	0.0340833	3.65921	0.0877398	0.0198357	0.147573	0.921489	0.0355096
ABHD2	4.0699	5.2872	5.52425	4.52046	4.75572	4.26667	5.29457	0.251096	0.651244	0.186256
IGSF1	0.374496	2.18657	0.937892	0.645079	2.38115	0.438552	0	0.300126	0.705718	0.151369
FAM162A	5.71734	6.3053	6.04895	5.43123	6.24704	5.11826	5.12822	0.542679	0.148714	0.827649
KRT83	0.441918	0.0168414	1.45448	0.0134251	0.129387	0.0163851	0	0.597948	0.295637	0.529241
RAB3IP	3.10205	4.72392	5.35676	5.31585	3.36334	4.06888	4.63003	0.0497192	0.953214	0.0208095
MTHFD2L	4.50519	4.324	3.953	3.06432	4.72684	2.99828	2.98165	0.817957	0.152395	0.817029
BAZ1B	5.59629	6.1994	5.37703	3.99136	5.32122	5.25992	5.79818	0.63157	0.229187	0.639811
PMPCB	6.44494	6.05398	6.91132	4.76825	5.57552	6.47107	6.33618	0.682325	0.20492	0.688415
ST6GALNAC4	5.83051	5.0588	4.29629	3.66528	4.46514	3.92347	3.87689	1.07917	0.121131	0.916744
MRM3	5.4539	5.03913	4.63421	4.20657	4.00091	4.25461	4.1059	0.900418	0.0556854	1.25426
CROT	3.68311	4.21166	3.62714	1.94488	2.98764	3.46167	4.50554	0.615705	0.340374	0.468043
ADM2	0.552709	0.996232	2.98533	1.61108	1.13811	1.61389	0.824387	0.214555	0.804517	0.094465
RUBCNL	0.101225	1.42042	0.207877	0.215306	0.134103	0.115863	0.0157573	0.456251	0.393653	0.404886
ATP5F1C	8.68108	9.19277	9.1052	9.47268	7.78159	8.49079	8.07657	0.53761	0.251483	0.599491
TMEM268	3.35075	3.44749	2.91072	3.1359	2.77842	2.57156	1.45752	0.750473	0.130444	0.884577
EPS8	2.91208	5.83061	5.41358	2.39526	5.64707	4.83764	6.83538	-0.210081	0.878909	0.0560561
LRP5	4.06027	5.34213	4.44632	3.74619	5.45509	3.96512	3.63847	0.415021	0.498562	0.302281
TMEM243	4.83892	5.07028	5.44365	3.57939	4.71964	4.54781	5.41053	0.553276	0.252471	0.597788
BCL6	2.08621	3.93511	3.85634	1.83807	3.59116	4.0955	3.28793	0.0893876	0.913332	0.0393714
DESI1	4.83744	5.4403	4.4807	3.66895	4.29189	4.85974	4.2514	0.651488	0.146377	0.834527
PELO	4.02775	4.30197	4.54688	4.08587	3.67451	2.92888	4.24096	0.559645	0.159125	0.798262
WFDC2	0	0.8272	3.87784	0.584425	5.4914	0.222017	0.345048	-0.0923758	0.959739	0.017847
HNF4G	0.925579	2.2071	2.56228	2.11182	1.64187	1.94811	1.07075	0.205184	0.733864	0.134385
TTC3	4.49609	6.18453	5.2386	3.9409	5.3561	5.30137	5.48322	0.28601	0.662592	0.178754
WARS1	7.50124	7.37185	7.60639	6.7594	6.65087	6.88119	6.90073	0.695111	0.000961647	3.01698
PGPEP1	1.16952	1.88659	3.15866	1.42138	1.96822	1.46059	2.48036	0.238952	0.733033	0.134876
IL1B	0.759432	1.67486	5.35978	4.1809	0.659616	5.00849	1.46288	-0.229948	0.901947	0.044819
PRRX2	2.05257	3.89311	0.368795	3.208	0	1.83459	0.725557	0.662787	0.621493	0.206564
ZNF704	0.701391	1.89231	1.90053	2.05806	1.33141	1.20938	0.231377	0.29052	0.619848	0.207715
PDCD2L	4.41495	5.45731	5.04204	4.52187	4.64045	5.13774	3.94376	0.410479	0.348298	0.45805
NR5A2	0.00525625	1.94958	0.0155361	0.0595491	0.73857	0.281544	0.0969756	0.362632	0.635083	0.19717
FUCA1	2.71706	3.84399	4.73676	1.51597	4.10769	4.2304	4.55867	0.162755	0.865595	0.0626852
NADK2	4.19985	4.78632	4.83412	3.97813	4.14189	4.024	4.34825	0.483698	0.126629	0.897466
LETM1	5.45632	5.585	5.25228	4.51553	5.38144	4.41197	4.61752	0.699587	0.0434122	1.36239
PON2	5.73787	7.07894	6.67228	4.70572	6.61577	6.83061	6.60286	0.307625	0.64914	0.187661
RPLP1	11.3984	11.4578	11.8042	11.2167	11.1759	11.2024	10.1827	0.60907	0.0939431	1.02713
C1QTNF1	0.14886	3.62536	0.0384306	0.392146	0.0688441	3.31457	0.806685	0.125323	0.933058	0.0300914
LRG1	0.0561534	0.0241083	2.62836	0.104573	2.3576	0.0114212	0.0877819	0.26253	0.81342	0.0896853
DLAT	5.58419	5.82788	5.53688	4.72861	5.48485	4.45927	5.31404	0.652959	0.0679499	1.16781
CRYL1	2.41584	2.88098	4.16161	2.91002	2.85929	2.87882	2.69435	0.31719	0.605717	0.217731
CUL1	5.80566	5.96352	4.80363	3.8146	4.53912	5.20665	5.23197	0.826187	0.160269	0.79515
TDRKH	2.57996	3.98792	4.17698	3.38253	3.8508	3.26894	3.08579	0.184607	0.755398	0.121824
SNCA	7.18239	6.73094	0.0683475	4.52056	1.5077	4.59951	0.229759	1.94618	0.502084	0.299224
DDIT4L	3.85418	1.61837	2.62584	4.87955	0.316138	0.16583	0.387274	1.26226	0.386513	0.412835
IFNGR1	4.57254	5.82003	6.0266	4.87299	4.6056	5.77295	5.70282	0.234469	0.689341	0.161566
CA5B	2.11933	3.11469	1.66701	1.16259	2.08355	1.08538	2.49308	0.594192	0.337641	0.471545
EPRS1	6.97864	6.85572	7.10906	6.64147	5.8919	5.86578	6.79172	0.683423	0.0629419	1.20106
COQ8A	3.50407	3.69652	4.31598	4.22333	2.95279	2.70928	3.407	0.515757	0.267999	0.571866
TEX2	3.63079	4.55576	3.92664	3.53533	3.1643	3.30512	4.23115	0.478758	0.248777	0.60419
LPGAT1	5.10501	4.77734	4.74635	4.1809	3.68	4.21607	4.24274	0.796302	0.00634265	2.19773
PLD3	5.39187	7.91212	6.86088	5.93872	6.80482	7.54277	6.53468	0.0163773	0.985079	0.00652911
EXPH5	0.146941	2.08594	1.61839	0.196942	2.89562	0.169262	1.42206	0.112789	0.901969	0.0448084
STOM	4.61428	5.94088	4.4587	4.88427	5.89881	2.45642	4.83737	0.485404	0.601337	0.220882
RXYLT1	5.69413	6.28992	4.8238	4.9165	4.88625	4.91339	4.78911	0.726304	0.229656	0.638921
POP7	6.13082	6.33724	6.23201	4.84544	5.6675	5.95566	5.94888	0.628988	0.0928494	1.03222
ENPP4	1.53624	3.43521	3.02107	3.16336	3.25512	2.42179	1.35522	0.115299	0.881186	0.0549326
CDK4	8.06083	10.3555	7.18481	8.64067	7.76977	7.82767	8.1276	0.442289	0.688734	0.161949
FOLR1	0.116511	0.22247	3.80293	0.8026	0.970494	1.48669	2.07632	0.0466113	0.973227	0.0117856
C2CD6	0.0288676	2.03064	0.0457505	0.0216261	0.93986	0.0468891	0.430848	0.341948	0.665197	0.177049
EEF2K	3.46383	4.06197	3.07023	2.70428	2.80053	2.30687	3.74018	0.644047	0.185862	0.730809
PSMB5	8.84346	9.12431	8.39847	7.89986	8.39739	7.9675	8.06976	0.705119	0.0575839	1.2397
TRAF5	3.43385	4.07534	3.461	3.10283	2.42932	4.09464	2.73852	0.565406	0.239063	0.621487
IGSF9	0.0241225	1.1596	3.09759	0.11394	4.41303	0.506231	0.774265	-0.0247651	0.985984	0.00612992
CCDC126	2.38265	3.299	3.17847	2.97247	2.04236	3.02524	2.20852	0.391226	0.359763	0.443983
MBNL3	0.0932113	2.29	2.7802	1.32189	2.82411	1.05904	2.22963	-0.137532	0.890886	0.0501778
PPP1R15B	5.09759	5.21204	5.16378	4.60021	4.33359	4.63743	4.47611	0.645971	0.000841146	3.07513
DCUN1D5	6.53231	7.41354	6.77631	6.84605	6.576	6.01076	6.24292	0.488459	0.205408	0.687383
TAS2R5	0.185425	1.41495	1.30766	0.229552	0.67843	1.04994	0.783797	0.283916	0.558871	0.252689
PLD1	3.35921	2.67452	2.95795	1.10423	1.25191	3.15253	3.05447	0.856442	0.226218	0.645473
KLRG1	1.59182	1.38721	1.56601	0.79285	0.51956	0.713556	1.17961	0.713618	0.00871977	2.05949
SUGCT	0.63429	2.23718	1.22798	1.04025	1.09534	1.6968	0.397509	0.309008	0.602853	0.219789
PRKG2	0.650545	2.46367	1.10469	0.0562769	2.37818	0.592432	1.41258	0.296437	0.707889	0.150035
TMEM150A	2.09079	4.32891	2.73212	2.65352	2.82588	3.37374	2.57171	0.194392	0.801398	0.0961516
HINT3	4.21671	4.59257	4.11703	3.77366	2.74486	3.71834	4.48601	0.628053	0.180549	0.743405
SLC20A2	3.74651	4.81681	5.792	4.77181	4.79507	4.77486	4.18028	0.154603	0.820996	0.0856589
MGST3	6.6186	6.59578	7.27225	5.89178	5.39251	6.63097	7.12573	0.568628	0.261441	0.582626
IGSF8	4.077	4.06847	5.3195	3.23262	4.49124	4.5688	3.78828	0.468087	0.419709	0.377052
ACSL1	4.02237	4.92636	4.51591	3.56619	4.67856	3.52589	4.41893	0.440817	0.314	0.50307
MXI1	3.82804	4.23257	4.60084	3.94717	3.63064	3.51472	3.88418	0.476308	0.15265	0.816304
PEX7	2.36892	3.3445	3.42752	2.04344	2.22586	3.20884	3.37853	0.332815	0.519939	0.284048
KANK1	3.34525	3.07772	3.18487	2.63602	2.43399	2.51401	2.25493	0.742874	0.00129268	2.88851
TRIM69	4.11856	4.08426	4.28961	2.36559	3.0438	4.34159	4.31102	0.648644	0.276543	0.558237
ADCY7	4.17186	4.7728	3.71157	3.49541	3.02269	3.83597	3.93324	0.646911	0.160887	0.79348
ANXA2R	2.45657	1.7685	1.3211	1.25807	0.806438	0.968754	0.482995	0.969661	0.0789275	1.10277
PPM1L	0.236322	2.28409	1.33625	1.14237	1.5061	0.816261	1.11355	0.140983	0.836285	0.0776457
ATOSA	1.56336	3.74978	4.56986	3.1054	4.98124	2.86895	3.02155	-0.199952	0.857177	0.0669295
PAFAH2	2.51252	3.36019	4.18353	2.37673	3.61313	3.01092	3.42703	0.245127	0.686201	0.163549
SPATA13	2.00155	2.6011	3.36281	2.40883	3.16586	1.87249	1.82104	0.338096	0.53653	0.270406
SPART	6.07518	5.46057	5.9485	5.85016	3.94376	6.00598	4.35939	0.788259	0.232317	0.633919
RCOR2	1.21175	2.27684	0.110942	0.565857	1.01009	0.33843	0.20341	0.670396	0.397488	0.400676
PDSS1	4.54889	5.16203	4.26544	5.27656	3.88981	3.60746	3.42351	0.609452	0.277174	0.557247
IL1RL2	0.0664585	1.78437	0.495955	0	0.0173775	0.410726	1.47508	0.306465	0.649764	0.187244
FOXC2	0.00651634	2.89478	0.0102127	1.29041	0.0935778	1.75578	0.0139138	0.182085	0.874703	0.0581394
MIDN	3.42056	4.86386	5.02349	3.33725	4.74285	4.04313	4.99614	0.15613	0.817107	0.0877209
XCL1	0	1.57828	0	0.503341	0	0	0	0.400257	0.529383	0.27623
ZNF697	0.367499	3.35604	1.59211	2.42146	1.65626	2.03026	1.13606	-0.0391272	0.969004	0.0136744
PPCDC	4.10471	4.54391	5.52785	4.87439	4.83222	3.92602	3.8635	0.351457	0.527255	0.277979
ALDH7A1	5.90016	6.58441	6.05994	4.8885	5.09204	7.20017	5.46076	0.521137	0.410964	0.386196
MACIR	4.76514	5.28713	4.59798	4.37308	3.81545	4.09455	4.84119	0.602346	0.103502	0.985049
HOOK1	0.110218	1.36677	3.6552	2.01686	4.54336	0.261634	0.576347	-0.138821	0.92641	0.033197
PRKAA2	3.08683	2.94167	2.44005	2.13736	2.55251	0.974151	2.4574	0.792492	0.120115	0.920401
DYM	3.26656	4.94445	3.74638	3.98767	3.33186	2.70809	4.71214	0.300854	0.669482	0.174261
GRAMD1C	0.309046	1.99857	2.85875	0.964495	2.34995	1.87273	1.88588	-0.0461447	0.958295	0.0185009
PAG1	3.4391	2.65212	1.80264	1.10756	3.12479	0.476388	1.56073	1.06392	0.208149	0.681625
HS3ST3B1	2.14211	0.935263	1.43751	1.91368	0.0401111	0.152385	0	0.978416	0.153221	0.814683
HHEX	3.57392	4.64511	3.23616	4.02413	2.11731	3.86667	3.11707	0.537103	0.418922	0.377867
TLCD4	2.54903	3.63862	2.1263	1.65326	2.96874	1.78928	2.48193	0.548012	0.375368	0.425543
PLCB1	3.97637	2.55384	3.02164	2.24164	4.11915	0.631065	1.52656	1.05435	0.275507	0.559868
GABRE	3.14288	4.46259	4.03846	0.347039	2.9412	5.87634	5.20533	0.288835	0.837543	0.076993
PIERCE1	3.49802	3.45842	2.37633	2.42207	2.557	2.43736	1.62098	0.851569	0.129864	0.886511
COX18	3.33481	3.84692	4.08954	2.02389	3.74138	4.05786	3.42013	0.446277	0.419924	0.376829
NDUFAF2	6.59452	6.43432	6.3832	6.76248	5.77442	4.57416	5.89639	0.71882	0.208412	0.681077
KIF9	3.86821	4.06142	3.89489	3.94119	3.99887	3.00881	2.33744	0.619929	0.218054	0.661436
SQSTM1	8.88792	8.1986	8.83684	8.98865	6.17933	8.3655	7.91376	0.77931	0.295462	0.529498
FLNC	0.213258	5.74832	4.51027	4.73841	0.0312216	6.11583	7.00887	-0.982967	0.686415	0.163413
CENPX	7.8782	7.61469	7.38859	6.80772	7.42775	6.53004	6.62007	0.780765	0.025734	1.58949
XPOT	6.79045	6.79787	7.21336	6.72969	5.90782	5.88331	6.88177	0.583243	0.116714	0.932876
CYP4X1	0.0677461	1.88751	0.156003	0.0143053	1.30156	0.151885	0	0.336815	0.648687	0.187965
FBXO4	2.90098	4.15935	4.29918	3.59384	2.806	3.93279	3.96726	0.21153	0.708248	0.149815
BUD31	6.44648	6.5942	6.99295	5.27429	6.12119	6.63399	6.52801	0.538507	0.191648	0.717495
ARL15	2.17557	3.02655	2.36171	2.66007	1.11319	1.6798	2.70874	0.480826	0.352385	0.452983
KCTD3	6.07129	5.53603	5.47208	4.86597	3.65779	5.11854	5.76079	0.842361	0.153405	0.81416
MTERF2	3.92957	3.76818	3.63454	2.82492	2.89346	3.28255	3.19328	0.728878	0.00355152	2.44959
SYPL1	6.42819	7.56049	6.77104	5.01738	7.04677	6.5473	7.44128	0.406721	0.547301	0.261774
MRPS11	5.76933	6.55946	5.94996	5.7471	5.31446	5.66299	5.68517	0.490486	0.164819	0.782993
SSH1	3.91986	4.42368	4.20114	3.23173	3.06371	3.79632	4.55275	0.520434	0.227979	0.642105
TRIM56	3.48113	3.43155	3.93404	1.35898	3.0388	3.66534	4.06303	0.584038	0.405879	0.391604
PER2	1.89567	1.94648	2.8391	1.3417	3.04903	1.50827	1.06956	0.484945	0.411466	0.385666
FGFBP3	2.19379	1.83544	1.10794	0.820569	1.11512	0.962645	0.386587	0.891159	0.0883561	1.05376
TKT	9.32149	8.83772	9.55453	8.72344	8.9019	8.97844	7.58444	0.690856	0.137542	0.861565
MCTP1	3.96378	2.8335	4.32319	3.50496	2.66713	2.21676	3.33184	0.776653	0.22897	0.640222
CLCN5	1.98004	2.42039	1.83591	1.39689	1.76771	1.00849	1.74702	0.598748	0.0642939	1.19183
SMARCD3	4.74878	3.75181	2.5151	2.08324	1.39255	4.01121	2.45788	1.18568	0.22949	0.639237
SKIC8	6.62102	6.09409	6.73663	5.56293	6.06725	6.00726	5.43856	0.714914	0.0446907	1.34978
NIPA2	6.66996	7.18938	6.29919	6.46768	5.02256	6.8329	6.07028	0.621156	0.244317	0.612046
OSR2	1.78983	2.46662	1.5463	2.61368	1.15647	1.10838	0.564871	0.573399	0.321316	0.493068
MAN1A1	0.0978912	4.70326	1.72712	1.11499	2.55326	2.59672	4.01565	-0.394064	0.807635	0.0927849
PDP2	3.90496	4.41298	2.83977	2.8104	2.96345	3.40936	2.74392	0.737458	0.247874	0.605769
GRPEL2	4.37068	4.28042	5.18897	4.61241	4.05395	4.01833	3.67596	0.523194	0.212633	0.67237
EFNB2	1.09364	4.27955	4.3316	1.59771	4.49907	4.58856	3.95913	-0.426188	0.757486	0.120626
MIOS	4.01736	5.03126	4.55896	4.35563	4.13558	3.91328	4.19955	0.384849	0.318327	0.497126
HECTD2	3.08043	2.6847	3.50952	2.5036	1.65257	2.99229	2.66511	0.638158	0.146857	0.833105
RASA4	1.74844	2.76165	2.86129	1.56527	2.43793	1.92832	2.74342	0.288394	0.549602	0.259952
MTG2	5.90743	6.4216	4.95915	4.85936	5.03909	5.05916	5.2337	0.714899	0.234601	0.62967
BCL2L10	0.0276509	1.51188	0.0495876	0.0466335	0.0981999	0.410426	0	0.390892	0.511264	0.291355
CXCL12	0	2.59297	0.0381426	0.0171252	0	2.67753	0	0.203374	0.860439	0.06528
TNFRSF11A	0.702144	3.53621	0.69352	1.00078	1.09339	0.294051	3.50443	0.170797	0.891659	0.0498013
NNAT	1.1306	1.84647	1.52719	0.788777	1.60997	0.942408	0.840565	0.455992	0.1711	0.76675
TRMT10A	2.61845	2.43101	4.50224	3.04667	3.3808	2.53651	2.33765	0.358491	0.651223	0.18627
ZNF276	3.81743	4.94002	4.23267	3.57223	4.86964	3.94817	3.3907	0.384852	0.446582	0.350098
CCDC8	0	2.05323	0	0.0218052	0.0120795	1.51164	0	0.29803	0.726593	0.138709
THEM5	0.0653545	0.440406	1.62684	0.0288025	1.47749	0.0335337	0.0355	0.317035	0.620722	0.207103
FMNL1	5.01978	4.10616	4.38481	3.77705	1.04236	4.93013	4.67339	0.89785	0.39548	0.402876
PRPS2	6.43099	7.91676	4.89881	5.23244	6.15111	4.748	6.94134	0.647295	0.559812	0.251958
SYT5	0.00998202	1.43969	0.0219928	0.13432	0.188015	0.0432115	0	0.399167	0.489133	0.310573
TTC13	3.35603	4.07815	4.03572	2.98879	3.45766	3.7456	3.47829	0.405717	0.228782	0.640579
TMEM102	2.23387	1.13873	3.14295	1.24789	1.82193	1.41396	1.5243	0.66983	0.367044	0.435282
CRISP2	0.0224573	1.27742	0	0	0	0	0	0.433292	0.412591	0.384481
SLC46A1	2.83453	3.60739	3.26933	2.5036	3.36065	2.86578	2.469	0.437324	0.21553	0.666491
ANKLE1	2.14608	3.38271	0.114859	0.90732	1.44441	0.813654	1.27651	0.770743	0.504514	0.297127
SAMD10	1.76873	2.59332	2.86551	1.3563	2.65364	1.50125	2.85388	0.317918	0.558572	0.252921
RPL4	11.847	11.9407	12.4439	11.9924	11.4071	11.4226	11.3958	0.522745	0.0881719	1.05467
CYP19A1	0.418596	1.09908	0.796105	0.116987	0.96062	0.0913153	0.0712876	0.461208	0.176931	0.752197
GATAD1	4.10914	4.59584	5.02237	2.94034	4.24652	4.77215	4.73358	0.402636	0.461799	0.335547
HLF	0.186656	2.33087	0.176085	0.0945834	1.0111	0.0799658	1.28504	0.280197	0.745494	0.127556
NT5C2	5.66864	5.74334	6.38887	5.63194	5.51057	5.04359	5.5357	0.503171	0.144042	0.84151
SLC33A1	3.48263	4.70201	4.4445	3.60103	3.63248	4.35589	4.16326	0.271551	0.560538	0.251395
SLC37A3	4.52574	5.82237	4.1313	3.35478	4.87368	4.4438	4.69545	0.484543	0.477625	0.320913
MRPL24	7.60694	7.04301	8.12632	7.05943	6.83299	6.91243	6.99456	0.642235	0.173659	0.760302
KCNS3	0.657979	1.2323	3.71239	1.68857	1.0333	0.319657	4.31327	0.0288572	0.982943	0.00747185
SOX21	0.0127188	0.24958	3.2544	1.04381	2.72139	0.524807	0.183401	0.053883	0.966471	0.014811
KDM7A	0.618314	1.32545	1.7945	0.872302	1.01967	1.01077	0.804883	0.319182	0.449701	0.347076
TP53INP2	2.09508	3.23048	3.91783	1.47915	2.61626	3.93635	3.73282	0.139987	0.864271	0.0633499
TRAPPC6B	3.35184	4.86516	4.56023	3.58222	4.04853	4.12777	4.56294	0.178714	0.748157	0.126007
TTLL7	1.49605	3.99848	0.947381	0.692198	2.17503	1.29713	3.19862	0.306556	0.794397	0.0999626
GPR157	2.99177	3.23538	3.93389	1.82082	4.70812	2.57116	2.71044	0.434384	0.555899	0.255004
PARD3	4.60747	5.71111	5.02115	5.01221	4.05922	4.92156	4.94505	0.378733	0.392239	0.406449
SESN3	3.10739	3.09333	2.07833	1.53754	2.07357	0.991871	3.21641	0.804836	0.227829	0.642391
APOO	5.408	5.5743	4.69994	4.38179	4.43707	4.40735	4.79958	0.720965	0.100844	0.996348
PTPRK	1.93762	5.52662	3.86483	2.98179	2.76391	5.09057	5.42447	-0.288827	0.829136	0.0813741
CTSF	2.60465	4.47197	2.9381	2.91433	1.57213	5.28868	2.52421	0.263403	0.798371	0.0977952
RSBN1L	3.13257	4.50009	3.64123	2.78386	3.69244	3.44918	3.83673	0.317411	0.536878	0.270124
BOLA2B	7.31992	6.5498	6.81799	5.49098	6.76959	5.73627	6.22177	0.84125	0.0675554	1.17034
CCDC122	2.43481	2.98482	3.14533	1.40278	3.18498	3.54429	1.6128	0.418771	0.514051	0.288993
MTPAP	3.73082	5.07907	4.01269	4.55897	3.87812	3.51381	3.71802	0.356967	0.498622	0.302229
KIF26A	4.04259	1.31399	0.823618	1.14856	0.173616	0.406698	0.032493	1.61972	0.243388	0.613702
AIRIM	4.87542	5.28683	6.08568	4.35533	5.29552	5.39733	5.18457	0.357787	0.453504	0.343419
ADPRHL1	2.5452	1.01256	3.29216	1.01764	2.66444	0.966536	1.44995	0.758664	0.394734	0.403695
SLCO3A1	1.7162	4.987	2.87836	1.35831	4.71366	3.08635	4.06223	-0.111281	0.930712	0.0311849
TOMM20	7.72634	7.81711	7.6379	7.62223	6.51899	7.1891	7.07027	0.62697	0.0669348	1.17435
TMEM40	0.500653	0.395241	2.13317	1.01462	0.462628	0.370704	0.699479	0.372829	0.579784	0.236734
DIRAS3	0.160591	2.2965	0.324127	0.372902	0.532411	0.264793	1.56214	0.244011	0.767494	0.114925
CIAO2A	7.31122	7.55211	7.19173	6.92705	6.95073	6.52488	6.57634	0.606936	0.0115856	1.93608
PDLIM3	2.89657	3.18423	0.800674	1.26207	1.06203	2.15392	0.983507	0.928442	0.342926	0.464799
FBXO25	1.38867	2.04783	3.7827	2.1111	1.45305	2.70991	2.87872	0.118204	0.890244	0.0504907
ZNF283	2.16457	3.10986	2.61301	2.6344	2.88425	1.11816	2.30169	0.394523	0.446372	0.350303
EEA1	3.09553	4.07108	3.08047	3.1739	2.2697	2.6661	3.68635	0.466681	0.349964	0.455976
SCD	8.16179	7.3931	7.03	6.30181	7.68558	8.42549	3.92896	0.942835	0.421904	0.374786
PLOD3	6.48147	6.43418	5.81586	4.49891	5.38861	5.97425	6.13433	0.744811	0.147334	0.831697
PRORP	4.86933	5.74824	4.29797	4.32972	4.01174	4.36917	4.87809	0.574667	0.306551	0.513497
NEIL2	3.94344	3.33146	3.61518	1.89048	2.56949	3.31404	3.6156	0.782624	0.137984	0.860171
FAM184A	0.291803	1.89488	1.78095	1.21586	1.56823	0.974112	1.0904	0.11039	0.852961	0.0690709
CLDND2	1.06176	1.72334	0.77788	0.100059	1.60215	0.404097	0.397356	0.561747	0.253254	0.596444
MAT1A	0.0160812	0.154076	1.14096	0.0928853	0	0	0	0.413816	0.363049	0.440035
LRGUK	0.145231	1.37409	0.131381	0.149357	0.156134	0.0408826	0.168167	0.421598	0.413788	0.383222
CAMK2D	4.6232	5.25902	3.64182	2.50856	5.30111	2.67635	4.82008	0.68149	0.46551	0.332071
CKAP4	6.68004	7.68496	5.66177	5.95967	4.04063	6.81806	7.37998	0.626006	0.532976	0.273293
MUC15	0.0207305	0	1.61253	0	0.729963	0	0	0.361929	0.57578	0.239744
SLCO2A1	0	3.63734	0	0.145525	1.75423	2.84855	0.0334618	0.0170055	0.990946	0.00394994
NDUFAF1	4.56505	4.5078	5.15363	4.94768	3.53269	4.19398	4.15889	0.533847	0.194482	0.71112
MCPH1	3.14594	3.44168	3.4805	2.60828	2.72909	2.92429	3.09338	0.517279	0.0195094	1.70976
HSPA9	9.299	8.64761	8.93751	8.95124	7.85426	8.00375	7.87229	0.790983	0.0587809	1.23076
TFF2	0	0.470392	1.56105	0	0.107964	0.293964	1.17363	0.28326	0.629259	0.201171
RAB1A	7.41719	8.78925	7.69539	7.65282	7.57138	7.91418	7.34486	0.346465	0.499108	0.301805
AGK	5.76955	5.91074	4.83451	3.9651	4.65675	5.27673	5.1082	0.753236	0.15991	0.796124
IMP3	6.4767	6.73276	6.60998	6.53638	6.08247	5.73349	5.85014	0.555862	0.0451033	1.34579
RAB17	0	0.297861	4.79745	0.03062	4.07594	1.35341	2.24909	-0.228831	0.904809	0.043443
PLXDC2	0.0443815	2.4436	0.515747	1.04336	1.03375	0.0821289	1.27852	0.141804	0.869371	0.0607947
FAM110B	0.427771	1.45075	0.473207	1.0484	0	0.30055	0.0181641	0.442133	0.346279	0.460573
STXBP5	2.15928	4.01782	3.08232	2.41937	2.24321	3.56443	3.49566	0.155811	0.820735	0.0857971
FAM163A	0.0372487	0.0109574	1.25561	0.0263695	0.0292295	0	0	0.420705	0.41327	0.383766
RIMKLB	3.99286	4.11877	4.60498	5.18436	0.216012	5.07862	4.49149	0.496252	0.705774	0.151334
SEMA4A	0.0764975	0.144989	2.92429	0.100844	2.43557	0.534223	0.591918	0.132953	0.908642	0.0416071
GASK1B	5.07652	2.2016	1.96414	0.177957	1.07411	3.09236	1.51137	1.6168	0.250281	0.601571
SOX4	2.04355	3.54063	3.78974	1.6405	5.36958	3.39181	1.78338	0.0783265	0.942329	0.0257975
SUCLG1	7.20123	7.38395	6.95704	6.98089	6.23191	6.4286	6.57019	0.627841	0.0262795	1.58038
TKFC	4.59115	5.28756	5.93656	3.88617	5.99668	5.21912	4.87608	0.277245	0.655714	0.183286
SYT14	0.00284363	1.962	0	0.0181385	0.602432	0.730585	0.103034	0.291402	0.704043	0.152401
CHRNA9	0.117732	1.33673	0.292011	0.345537	0.236791	0.0927257	0.11301	0.385142	0.418504	0.3783
CYB5A	5.84052	6.96946	5.69589	4.81411	5.63879	5.09342	7.31722	0.452738	0.541222	0.266625
ZNF394	3.26132	3.90803	3.78314	2.58707	3.30995	3.44988	3.56859	0.421958	0.214228	0.669124
SLC38A1	6.1761	6.15748	6.36712	6.60515	5.79878	4.01645	6.16223	0.587912	0.377431	0.423163
CYSRT1	1.38939	1.17121	6.06318	0.865937	6.00532	0.662488	4.46877	-0.126035	0.954299	0.0203157
TENM1	0.0809196	1.31125	0	0.040769	0.106603	0.0103602	0.00263484	0.423966	0.422941	0.37372
UNC93B1	4.26489	4.22615	6.12187	3.46806	5.71118	4.39713	4.65841	0.312274	0.708487	0.149668
IARS2	7.55842	7.10691	7.21763	6.63786	6.52813	6.42363	6.59834	0.747334	0.0217588	1.66236
IDNK	2.58769	2.84677	2.8469	1.85843	2.55645	2.32393	2.19018	0.528205	0.0292838	1.53337
MEGF9	2.31546	3.76747	2.84544	2.51387	2.33327	2.50855	3.41249	0.28408	0.598811	0.22271
LRIG1	1.50621	2.33213	3.69664	2.44438	1.30757	2.64098	3.20902	0.111171	0.890706	0.0502658
IRF2BP1	2.90672	3.86467	3.61557	3.31682	2.76281	3.11022	3.31541	0.336007	0.368807	0.433201
XPR1	4.29431	4.73959	4.26825	3.15881	4.31803	4.07415	4.01237	0.543212	0.129593	0.887418
ERBB4	0.0109774	1.17326	0.119372	0.0150036	0.0381833	0.0539899	0.0261372	0.401206	0.392236	0.406453
LYRM1	4.07607	4.32277	4.8352	3.53189	3.88382	3.87524	4.57374	0.445177	0.216608	0.664326
SCAND1	5.60621	7.242	5.77595	5.41546	6.13384	6.11033	5.92597	0.311652	0.616463	0.210093
COG2	4.55201	4.46802	4.7331	4.17116	4.2327	3.81133	3.73812	0.596051	0.0110843	1.95529
ATP13A1	4.96398	6.15127	4.78206	5.06701	4.65414	4.30432	5.39534	0.443902	0.428427	0.368123
GNG11	4.72539	5.02651	0.744386	2.26286	0.0638329	2.99547	3.7744	1.22462	0.493449	0.306758
RASEF	0.655159	1.60032	3.52219	1.75211	3.97085	0.147992	1.92994	-0.0243358	0.984016	0.00699789
SELENOO	3.66072	4.47582	3.70429	3.30104	3.85106	3.61367	3.15108	0.467732	0.215957	0.665633
SLC26A2	4.34462	3.14667	3.04058	2.50478	1.18177	3.01022	3.23707	1.02716	0.160074	0.79568
NCR3LG1	2.37114	3.98606	0.959711	4.08213	0.902071	1.02332	1.44409	0.576063	0.640654	0.193377
DPAGT1	5.82381	6.35584	5.79391	4.83779	5.56541	5.37703	6.08053	0.526	0.156706	0.804915
NTN4	4.15952	5.47696	4.32553	1.82009	4.75214	4.20699	6.39023	0.361638	0.743639	0.128638
CEP85L	1.50688	2.59875	1.98187	1.40536	1.23907	1.79386	2.28864	0.347437	0.426638	0.369941
UST	0.124642	2.95187	0.77809	0.961806	0.87832	0.721673	2.46492	0.0281884	0.978158	0.00959118
TERT	2.33884	2.87228	0.803598	1.40681	0.648684	1.62	1.24336	0.77519	0.337934	0.471168
PCDH1	0.320839	1.79285	4.08171	0.883184	4.19481	3.45425	0.784756	-0.264119	0.859274	0.0658681
ZFAND2A	5.55145	6.91755	4.88093	6.15845	4.57914	4.86812	5.56227	0.491312	0.526174	0.278871
L3HYPDH	5.9976	6.22405	5.21358	4.79553	5.1081	5.20382	5.33896	0.700139	0.136649	0.864395
MGAT5	4.15509	4.80043	3.62234	3.78056	2.22089	4.0376	4.37776	0.58842	0.362232	0.441014
IL22RA1	2.12828	1.97003	1.13999	0.21008	1.38648	1.09632	1.10342	0.797023	0.110797	0.95547
NTPCR	6.3031	5.65383	5.859	4.94513	4.57366	4.89094	6.19714	0.786921	0.117862	0.928625
SRPX	5.23247	7.01547	0.590406	3.02413	1.79552	1.97181	6.00156	1.08119	0.649022	0.18774
CELSR2	1.88366	2.64503	2.15866	1.61041	2.72256	1.59428	1.26469	0.431133	0.318543	0.496832
GSTT2	0	1.79888	1.25101	0	0.0623608	2.27402	1.34907	0.0952677	0.905738	0.0429974
H2BC4	1.85124	3.53577	3.02852	1.63487	4.19211	2.6451	2.24286	0.12644	0.870987	0.0599882
ESCO1	2.46866	4.22071	2.94925	2.44109	2.76735	2.97235	3.74629	0.231105	0.721253	0.141913
GRB10	1.91556	5.00563	4.73103	3.48633	3.96757	4.55275	5.05454	-0.381223	0.744016	0.128418
TMED10	8.0692	8.82873	8.58024	7.68738	8.73592	8.0621	7.92106	0.39111	0.274478	0.561492
AP1S3	3.49053	4.39867	4.25011	2.16028	4.81554	3.20649	4.70585	0.324399	0.665225	0.177032
ENDOG	4.27705	4.51544	3.51661	2.76609	4.08666	3.13302	3.66954	0.689206	0.164104	0.784881
RAB38	2.05791	3.53258	3.5103	3.35152	3.76083	1.05091	3.51427	0.114215	0.891472	0.0498924
GTF2IRD2	1.69081	3.31647	2.88799	0.82588	2.98267	2.83488	3.35982	0.130944	0.868039	0.0614606
C1RL	1.69563	3.72588	3.71899	1.72931	3.35662	3.91835	3.47989	-0.0742088	0.933064	0.0300886
FZD9	1.57856	1.84214	0.0235534	0.14236	0.460758	0.706752	0.0165334	0.816484	0.284188	0.546394
FBXO41	1.14134	3.38591	2.29182	2.90223	3.154	2.85533	0.0419845	0.0346405	0.973176	0.0118086
ZNF711	2.98033	2.28104	1.26698	2.71747	0.096301	1.84372	0.0375607	1.00236	0.281154	0.551056
PTPN22	0	2.69795	0.520309	0.448101	0.0387915	0.507545	3.04111	0.0638653	0.955209	0.0199017
ECHS1	7.01385	6.87383	7.59021	7.9602	6.16695	6.14075	6.25994	0.527336	0.34305	0.464642
RIMKLA	0.894594	0.942065	0.856759	0.493405	0.50696	0.0979344	0.103221	0.597426	0.0120346	1.91957
PSCA	0.452148	0.33255	4.42079	0.402673	4.55264	1.17007	0.989177	-0.0434743	0.980164	0.00870113
VEGFC	1.12226	4.46121	3.55942	1.38903	2.55196	4.38585	5.32273	-0.364763	0.796602	0.0987584
[truncated: 14,379 more rows]
